# Supplementary material for: An integrated genetic algorithm-machine learning approach for morphological optimization of high-rise residential districts in Yulin
Source: PLoS One. 2025 Sep 2;20(9):e0330913. doi: 10.1371/journal.pone.0330913 (PMC12404440; doi:10.1371/journal.pone.0330913)
Supplement: S1 File — (ZIP) [file pone.0330913.s001.zip]

Archive with 8 entries (8 files):
- CHN_SN_Yulin.536460_CSWD.ddy
- CHN_SN_Yulin.536460_CSWD.epw
- CHN_SN_Yulin.536460_CSWD.stat
- Correlation_Matrix.csv
- data sets.xlsx
- Grasshopper.gh
- P-Values_Matrix.csv
- Temperature from June to August.xlsx
