# Supplementary material for: An integrated genetic algorithm-machine learning approach for morphological optimization of high-rise residential districts in Yulin
Source: PLoS One. 2025 Sep 2;20(9):e0330913. doi: 10.1371/journal.pone.0330913 (PMC12404440; doi:10.1371/journal.pone.0330913)
Supplement: S1 File — (ZIP) [file pone.0330913.s001.zip › CHN_SN_Yulin.536460_CSWD.ddy]

 ! The following Location and Design Day data are produced as possible from the indicated data source.
 ! Wind Speeds follow the indicated design conditions rather than traditional values (6.7 m/s heating, 3.35 m/s cooling)
 ! No special attempts at re-creating or determining missing data parts (e.g. Wind speed or direction)
 ! are done.  Therefore, you should look at the data and fill in any incorrect values as you desire.
 
 ! SizingPeriod:DesignDay and other objects are formatted to meet criteria of EnergyPlus V7.1 and later
 
 ! Some users have indicated that they would like the actual day of week from the weather file to be
 ! used as the start day of week for a RunPeriod even though this is relatively meaningless for
 ! TMY data files as future months will not use their start days of week (simulations need to show
 ! continuity in day of week presentation).
 
 ! In an effort to accomodate, the following initial month days are included:
 ! Note JAN 1, 2005 is a Saturday
 ! Note FEB 1, 2005 is a Tuesday
 ! Note MAR 1, 2005 is a Tuesday
 ! Note APR 1, 2005 is a Friday
 ! Note MAY 1, 2005 is a Sunday
 ! Note JUN 1, 2005 is a Wednesday
 ! Note JUL 1, 2005 is a Friday
 ! Note AUG 1, 2005 is a Monday
 ! Note SEP 1, 2005 is a Thursday
 ! Note OCT 1, 2005 is a Saturday
 ! Note NOV 1, 2005 is a Tuesday
 ! Note DEC 1, 2005 is a Thursday
 
 ! Since the RunPeriod object changes in V9.0, the following are RunPeriod objects in comments:
 ! Version before EnergyPlus release V9.0
 !RunPeriod,
 !Weather Data,    !- Name
 !  1,             !- Begin Month
 !  1,             !- Begin Day of Month
 !  12,            !- End Month
 !  31,            !- End Day of Month
 !Saturday,      !- Day of Week for Start Day
 !  No,            !- Use Weather File Holidays and Special Days
 !  No,            !- Use Weather File Daylight Saving Period
 ! Yes,            !- Apply Weekend Holiday Rule
 ! Yes,            !- Use Weather File Rain Indicators
 ! Yes;            !- Use Weather File Snow Indicators
 
 ! Version EnergyPlus release V9.0+
 !RunPeriod,
 !Weather Data,    !- Name
 !  1,             !- Begin Month
 !  1,             !- Begin Day of Month
 !   ,             !- Begin Year
 !  12,            !- End Month
 !  31,            !- End Day of Month
 !   ,             !- End Year
 !Saturday,      !- Day of Week for Start Day
 !  No,            !- Use Weather File Holidays and Special Days
 !  No,            !- Use Weather File Daylight Saving Period
 ! Yes,            !- Apply Weekend Holiday Rule
 ! Yes,            !- Use Weather File Rain Indicators
 ! Yes,            !- Use Weather File Snow Indicators
 ! ;               !- Treat Weather as Actual
 
 Site:Location,
  Yulin_Shaanxi_CHN Design_Conditions,     !- Location Name
      38.23,     !- Latitude {N+ S-}
     109.70,     !- Longitude {W- E+}
       8.00,     !- Time Zone Relative to GMT {GMT+/-}
    1057.50;     !- Elevation {m}
  
 ! The following Sizing Period objects for Extreme and Typical conditions are calculated
 ! from the extreme (if any) and typical conditions on the weather source data.
 ! The actual weeks that will be used will exist on the weather file.
  
 SizingPeriod:WeatherFileConditionType,
   Summer Extreme,
   SummerExtreme,
   SummerDesignDay,
   Yes,                !- Use Weather File Daylight Saving Period
   Yes;                !- Use Weather File Rain and Snow Indicators
 SizingPeriod:WeatherFileConditionType,
   Summer Typical,
   SummerTypical,
   Monday,
   Yes,                !- Use Weather File Daylight Saving Period
   Yes;                !- Use Weather File Rain and Snow Indicators
 SizingPeriod:WeatherFileConditionType,
   Winter Extreme,
   WinterExtreme,
   WinterDesignDay,
   Yes,                !- Use Weather File Daylight Saving Period
   Yes;                !- Use Weather File Rain and Snow Indicators
 SizingPeriod:WeatherFileConditionType,
   Winter Typical,
   WinterTypical,
   Monday,
   Yes,                !- Use Weather File Daylight Saving Period
   Yes;                !- Use Weather File Rain and Snow Indicators
 SizingPeriod:WeatherFileConditionType,
   Autumn Typical,
   AutumnTypical,
   Monday,
   Yes,                !- Use Weather File Daylight Saving Period
   Yes;                !- Use Weather File Rain and Snow Indicators
 SizingPeriod:WeatherFileConditionType,
   Spring Typical,
   SpringTypical,
   Monday,
   Yes,                !- Use Weather File Daylight Saving Period
   Yes;                !- Use Weather File Rain and Snow Indicators
 


 ! Site:Precipitation. RoofIrrigation and Schedule:File objects for rainfall
 ! No rainfall on source file
 ! Objects provided, but commented out, for user convenience.
 ! Site:Precipitation,  
 !   ScheduleAndDesignLevel,  !- Precipitation Model Type
 !   ,  !- Design Level for Total Annual Precipitation
 !   Rainfall Data from User,    !- Precipitation Rates Schedule Name
 !   ;  !- Average Total Annual Precipitation
 
 ! RoofIrrigation,  
 !   Schedule,  !- Irridation Model Type
 !   Rainfall Data from User,    !- Precipitation Rates Schedule Name
 !   ;  !- Irrigation Maximum Saturation Threshold (default used)
 
 ! Schedule:File, 
 !   Rainfall Data from User,  !- Name
 !   ,                       !- Schedule Type Limits Name
 !   CHN_SN_Yulin.536460_CSWD.rain,    !- File Name
 !   1,                       !- Column Number
 !   1,                       !- Rows to Skip at Top
 !   8760;    !- Number of Hours of Data
 
 !  WMO=536460 Time Zone= GMT+8.00
 !  Data Source="2021 ASHRAE Handbook -- Fundamentals - Chapter 14 Climatic Design Information"

 
 ! ======================= Annual Design Conditions SizingPeriod:DesignDay ======================
 ! The following annual design conditions are reproduced from the climate data shown above.
 ! Heating - 99%, 99.6%; Cooling - .4%, 1%, 2% for several humidity, etc conditions
 !
 ! Yulin_Shaanxi_CHN Extreme Annual Wind Speeds, 1%=8.1m/s, 2.5%=6.7m/s, 5%=5.7m/s
 ! Yulin_Shaanxi_CHN Extreme Annual Temperatures, Max Drybulb=35.1C Min Drybulb=2.7C
  
 ! Yulin_Shaanxi_CHN ASHRAE Climate Zone=5B
  
 ! Yulin_Shaanxi_CHN Annual Heating Design Conditions Wind Speed=1.4m/s Wind Dir=340
 ! Coldest Month=JAN
 ! Yulin_Shaanxi_CHN Annual Heating 99.6%, MaxDB=-19.2C
 SizingPeriod:DesignDay,
  Yulin Ann Htg 99.6% Condns DB,     !- Name
          1,      !- Month
         21,      !- Day of Month
  WinterDesignDay,!- Day Type
      -19.2,      !- Maximum Dry-Bulb Temperature {C}
        0.0,      !- Daily Dry-Bulb Temperature Range {C}
 DefaultMultipliers, !- Dry-Bulb Temperature Range Modifier Type
           ,      !- Dry-Bulb Temperature Range Modifier Day Schedule Name
    Wetbulb,      !- Humidity Condition Type
      -19.2,      !- Wetbulb at Maximum Dry-Bulb {C}
           ,      !- Humidity Indicating Day Schedule Name
           ,      !- Humidity Ratio at Maximum Dry-Bulb {kgWater/kgDryAir}
           ,      !- Enthalpy at Maximum Dry-Bulb {J/kg}
           ,      !- Daily Wet-Bulb Temperature Range {deltaC}
     89249.,      !- Barometric Pressure {Pa}
        1.4,      !- Wind Speed {m/s} design conditions vs. traditional 6.71 m/s (15 mph)
        340,      !- Wind Direction {Degrees; N=0, S=180}
         No,      !- Rain {Yes/No}
         No,      !- Snow on ground {Yes/No}
         No,      !- Daylight Savings Time Indicator
  ASHRAEClearSky, !- Solar Model Indicator
           ,      !- Beam Solar Day Schedule Name
           ,      !- Diffuse Solar Day Schedule Name
           ,      !- ASHRAE Clear Sky Optical Depth for Beam Irradiance (taub)
           ,      !- ASHRAE Clear Sky Optical Depth for Diffuse Irradiance (taud)
       0.00;      !- Clearness {0.0 to 1.1}
 
 ! Yulin_Shaanxi_CHN Annual Heating 99%, MaxDB=-16.7C
 SizingPeriod:DesignDay,
  Yulin Ann Htg 99% Condns DB,     !- Name
          1,      !- Month
         21,      !- Day of Month
  WinterDesignDay,!- Day Type
      -16.7,      !- Maximum Dry-Bulb Temperature {C}
        0.0,      !- Daily Dry-Bulb Temperature Range {C}
 DefaultMultipliers, !- Dry-Bulb Temperature Range Modifier Type
           ,      !- Dry-Bulb Temperature Range Modifier Day Schedule Name
    Wetbulb,      !- Humidity Condition Type
      -16.7,      !- Wetbulb at Maximum Dry-Bulb {C}
           ,      !- Humidity Indicating Day Schedule Name
           ,      !- Humidity Ratio at Maximum Dry-Bulb {kgWater/kgDryAir}
           ,      !- Enthalpy at Maximum Dry-Bulb {J/kg}
           ,      !- Daily Wet-Bulb Temperature Range {deltaC}
     89249.,      !- Barometric Pressure {Pa}
        1.4,      !- Wind Speed {m/s} design conditions vs. traditional 6.71 m/s (15 mph)
        340,      !- Wind Direction {Degrees; N=0, S=180}
         No,      !- Rain {Yes/No}
         No,      !- Snow on ground {Yes/No}
         No,      !- Daylight Savings Time Indicator
  ASHRAEClearSky, !- Solar Model Indicator
           ,      !- Beam Solar Day Schedule Name
           ,      !- Diffuse Solar Day Schedule Name
           ,      !- ASHRAE Clear Sky Optical Depth for Beam Irradiance (taub)
           ,      !- ASHRAE Clear Sky Optical Depth for Diffuse Irradiance (taud)
       0.00;      !- Clearness {0.0 to 1.1}
 
 ! Yulin_Shaanxi_CHN Annual Humidification 99.6% Design Conditions DP=>MCDB, DP=-29.0C
 SizingPeriod:DesignDay,
  Yulin Ann Hum_n 99.6% Condns DP=>MCDB,     !- Name
          1,      !- Month
         21,      !- Day of Month
  WinterDesignDay,!- Day Type
       -9.0,      !- Maximum Dry-Bulb Temperature {C}
        0.0,      !- Daily Dry-Bulb Temperature Range {C}
 DefaultMultipliers, !- Dry-Bulb Temperature Range Modifier Type
           ,      !- Dry-Bulb Temperature Range Modifier Day Schedule Name
    Dewpoint,     !- Humidity Condition Type
      -29.0,      !- Dewpoint at Maximum Dry-Bulb {C}
           ,      !- Humidity Indicating Day Schedule Name
           ,      !- Humidity Ratio at Maximum Dry-Bulb {kgWater/kgDryAir}
           ,      !- Enthalpy at Maximum Dry-Bulb {J/kg}
           ,      !- Daily Wet-Bulb Temperature Range {deltaC}
     89249.,      !- Barometric Pressure {Pa}
        1.4,      !- Wind Speed {m/s} design conditions vs. traditional 6.71 m/s (15 mph)
        340,      !- Wind Direction {Degrees; N=0, S=180}
         No,      !- Rain {Yes/No}
         No,      !- Snow on ground {Yes/No}
         No,      !- Daylight Savings Time Indicator
  ASHRAEClearSky, !- Solar Model Indicator
           ,      !- Beam Solar Day Schedule Name
           ,      !- Diffuse Solar Day Schedule Name
           ,      !- ASHRAE Clear Sky Optical Depth for Beam Irradiance (taub)
           ,      !- ASHRAE Clear Sky Optical Depth for Diffuse Irradiance (taud)
       0.00;      !- Clearness {0.0 to 1.1}
 
 ! Yulin_Shaanxi_CHN Annual Humidification 99% Design Conditions DP=>MCDB, DP=-26.7C
 SizingPeriod:DesignDay,
  Yulin Ann Hum_n 99% Condns DP=>MCDB,     !- Name
          1,      !- Month
         21,      !- Day of Month
  WinterDesignDay,!- Day Type
       -9.6,      !- Maximum Dry-Bulb Temperature {C}
        0.0,      !- Daily Dry-Bulb Temperature Range {C}
 DefaultMultipliers, !- Dry-Bulb Temperature Range Modifier Type
           ,      !- Dry-Bulb Temperature Range Modifier Day Schedule Name
    Dewpoint,     !- Humidity Condition Type
      -26.7,      !- Dewpoint at Maximum Dry-Bulb {C}
           ,      !- Humidity Indicating Day Schedule Name
           ,      !- Humidity Ratio at Maximum Dry-Bulb {kgWater/kgDryAir}
           ,      !- Enthalpy at Maximum Dry-Bulb {J/kg}
           ,      !- Daily Wet-Bulb Temperature Range {deltaC}
     89249.,      !- Barometric Pressure {Pa}
        1.4,      !- Wind Speed {m/s} design conditions vs. traditional 6.71 m/s (15 mph)
        340,      !- Wind Direction {Degrees; N=0, S=180}
         No,      !- Rain {Yes/No}
         No,      !- Snow on ground {Yes/No}
         No,      !- Daylight Savings Time Indicator
  ASHRAEClearSky, !- Solar Model Indicator
           ,      !- Beam Solar Day Schedule Name
           ,      !- Diffuse Solar Day Schedule Name
           ,      !- ASHRAE Clear Sky Optical Depth for Beam Irradiance (taub)
           ,      !- ASHRAE Clear Sky Optical Depth for Diffuse Irradiance (taud)
       0.00;      !- Clearness {0.0 to 1.1}
 
 ! Yulin_Shaanxi_CHN Annual Heating Wind 99.6% Design Conditions WS=>MCDB, WS=8.3m/s
 SizingPeriod:DesignDay,
  Yulin Ann Htg Wind 99.6% Condns WS=>MCDB,     !- Name
          1,      !- Month
         21,      !- Day of Month
  WinterDesignDay,!- Day Type
       -4.5,      !- Maximum Dry-Bulb Temperature {C}
        0.0,      !- Daily Dry-Bulb Temperature Range {C}
 DefaultMultipliers, !- Dry-Bulb Temperature Range Modifier Type
           ,      !- Dry-Bulb Temperature Range Modifier Day Schedule Name
    Wetbulb,      !- Humidity Condition Type
       -4.5,      !- Wetbulb at Maximum Dry-Bulb {C}
           ,      !- Humidity Indicating Day Schedule Name
           ,      !- Humidity Ratio at Maximum Dry-Bulb {kgWater/kgDryAir}
           ,      !- Enthalpy at Maximum Dry-Bulb {J/kg}
           ,      !- Daily Wet-Bulb Temperature Range {deltaC}
     89249.,      !- Barometric Pressure {Pa}
        8.3,      !- Wind Speed {m/s} design conditions vs. traditional 6.71 m/s (15 mph)
        340,      !- Wind Direction {Degrees; N=0, S=180}
         No,      !- Rain {Yes/No}
         No,      !- Snow on ground {Yes/No}
         No,      !- Daylight Savings Time Indicator
  ASHRAEClearSky, !- Solar Model Indicator
           ,      !- Beam Solar Day Schedule Name
           ,      !- Diffuse Solar Day Schedule Name
           ,      !- ASHRAE Clear Sky Optical Depth for Beam Irradiance (taub)
           ,      !- ASHRAE Clear Sky Optical Depth for Diffuse Irradiance (taud)
       0.00;      !- Clearness {0.0 to 1.1}
 
 ! Yulin_Shaanxi_CHN Annual Heating Wind 99% Design Conditions WS=>MCDB, WS=7.0m/s
 SizingPeriod:DesignDay,
  Yulin Ann Htg Wind 99% Condns WS=>MCDB,     !- Name
          1,      !- Month
         21,      !- Day of Month
  WinterDesignDay,!- Day Type
       -3.7,      !- Maximum Dry-Bulb Temperature {C}
        0.0,      !- Daily Dry-Bulb Temperature Range {C}
 DefaultMultipliers, !- Dry-Bulb Temperature Range Modifier Type
           ,      !- Dry-Bulb Temperature Range Modifier Day Schedule Name
    Wetbulb,      !- Humidity Condition Type
       -3.7,      !- Wetbulb at Maximum Dry-Bulb {C}
           ,      !- Humidity Indicating Day Schedule Name
           ,      !- Humidity Ratio at Maximum Dry-Bulb {kgWater/kgDryAir}
           ,      !- Enthalpy at Maximum Dry-Bulb {J/kg}
           ,      !- Daily Wet-Bulb Temperature Range {deltaC}
     89249.,      !- Barometric Pressure {Pa}
        7.0,      !- Wind Speed {m/s} design conditions vs. traditional 6.71 m/s (15 mph)
        340,      !- Wind Direction {Degrees; N=0, S=180}
         No,      !- Rain {Yes/No}
         No,      !- Snow on ground {Yes/No}
         No,      !- Daylight Savings Time Indicator
  ASHRAEClearSky, !- Solar Model Indicator
           ,      !- Beam Solar Day Schedule Name
           ,      !- Diffuse Solar Day Schedule Name
           ,      !- ASHRAE Clear Sky Optical Depth for Beam Irradiance (taub)
           ,      !- ASHRAE Clear Sky Optical Depth for Diffuse Irradiance (taud)
       0.00;      !- Clearness {0.0 to 1.1}
 
 ! Yulin Annual Cooling Design Conditions Wind Speed=3.1m/s Wind Dir=160
 ! Hottest Month=JUL
 ! Yulin_Shaanxi_CHN Annual Cooling (DB=>MWB) .4%, MaxDB=32.7C MWB=17.7C
 SizingPeriod:DesignDay,
  Yulin Ann Clg .4% Condns DB=>MWB,     !- Name
          7,      !- Month
         21,      !- Day of Month
  SummerDesignDay,!- Day Type
       32.7,      !- Maximum Dry-Bulb Temperature {C}
        9.9,      !- Daily Dry-Bulb Temperature Range {C}
 DefaultMultipliers, !- Dry-Bulb Temperature Range Modifier Type
           ,      !- Dry-Bulb Temperature Range Modifier Day Schedule Name
    Wetbulb,      !- Humidity Condition Type
       17.7,      !- Wetbulb at Maximum Dry-Bulb {C}
           ,      !- Humidity Indicating Day Schedule Name
           ,      !- Humidity Ratio at Maximum Dry-Bulb {kgWater/kgDryAir}
           ,      !- Enthalpy at Maximum Dry-Bulb {J/kg}
           ,      !- Daily Wet-Bulb Temperature Range {deltaC}
     89249.,      !- Barometric Pressure {Pa}
        3.1,      !- Wind Speed {m/s} design conditions vs. traditional 3.35 m/s (7mph)
        160,      !- Wind Direction {Degrees; N=0, S=180}
         No,      !- Rain {Yes/No}
         No,      !- Snow on ground {Yes/No}
         No,      !- Daylight Savings Time Indicator
       ASHRAETau, !- Solar Model Indicator
           ,      !- Beam Solar Day Schedule Name
           ,      !- Diffuse Solar Day Schedule Name
      0.550,      !- ASHRAE Clear Sky Optical Depth for Beam Irradiance (taub)
      1.879;      !- ASHRAE Clear Sky Optical Depth for Diffuse Irradiance (taud)
 
 ! Yulin_Shaanxi_CHN Annual Cooling (DB=>MWB) 1%, MaxDB=31.2C MWB=17.1C
 SizingPeriod:DesignDay,
  Yulin Ann Clg 1% Condns DB=>MWB,     !- Name
          7,      !- Month
         21,      !- Day of Month
  SummerDesignDay,!- Day Type
       31.2,      !- Maximum Dry-Bulb Temperature {C}
        9.9,      !- Daily Dry-Bulb Temperature Range {C}
 DefaultMultipliers, !- Dry-Bulb Temperature Range Modifier Type
           ,      !- Dry-Bulb Temperature Range Modifier Day Schedule Name
    Wetbulb,      !- Humidity Condition Type
       17.1,      !- Wetbulb at Maximum Dry-Bulb {C}
           ,      !- Humidity Indicating Day Schedule Name
           ,      !- Humidity Ratio at Maximum Dry-Bulb {kgWater/kgDryAir}
           ,      !- Enthalpy at Maximum Dry-Bulb {J/kg}
           ,      !- Daily Wet-Bulb Temperature Range {deltaC}
     89249.,      !- Barometric Pressure {Pa}
        3.1,      !- Wind Speed {m/s} design conditions vs. traditional 3.35 m/s (7mph)
        160,      !- Wind Direction {Degrees; N=0, S=180}
         No,      !- Rain {Yes/No}
         No,      !- Snow on ground {Yes/No}
         No,      !- Daylight Savings Time Indicator
       ASHRAETau, !- Solar Model Indicator
           ,      !- Beam Solar Day Schedule Name
           ,      !- Diffuse Solar Day Schedule Name
      0.550,      !- ASHRAE Clear Sky Optical Depth for Beam Irradiance (taub)
      1.879;      !- ASHRAE Clear Sky Optical Depth for Diffuse Irradiance (taud)
 
 ! Yulin_Shaanxi_CHN Annual Cooling (DB=>MWB) 2%, MaxDB=29.8C MWB=16.9C
 SizingPeriod:DesignDay,
  Yulin Ann Clg 2% Condns DB=>MWB,     !- Name
          7,      !- Month
         21,      !- Day of Month
  SummerDesignDay,!- Day Type
       29.8,      !- Maximum Dry-Bulb Temperature {C}
        9.9,      !- Daily Dry-Bulb Temperature Range {C}
 DefaultMultipliers, !- Dry-Bulb Temperature Range Modifier Type
           ,      !- Dry-Bulb Temperature Range Modifier Day Schedule Name
    Wetbulb,      !- Humidity Condition Type
       16.9,      !- Wetbulb at Maximum Dry-Bulb {C}
           ,      !- Humidity Indicating Day Schedule Name
           ,      !- Humidity Ratio at Maximum Dry-Bulb {kgWater/kgDryAir}
           ,      !- Enthalpy at Maximum Dry-Bulb {J/kg}
           ,      !- Daily Wet-Bulb Temperature Range {deltaC}
     89249.,      !- Barometric Pressure {Pa}
        3.1,      !- Wind Speed {m/s} design conditions vs. traditional 3.35 m/s (7mph)
        160,      !- Wind Direction {Degrees; N=0, S=180}
         No,      !- Rain {Yes/No}
         No,      !- Snow on ground {Yes/No}
         No,      !- Daylight Savings Time Indicator
       ASHRAETau, !- Solar Model Indicator
           ,      !- Beam Solar Day Schedule Name
           ,      !- Diffuse Solar Day Schedule Name
      0.550,      !- ASHRAE Clear Sky Optical Depth for Beam Irradiance (taub)
      1.879;      !- ASHRAE Clear Sky Optical Depth for Diffuse Irradiance (taud)
 
 ! Yulin_Shaanxi_CHN Annual Cooling (WB=>MDB) .4%, MDB=26.7C WB=21.7C
 SizingPeriod:DesignDay,
  Yulin Ann Clg .4% Condns WB=>MDB,     !- Name
          7,      !- Month
         21,      !- Day of Month
  SummerDesignDay,!- Day Type
       26.7,      !- Maximum Dry-Bulb Temperature {C}
        9.9,      !- Daily Dry-Bulb Temperature Range {C}
 DefaultMultipliers, !- Dry-Bulb Temperature Range Modifier Type
           ,      !- Dry-Bulb Temperature Range Modifier Day Schedule Name
    Wetbulb,      !- Humidity Condition Type
       21.7,      !- Wetbulb at Maximum Dry-Bulb {C}
           ,      !- Humidity Indicating Day Schedule Name
           ,      !- Humidity Ratio at Maximum Dry-Bulb {kgWater/kgDryAir}
           ,      !- Enthalpy at Maximum Dry-Bulb {J/kg}
           ,      !- Daily Wet-Bulb Temperature Range {deltaC}
     89249.,      !- Barometric Pressure {Pa}
        3.1,      !- Wind Speed {m/s} design conditions vs. traditional 3.35 m/s (7mph)
        160,      !- Wind Direction {Degrees; N=0, S=180}
         No,      !- Rain {Yes/No}
         No,      !- Snow on ground {Yes/No}
         No,      !- Daylight Savings Time Indicator
       ASHRAETau, !- Solar Model Indicator
           ,      !- Beam Solar Day Schedule Name
           ,      !- Diffuse Solar Day Schedule Name
      0.550,      !- ASHRAE Clear Sky Optical Depth for Beam Irradiance (taub)
      1.879;      !- ASHRAE Clear Sky Optical Depth for Diffuse Irradiance (taud)
 
 ! Yulin_Shaanxi_CHN Annual Cooling (WB=>MDB) 1%, MDB=25.9C WB=20.9C
 SizingPeriod:DesignDay,
  Yulin Ann Clg 1% Condns WB=>MDB,     !- Name
          7,      !- Month
         21,      !- Day of Month
  SummerDesignDay,!- Day Type
       25.9,      !- Maximum Dry-Bulb Temperature {C}
        9.9,      !- Daily Dry-Bulb Temperature Range {C}
 DefaultMultipliers, !- Dry-Bulb Temperature Range Modifier Type
           ,      !- Dry-Bulb Temperature Range Modifier Day Schedule Name
    Wetbulb,      !- Humidity Condition Type
       20.9,      !- Wetbulb at Maximum Dry-Bulb {C}
           ,      !- Humidity Indicating Day Schedule Name
           ,      !- Humidity Ratio at Maximum Dry-Bulb {kgWater/kgDryAir}
           ,      !- Enthalpy at Maximum Dry-Bulb {J/kg}
           ,      !- Daily Wet-Bulb Temperature Range {deltaC}
     89249.,      !- Barometric Pressure {Pa}
        3.1,      !- Wind Speed {m/s} design conditions vs. traditional 3.35 m/s (7mph)
        160,      !- Wind Direction {Degrees; N=0, S=180}
         No,      !- Rain {Yes/No}
         No,      !- Snow on ground {Yes/No}
         No,      !- Daylight Savings Time Indicator
       ASHRAETau, !- Solar Model Indicator
           ,      !- Beam Solar Day Schedule Name
           ,      !- Diffuse Solar Day Schedule Name
      0.550,      !- ASHRAE Clear Sky Optical Depth for Beam Irradiance (taub)
      1.879;      !- ASHRAE Clear Sky Optical Depth for Diffuse Irradiance (taud)
 
 ! Yulin_Shaanxi_CHN Annual Cooling (WB=>MDB) 2%, MDB=25.4C WB=20.1C
 SizingPeriod:DesignDay,
  Yulin Ann Clg 2% Condns WB=>MDB,     !- Name
          7,      !- Month
         21,      !- Day of Month
  SummerDesignDay,!- Day Type
       25.4,      !- Maximum Dry-Bulb Temperature {C}
        9.9,      !- Daily Dry-Bulb Temperature Range {C}
 DefaultMultipliers, !- Dry-Bulb Temperature Range Modifier Type
           ,      !- Dry-Bulb Temperature Range Modifier Day Schedule Name
    Wetbulb,      !- Humidity Condition Type
       20.1,      !- Wetbulb at Maximum Dry-Bulb {C}
           ,      !- Humidity Indicating Day Schedule Name
           ,      !- Humidity Ratio at Maximum Dry-Bulb {kgWater/kgDryAir}
           ,      !- Enthalpy at Maximum Dry-Bulb {J/kg}
           ,      !- Daily Wet-Bulb Temperature Range {deltaC}
     89249.,      !- Barometric Pressure {Pa}
        3.1,      !- Wind Speed {m/s} design conditions vs. traditional 3.35 m/s (7mph)
        160,      !- Wind Direction {Degrees; N=0, S=180}
         No,      !- Rain {Yes/No}
         No,      !- Snow on ground {Yes/No}
         No,      !- Daylight Savings Time Indicator
       ASHRAETau, !- Solar Model Indicator
           ,      !- Beam Solar Day Schedule Name
           ,      !- Diffuse Solar Day Schedule Name
      0.550,      !- ASHRAE Clear Sky Optical Depth for Beam Irradiance (taub)
      1.879;      !- ASHRAE Clear Sky Optical Depth for Diffuse Irradiance (taud)
 
 ! Yulin_Shaanxi_CHN Annual Cooling (DP=>MDB) .4%, MDB=23.9C DP=20.5C HR=0.0175
 SizingPeriod:DesignDay,
  Yulin Ann Clg .4% Condns DP=>MDB,     !- Name
          7,      !- Month
         21,      !- Day of Month
  SummerDesignDay,!- Day Type
       23.9,      !- Maximum Dry-Bulb Temperature {C}
        9.9,      !- Daily Dry-Bulb Temperature Range {C}
 DefaultMultipliers, !- Dry-Bulb Temperature Range Modifier Type
           ,      !- Dry-Bulb Temperature Range Modifier Day Schedule Name
    Dewpoint,     !- Humidity Condition Type
       20.5,      !- Dewpoint at Maximum Dry-Bulb {C}
           ,      !- Humidity Indicating Day Schedule Name
           ,      !- Humidity Ratio at Maximum Dry-Bulb {kgWater/kgDryAir}
           ,      !- Enthalpy at Maximum Dry-Bulb {J/kg}
           ,      !- Daily Wet-Bulb Temperature Range {deltaC}
     89249.,      !- Barometric Pressure {Pa}
        3.1,      !- Wind Speed {m/s} design conditions vs. traditional 3.35 m/s (7mph)
        160,      !- Wind Direction {Degrees; N=0, S=180}
         No,      !- Rain {Yes/No}
         No,      !- Snow on ground {Yes/No}
         No,      !- Daylight Savings Time Indicator
       ASHRAETau, !- Solar Model Indicator
           ,      !- Beam Solar Day Schedule Name
           ,      !- Diffuse Solar Day Schedule Name
      0.550,      !- ASHRAE Clear Sky Optical Depth for Beam Irradiance (taub)
      1.879;      !- ASHRAE Clear Sky Optical Depth for Diffuse Irradiance (taud)
 
 ! Yulin_Shaanxi_CHN Annual Cooling (DP=>MDB) 1%, MDB=23.3C DP=19.4C HR=0.0163
 SizingPeriod:DesignDay,
  Yulin Ann Clg 1% Condns DP=>MDB,     !- Name
          7,      !- Month
         21,      !- Day of Month
  SummerDesignDay,!- Day Type
       23.3,      !- Maximum Dry-Bulb Temperature {C}
        9.9,      !- Daily Dry-Bulb Temperature Range {C}
 DefaultMultipliers, !- Dry-Bulb Temperature Range Modifier Type
           ,      !- Dry-Bulb Temperature Range Modifier Day Schedule Name
    Dewpoint,     !- Humidity Condition Type
       19.4,      !- Dewpoint at Maximum Dry-Bulb {C}
           ,      !- Humidity Indicating Day Schedule Name
           ,      !- Humidity Ratio at Maximum Dry-Bulb {kgWater/kgDryAir}
           ,      !- Enthalpy at Maximum Dry-Bulb {J/kg}
           ,      !- Daily Wet-Bulb Temperature Range {deltaC}
     89249.,      !- Barometric Pressure {Pa}
        3.1,      !- Wind Speed {m/s} design conditions vs. traditional 3.35 m/s (7mph)
        160,      !- Wind Direction {Degrees; N=0, S=180}
         No,      !- Rain {Yes/No}
         No,      !- Snow on ground {Yes/No}
         No,      !- Daylight Savings Time Indicator
       ASHRAETau, !- Solar Model Indicator
           ,      !- Beam Solar Day Schedule Name
           ,      !- Diffuse Solar Day Schedule Name
      0.550,      !- ASHRAE Clear Sky Optical Depth for Beam Irradiance (taub)
      1.879;      !- ASHRAE Clear Sky Optical Depth for Diffuse Irradiance (taud)
 
 ! Yulin_Shaanxi_CHN Annual Cooling (DP=>MDB) 2%, MDB=22.8C DP=18.4C HR=0.0153
 SizingPeriod:DesignDay,
  Yulin Ann Clg 2% Condns DP=>MDB,     !- Name
          7,      !- Month
         21,      !- Day of Month
  SummerDesignDay,!- Day Type
       22.8,      !- Maximum Dry-Bulb Temperature {C}
        9.9,      !- Daily Dry-Bulb Temperature Range {C}
 DefaultMultipliers, !- Dry-Bulb Temperature Range Modifier Type
           ,      !- Dry-Bulb Temperature Range Modifier Day Schedule Name
    Dewpoint,     !- Humidity Condition Type
       18.4,      !- Dewpoint at Maximum Dry-Bulb {C}
           ,      !- Humidity Indicating Day Schedule Name
           ,      !- Humidity Ratio at Maximum Dry-Bulb {kgWater/kgDryAir}
           ,      !- Enthalpy at Maximum Dry-Bulb {J/kg}
           ,      !- Daily Wet-Bulb Temperature Range {deltaC}
     89249.,      !- Barometric Pressure {Pa}
        3.1,      !- Wind Speed {m/s} design conditions vs. traditional 3.35 m/s (7mph)
        160,      !- Wind Direction {Degrees; N=0, S=180}
         No,      !- Rain {Yes/No}
         No,      !- Snow on ground {Yes/No}
         No,      !- Daylight Savings Time Indicator
       ASHRAETau, !- Solar Model Indicator
           ,      !- Beam Solar Day Schedule Name
           ,      !- Diffuse Solar Day Schedule Name
      0.550,      !- ASHRAE Clear Sky Optical Depth for Beam Irradiance (taub)
      1.879;      !- ASHRAE Clear Sky Optical Depth for Diffuse Irradiance (taud)
 
 ! Yulin_Shaanxi_CHN Annual Cooling (Enthalpy=>MDB) .4%, MDB=26.9C Enthalpy=69900.0J/kg
 SizingPeriod:DesignDay,
  Yulin Ann Clg .4% Condns Enth=>MDB,     !- Name
          7,      !- Month
         21,      !- Day of Month
  SummerDesignDay,!- Day Type
       26.9,      !- Maximum Dry-Bulb Temperature {C}
        9.9,      !- Daily Dry-Bulb Temperature Range {C}
 DefaultMultipliers, !- Dry-Bulb Temperature Range Modifier Type
           ,      !- Dry-Bulb Temperature Range Modifier Day Schedule Name
   Enthalpy,      !- Humidity Condition Type
           ,      !- Wetbulb or Dewpoint at Maximum Dry-Bulb
           ,      !- Humidity Indicating Day Schedule Name
           ,      !- Humidity Ratio at Maximum Dry-Bulb {kgWater/kgDryAir}
    69900.0,      !- Enthalpy at Maximum Dry-Bulb {J/kg}
           ,      !- Daily Wet-Bulb Temperature Range {deltaC}
     89249.,      !- Barometric Pressure {Pa}
        3.1,      !- Wind Speed {m/s} design conditions vs. traditional 3.35 m/s (7mph)
        160,      !- Wind Direction {Degrees; N=0, S=180}
         No,      !- Rain {Yes/No}
         No,      !- Snow on ground {Yes/No}
         No,      !- Daylight Savings Time Indicator
       ASHRAETau, !- Solar Model Indicator
           ,      !- Beam Solar Day Schedule Name
           ,      !- Diffuse Solar Day Schedule Name
      0.550,      !- ASHRAE Clear Sky Optical Depth for Beam Irradiance (taub)
      1.879;      !- ASHRAE Clear Sky Optical Depth for Diffuse Irradiance (taud)
 
 ! Yulin_Shaanxi_CHN Annual Cooling (Enthalpy=>MDB) 1%, MDB=25.9C Enthalpy=66600.0J/kg
 SizingPeriod:DesignDay,
  Yulin Ann Clg 1% Condns Enth=>MDB,     !- Name
          7,      !- Month
         21,      !- Day of Month
  SummerDesignDay,!- Day Type
       25.9,      !- Maximum Dry-Bulb Temperature {C}
        9.9,      !- Daily Dry-Bulb Temperature Range {C}
 DefaultMultipliers, !- Dry-Bulb Temperature Range Modifier Type
           ,      !- Dry-Bulb Temperature Range Modifier Day Schedule Name
   Enthalpy,      !- Humidity Condition Type
           ,      !- Wetbulb or Dewpoint at Maximum Dry-Bulb
           ,      !- Humidity Indicating Day Schedule Name
           ,      !- Humidity Ratio at Maximum Dry-Bulb {kgWater/kgDryAir}
    66600.0,      !- Enthalpy at Maximum Dry-Bulb {J/kg}
           ,      !- Daily Wet-Bulb Temperature Range {deltaC}
     89249.,      !- Barometric Pressure {Pa}
        3.1,      !- Wind Speed {m/s} design conditions vs. traditional 3.35 m/s (7mph)
        160,      !- Wind Direction {Degrees; N=0, S=180}
         No,      !- Rain {Yes/No}
         No,      !- Snow on ground {Yes/No}
         No,      !- Daylight Savings Time Indicator
       ASHRAETau, !- Solar Model Indicator
           ,      !- Beam Solar Day Schedule Name
           ,      !- Diffuse Solar Day Schedule Name
      0.550,      !- ASHRAE Clear Sky Optical Depth for Beam Irradiance (taub)
      1.879;      !- ASHRAE Clear Sky Optical Depth for Diffuse Irradiance (taud)
 
 ! Yulin_Shaanxi_CHN Annual Cooling (Enthalpy=>MDB) 2%, MDB=25.5C Enthalpy=63400.0J/kg
 SizingPeriod:DesignDay,
  Yulin Ann Clg 2% Condns Enth=>MDB,     !- Name
          7,      !- Month
         21,      !- Day of Month
  SummerDesignDay,!- Day Type
       25.5,      !- Maximum Dry-Bulb Temperature {C}
        9.9,      !- Daily Dry-Bulb Temperature Range {C}
 DefaultMultipliers, !- Dry-Bulb Temperature Range Modifier Type
           ,      !- Dry-Bulb Temperature Range Modifier Day Schedule Name
   Enthalpy,      !- Humidity Condition Type
           ,      !- Wetbulb or Dewpoint at Maximum Dry-Bulb
           ,      !- Humidity Indicating Day Schedule Name
           ,      !- Humidity Ratio at Maximum Dry-Bulb {kgWater/kgDryAir}
    63400.0,      !- Enthalpy at Maximum Dry-Bulb {J/kg}
           ,      !- Daily Wet-Bulb Temperature Range {deltaC}
     89249.,      !- Barometric Pressure {Pa}
        3.1,      !- Wind Speed {m/s} design conditions vs. traditional 3.35 m/s (7mph)
        160,      !- Wind Direction {Degrees; N=0, S=180}
         No,      !- Rain {Yes/No}
         No,      !- Snow on ground {Yes/No}
         No,      !- Daylight Savings Time Indicator
       ASHRAETau, !- Solar Model Indicator
           ,      !- Beam Solar Day Schedule Name
           ,      !- Diffuse Solar Day Schedule Name
      0.550,      !- ASHRAE Clear Sky Optical Depth for Beam Irradiance (taub)
      1.879;      !- ASHRAE Clear Sky Optical Depth for Diffuse Irradiance (taud)
 
 ! ======================= Monthly Design Conditions SizingPeriod:DesignDay ======================
 ! The following monthly design conditions are reproduced from the climate data shown above.
 ! Each 12 months are shown for: 2% Drybulb, 2% Wetbulb, 5% Drybulb, .4% Drybulb, .4% Wetbulb
 !
 ! Yulin_Shaanxi_CHN January (DB=>MCWB) .4%, MaxDB=7.2C MWB=0.1C taub=0.353 taud=2.055
 SizingPeriod:DesignDay,
  Yulin January .4% Condns DB=>MCWB,     !- Name
          1,      !- Month
         21,      !- Day of Month
  SummerDesignDay,!- Day Type
        7.2,      !- Maximum Dry-Bulb Temperature {C}
       12.1,      !- Daily Dry-Bulb Temperature Range {C}
 DefaultMultipliers, !- Dry-Bulb Temperature Range Modifier Type
           ,      !- Dry-Bulb Temperature Range Modifier Day Schedule Name
    Wetbulb,      !- Humidity Condition Type
        0.1,      !- Wetbulb at Maximum Dry-Bulb {C}
           ,      !- Humidity Indicating Day Schedule Name
           ,      !- Humidity Ratio at Maximum Dry-Bulb {kgWater/kgDryAir}
           ,      !- Enthalpy at Maximum Dry-Bulb {J/kg}
           ,      !- Daily Wet-Bulb Temperature Range {deltaC}
     89249.,      !- Barometric Pressure {Pa}
        1.9,      !- Wind Speed {m/s} design conditions vs. traditional 3.35 m/s (7mph)
        160,      !- Wind Direction {Degrees; N=0, S=180}
         No,      !- Rain {Yes/No}
         No,      !- Snow on ground {Yes/No}
         No,      !- Daylight Savings Time Indicator
       ASHRAETau, !- Solar Model Indicator
           ,      !- Beam Solar Day Schedule Name
           ,      !- Diffuse Solar Day Schedule Name
      0.353,      !- ASHRAE Clear Sky Optical Depth for Beam Irradiance (taub)
      2.055;      !- ASHRAE Clear Sky Optical Depth for Diffuse Irradiance (taud)
 
 ! Yulin_Shaanxi_CHN February (DB=>MCWB) .4%, MaxDB=12.6C MWB=3.6C taub=0.430 taud=1.877
 SizingPeriod:DesignDay,
  Yulin February .4% Condns DB=>MCWB,     !- Name
          2,      !- Month
         21,      !- Day of Month
  SummerDesignDay,!- Day Type
       12.6,      !- Maximum Dry-Bulb Temperature {C}
       12.1,      !- Daily Dry-Bulb Temperature Range {C}
 DefaultMultipliers, !- Dry-Bulb Temperature Range Modifier Type
           ,      !- Dry-Bulb Temperature Range Modifier Day Schedule Name
    Wetbulb,      !- Humidity Condition Type
        3.6,      !- Wetbulb at Maximum Dry-Bulb {C}
           ,      !- Humidity Indicating Day Schedule Name
           ,      !- Humidity Ratio at Maximum Dry-Bulb {kgWater/kgDryAir}
           ,      !- Enthalpy at Maximum Dry-Bulb {J/kg}
           ,      !- Daily Wet-Bulb Temperature Range {deltaC}
     89249.,      !- Barometric Pressure {Pa}
        2.3,      !- Wind Speed {m/s} design conditions vs. traditional 3.35 m/s (7mph)
        160,      !- Wind Direction {Degrees; N=0, S=180}
         No,      !- Rain {Yes/No}
         No,      !- Snow on ground {Yes/No}
         No,      !- Daylight Savings Time Indicator
       ASHRAETau, !- Solar Model Indicator
           ,      !- Beam Solar Day Schedule Name
           ,      !- Diffuse Solar Day Schedule Name
      0.430,      !- ASHRAE Clear Sky Optical Depth for Beam Irradiance (taub)
      1.877;      !- ASHRAE Clear Sky Optical Depth for Diffuse Irradiance (taud)
 
 ! Yulin_Shaanxi_CHN March (DB=>MCWB) .4%, MaxDB=22.1C MWB=8.6C taub=0.460 taud=1.848
 SizingPeriod:DesignDay,
  Yulin March .4% Condns DB=>MCWB,     !- Name
          3,      !- Month
         21,      !- Day of Month
  SummerDesignDay,!- Day Type
       22.1,      !- Maximum Dry-Bulb Temperature {C}
       11.9,      !- Daily Dry-Bulb Temperature Range {C}
 DefaultMultipliers, !- Dry-Bulb Temperature Range Modifier Type
           ,      !- Dry-Bulb Temperature Range Modifier Day Schedule Name
    Wetbulb,      !- Humidity Condition Type
        8.6,      !- Wetbulb at Maximum Dry-Bulb {C}
           ,      !- Humidity Indicating Day Schedule Name
           ,      !- Humidity Ratio at Maximum Dry-Bulb {kgWater/kgDryAir}
           ,      !- Enthalpy at Maximum Dry-Bulb {J/kg}
           ,      !- Daily Wet-Bulb Temperature Range {deltaC}
     89249.,      !- Barometric Pressure {Pa}
        2.8,      !- Wind Speed {m/s} design conditions vs. traditional 3.35 m/s (7mph)
        160,      !- Wind Direction {Degrees; N=0, S=180}
         No,      !- Rain {Yes/No}
         No,      !- Snow on ground {Yes/No}
         No,      !- Daylight Savings Time Indicator
       ASHRAETau, !- Solar Model Indicator
           ,      !- Beam Solar Day Schedule Name
           ,      !- Diffuse Solar Day Schedule Name
      0.460,      !- ASHRAE Clear Sky Optical Depth for Beam Irradiance (taub)
      1.848;      !- ASHRAE Clear Sky Optical Depth for Diffuse Irradiance (taud)
 
 ! Yulin_Shaanxi_CHN April (DB=>MCWB) .4%, MaxDB=29.0C MWB=12.0C taub=0.495 taud=1.809
 SizingPeriod:DesignDay,
  Yulin April .4% Condns DB=>MCWB,     !- Name
          4,      !- Month
         21,      !- Day of Month
  SummerDesignDay,!- Day Type
       29.0,      !- Maximum Dry-Bulb Temperature {C}
       12.3,      !- Daily Dry-Bulb Temperature Range {C}
 DefaultMultipliers, !- Dry-Bulb Temperature Range Modifier Type
           ,      !- Dry-Bulb Temperature Range Modifier Day Schedule Name
    Wetbulb,      !- Humidity Condition Type
       12.0,      !- Wetbulb at Maximum Dry-Bulb {C}
           ,      !- Humidity Indicating Day Schedule Name
           ,      !- Humidity Ratio at Maximum Dry-Bulb {kgWater/kgDryAir}
           ,      !- Enthalpy at Maximum Dry-Bulb {J/kg}
           ,      !- Daily Wet-Bulb Temperature Range {deltaC}
     89249.,      !- Barometric Pressure {Pa}
        3.0,      !- Wind Speed {m/s} design conditions vs. traditional 3.35 m/s (7mph)
        160,      !- Wind Direction {Degrees; N=0, S=180}
         No,      !- Rain {Yes/No}
         No,      !- Snow on ground {Yes/No}
         No,      !- Daylight Savings Time Indicator
       ASHRAETau, !- Solar Model Indicator
           ,      !- Beam Solar Day Schedule Name
           ,      !- Diffuse Solar Day Schedule Name
      0.495,      !- ASHRAE Clear Sky Optical Depth for Beam Irradiance (taub)
      1.809;      !- ASHRAE Clear Sky Optical Depth for Diffuse Irradiance (taud)
 
 ! Yulin_Shaanxi_CHN May (DB=>MCWB) .4%, MaxDB=31.6C MWB=13.5C taub=0.514 taud=1.833
 SizingPeriod:DesignDay,
  Yulin May .4% Condns DB=>MCWB,     !- Name
          5,      !- Month
         21,      !- Day of Month
  SummerDesignDay,!- Day Type
       31.6,      !- Maximum Dry-Bulb Temperature {C}
       12.1,      !- Daily Dry-Bulb Temperature Range {C}
 DefaultMultipliers, !- Dry-Bulb Temperature Range Modifier Type
           ,      !- Dry-Bulb Temperature Range Modifier Day Schedule Name
    Wetbulb,      !- Humidity Condition Type
       13.5,      !- Wetbulb at Maximum Dry-Bulb {C}
           ,      !- Humidity Indicating Day Schedule Name
           ,      !- Humidity Ratio at Maximum Dry-Bulb {kgWater/kgDryAir}
           ,      !- Enthalpy at Maximum Dry-Bulb {J/kg}
           ,      !- Daily Wet-Bulb Temperature Range {deltaC}
     89249.,      !- Barometric Pressure {Pa}
        2.9,      !- Wind Speed {m/s} design conditions vs. traditional 3.35 m/s (7mph)
        160,      !- Wind Direction {Degrees; N=0, S=180}
         No,      !- Rain {Yes/No}
         No,      !- Snow on ground {Yes/No}
         No,      !- Daylight Savings Time Indicator
       ASHRAETau, !- Solar Model Indicator
           ,      !- Beam Solar Day Schedule Name
           ,      !- Diffuse Solar Day Schedule Name
      0.514,      !- ASHRAE Clear Sky Optical Depth for Beam Irradiance (taub)
      1.833;      !- ASHRAE Clear Sky Optical Depth for Diffuse Irradiance (taud)
 
 ! Yulin_Shaanxi_CHN June (DB=>MCWB) .4%, MaxDB=33.9C MWB=16.5C taub=0.564 taud=1.775
 SizingPeriod:DesignDay,
  Yulin June .4% Condns DB=>MCWB,     !- Name
          6,      !- Month
         21,      !- Day of Month
  SummerDesignDay,!- Day Type
       33.9,      !- Maximum Dry-Bulb Temperature {C}
       11.5,      !- Daily Dry-Bulb Temperature Range {C}
 DefaultMultipliers, !- Dry-Bulb Temperature Range Modifier Type
           ,      !- Dry-Bulb Temperature Range Modifier Day Schedule Name
    Wetbulb,      !- Humidity Condition Type
       16.5,      !- Wetbulb at Maximum Dry-Bulb {C}
           ,      !- Humidity Indicating Day Schedule Name
           ,      !- Humidity Ratio at Maximum Dry-Bulb {kgWater/kgDryAir}
           ,      !- Enthalpy at Maximum Dry-Bulb {J/kg}
           ,      !- Daily Wet-Bulb Temperature Range {deltaC}
     89249.,      !- Barometric Pressure {Pa}
        2.6,      !- Wind Speed {m/s} design conditions vs. traditional 3.35 m/s (7mph)
        160,      !- Wind Direction {Degrees; N=0, S=180}
         No,      !- Rain {Yes/No}
         No,      !- Snow on ground {Yes/No}
         No,      !- Daylight Savings Time Indicator
       ASHRAETau, !- Solar Model Indicator
           ,      !- Beam Solar Day Schedule Name
           ,      !- Diffuse Solar Day Schedule Name
      0.564,      !- ASHRAE Clear Sky Optical Depth for Beam Irradiance (taub)
      1.775;      !- ASHRAE Clear Sky Optical Depth for Diffuse Irradiance (taud)
 
 ! Yulin_Shaanxi_CHN July (DB=>MCWB) .4%, MaxDB=35.2C MWB=18.8C taub=0.550 taud=1.879
 SizingPeriod:DesignDay,
  Yulin July .4% Condns DB=>MCWB,     !- Name
          7,      !- Month
         21,      !- Day of Month
  SummerDesignDay,!- Day Type
       35.2,      !- Maximum Dry-Bulb Temperature {C}
        9.9,      !- Daily Dry-Bulb Temperature Range {C}
 DefaultMultipliers, !- Dry-Bulb Temperature Range Modifier Type
           ,      !- Dry-Bulb Temperature Range Modifier Day Schedule Name
    Wetbulb,      !- Humidity Condition Type
       18.8,      !- Wetbulb at Maximum Dry-Bulb {C}
           ,      !- Humidity Indicating Day Schedule Name
           ,      !- Humidity Ratio at Maximum Dry-Bulb {kgWater/kgDryAir}
           ,      !- Enthalpy at Maximum Dry-Bulb {J/kg}
           ,      !- Daily Wet-Bulb Temperature Range {deltaC}
     89249.,      !- Barometric Pressure {Pa}
        2.5,      !- Wind Speed {m/s} design conditions vs. traditional 3.35 m/s (7mph)
        160,      !- Wind Direction {Degrees; N=0, S=180}
         No,      !- Rain {Yes/No}
         No,      !- Snow on ground {Yes/No}
         No,      !- Daylight Savings Time Indicator
       ASHRAETau, !- Solar Model Indicator
           ,      !- Beam Solar Day Schedule Name
           ,      !- Diffuse Solar Day Schedule Name
      0.550,      !- ASHRAE Clear Sky Optical Depth for Beam Irradiance (taub)
      1.879;      !- ASHRAE Clear Sky Optical Depth for Diffuse Irradiance (taud)
 
 ! Yulin_Shaanxi_CHN August (DB=>MCWB) .4%, MaxDB=32.6C MWB=18.8C taub=0.558 taud=1.836
 SizingPeriod:DesignDay,
  Yulin August .4% Condns DB=>MCWB,     !- Name
          8,      !- Month
         21,      !- Day of Month
  SummerDesignDay,!- Day Type
       32.6,      !- Maximum Dry-Bulb Temperature {C}
        9.4,      !- Daily Dry-Bulb Temperature Range {C}
 DefaultMultipliers, !- Dry-Bulb Temperature Range Modifier Type
           ,      !- Dry-Bulb Temperature Range Modifier Day Schedule Name
    Wetbulb,      !- Humidity Condition Type
       18.8,      !- Wetbulb at Maximum Dry-Bulb {C}
           ,      !- Humidity Indicating Day Schedule Name
           ,      !- Humidity Ratio at Maximum Dry-Bulb {kgWater/kgDryAir}
           ,      !- Enthalpy at Maximum Dry-Bulb {J/kg}
           ,      !- Daily Wet-Bulb Temperature Range {deltaC}
     89249.,      !- Barometric Pressure {Pa}
        2.3,      !- Wind Speed {m/s} design conditions vs. traditional 3.35 m/s (7mph)
        160,      !- Wind Direction {Degrees; N=0, S=180}
         No,      !- Rain {Yes/No}
         No,      !- Snow on ground {Yes/No}
         No,      !- Daylight Savings Time Indicator
       ASHRAETau, !- Solar Model Indicator
           ,      !- Beam Solar Day Schedule Name
           ,      !- Diffuse Solar Day Schedule Name
      0.558,      !- ASHRAE Clear Sky Optical Depth for Beam Irradiance (taub)
      1.836;      !- ASHRAE Clear Sky Optical Depth for Diffuse Irradiance (taud)
 
 ! Yulin_Shaanxi_CHN September (DB=>MCWB) .4%, MaxDB=30.6C MWB=16.7C taub=0.519 taud=1.870
 SizingPeriod:DesignDay,
  Yulin September .4% Condns DB=>MCWB,     !- Name
          9,      !- Month
         21,      !- Day of Month
  SummerDesignDay,!- Day Type
       30.6,      !- Maximum Dry-Bulb Temperature {C}
        9.7,      !- Daily Dry-Bulb Temperature Range {C}
 DefaultMultipliers, !- Dry-Bulb Temperature Range Modifier Type
           ,      !- Dry-Bulb Temperature Range Modifier Day Schedule Name
    Wetbulb,      !- Humidity Condition Type
       16.7,      !- Wetbulb at Maximum Dry-Bulb {C}
           ,      !- Humidity Indicating Day Schedule Name
           ,      !- Humidity Ratio at Maximum Dry-Bulb {kgWater/kgDryAir}
           ,      !- Enthalpy at Maximum Dry-Bulb {J/kg}
           ,      !- Daily Wet-Bulb Temperature Range {deltaC}
     89249.,      !- Barometric Pressure {Pa}
        2.2,      !- Wind Speed {m/s} design conditions vs. traditional 3.35 m/s (7mph)
        160,      !- Wind Direction {Degrees; N=0, S=180}
         No,      !- Rain {Yes/No}
         No,      !- Snow on ground {Yes/No}
         No,      !- Daylight Savings Time Indicator
       ASHRAETau, !- Solar Model Indicator
           ,      !- Beam Solar Day Schedule Name
           ,      !- Diffuse Solar Day Schedule Name
      0.519,      !- ASHRAE Clear Sky Optical Depth for Beam Irradiance (taub)
      1.870;      !- ASHRAE Clear Sky Optical Depth for Diffuse Irradiance (taud)
 
 ! Yulin_Shaanxi_CHN October (DB=>MCWB) .4%, MaxDB=23.5C MWB=12.5C taub=0.470 taud=1.907
 SizingPeriod:DesignDay,
  Yulin October .4% Condns DB=>MCWB,     !- Name
         10,      !- Month
         21,      !- Day of Month
  SummerDesignDay,!- Day Type
       23.5,      !- Maximum Dry-Bulb Temperature {C}
       10.7,      !- Daily Dry-Bulb Temperature Range {C}
 DefaultMultipliers, !- Dry-Bulb Temperature Range Modifier Type
           ,      !- Dry-Bulb Temperature Range Modifier Day Schedule Name
    Wetbulb,      !- Humidity Condition Type
       12.5,      !- Wetbulb at Maximum Dry-Bulb {C}
           ,      !- Humidity Indicating Day Schedule Name
           ,      !- Humidity Ratio at Maximum Dry-Bulb {kgWater/kgDryAir}
           ,      !- Enthalpy at Maximum Dry-Bulb {J/kg}
           ,      !- Daily Wet-Bulb Temperature Range {deltaC}
     89249.,      !- Barometric Pressure {Pa}
        2.2,      !- Wind Speed {m/s} design conditions vs. traditional 3.35 m/s (7mph)
        160,      !- Wind Direction {Degrees; N=0, S=180}
         No,      !- Rain {Yes/No}
         No,      !- Snow on ground {Yes/No}
         No,      !- Daylight Savings Time Indicator
       ASHRAETau, !- Solar Model Indicator
           ,      !- Beam Solar Day Schedule Name
           ,      !- Diffuse Solar Day Schedule Name
      0.470,      !- ASHRAE Clear Sky Optical Depth for Beam Irradiance (taub)
      1.907;      !- ASHRAE Clear Sky Optical Depth for Diffuse Irradiance (taud)
 
 ! Yulin_Shaanxi_CHN November (DB=>MCWB) .4%, MaxDB=16.6C MWB=6.9C taub=0.385 taud=2.031
 SizingPeriod:DesignDay,
  Yulin November .4% Condns DB=>MCWB,     !- Name
         11,      !- Month
         21,      !- Day of Month
  SummerDesignDay,!- Day Type
       16.6,      !- Maximum Dry-Bulb Temperature {C}
       10.7,      !- Daily Dry-Bulb Temperature Range {C}
 DefaultMultipliers, !- Dry-Bulb Temperature Range Modifier Type
           ,      !- Dry-Bulb Temperature Range Modifier Day Schedule Name
    Wetbulb,      !- Humidity Condition Type
        6.9,      !- Wetbulb at Maximum Dry-Bulb {C}
           ,      !- Humidity Indicating Day Schedule Name
           ,      !- Humidity Ratio at Maximum Dry-Bulb {kgWater/kgDryAir}
           ,      !- Enthalpy at Maximum Dry-Bulb {J/kg}
           ,      !- Daily Wet-Bulb Temperature Range {deltaC}
     89249.,      !- Barometric Pressure {Pa}
        2.1,      !- Wind Speed {m/s} design conditions vs. traditional 3.35 m/s (7mph)
        160,      !- Wind Direction {Degrees; N=0, S=180}
         No,      !- Rain {Yes/No}
         No,      !- Snow on ground {Yes/No}
         No,      !- Daylight Savings Time Indicator
       ASHRAETau, !- Solar Model Indicator
           ,      !- Beam Solar Day Schedule Name
           ,      !- Diffuse Solar Day Schedule Name
      0.385,      !- ASHRAE Clear Sky Optical Depth for Beam Irradiance (taub)
      2.031;      !- ASHRAE Clear Sky Optical Depth for Diffuse Irradiance (taud)
 
 ! Yulin_Shaanxi_CHN December (DB=>MCWB) .4%, MaxDB=7.6C MWB=0.4C taub=0.347 taud=2.107
 SizingPeriod:DesignDay,
  Yulin December .4% Condns DB=>MCWB,     !- Name
         12,      !- Month
         21,      !- Day of Month
  SummerDesignDay,!- Day Type
        7.6,      !- Maximum Dry-Bulb Temperature {C}
       11.0,      !- Daily Dry-Bulb Temperature Range {C}
 DefaultMultipliers, !- Dry-Bulb Temperature Range Modifier Type
           ,      !- Dry-Bulb Temperature Range Modifier Day Schedule Name
    Wetbulb,      !- Humidity Condition Type
        0.4,      !- Wetbulb at Maximum Dry-Bulb {C}
           ,      !- Humidity Indicating Day Schedule Name
           ,      !- Humidity Ratio at Maximum Dry-Bulb {kgWater/kgDryAir}
           ,      !- Enthalpy at Maximum Dry-Bulb {J/kg}
           ,      !- Daily Wet-Bulb Temperature Range {deltaC}
     89249.,      !- Barometric Pressure {Pa}
        2.0,      !- Wind Speed {m/s} design conditions vs. traditional 3.35 m/s (7mph)
        160,      !- Wind Direction {Degrees; N=0, S=180}
         No,      !- Rain {Yes/No}
         No,      !- Snow on ground {Yes/No}
         No,      !- Daylight Savings Time Indicator
       ASHRAETau, !- Solar Model Indicator
           ,      !- Beam Solar Day Schedule Name
           ,      !- Diffuse Solar Day Schedule Name
      0.347,      !- ASHRAE Clear Sky Optical Depth for Beam Irradiance (taub)
      2.107;      !- ASHRAE Clear Sky Optical Depth for Diffuse Irradiance (taud)
 
 ! Yulin_Shaanxi_CHN January (DB=>MCWB) 2%, MaxDB=4.2C MWB=-1.6C taub=0.353 taud=2.055
 SizingPeriod:DesignDay,
  Yulin January 2% Condns DB=>MCWB,     !- Name
          1,      !- Month
         21,      !- Day of Month
  SummerDesignDay,!- Day Type
        4.2,      !- Maximum Dry-Bulb Temperature {C}
       12.1,      !- Daily Dry-Bulb Temperature Range {C}
 DefaultMultipliers, !- Dry-Bulb Temperature Range Modifier Type
           ,      !- Dry-Bulb Temperature Range Modifier Day Schedule Name
    Wetbulb,      !- Humidity Condition Type
       -1.6,      !- Wetbulb at Maximum Dry-Bulb {C}
           ,      !- Humidity Indicating Day Schedule Name
           ,      !- Humidity Ratio at Maximum Dry-Bulb {kgWater/kgDryAir}
           ,      !- Enthalpy at Maximum Dry-Bulb {J/kg}
           ,      !- Daily Wet-Bulb Temperature Range {deltaC}
     89249.,      !- Barometric Pressure {Pa}
        1.9,      !- Wind Speed {m/s} design conditions vs. traditional 3.35 m/s (7mph)
        160,      !- Wind Direction {Degrees; N=0, S=180}
         No,      !- Rain {Yes/No}
         No,      !- Snow on ground {Yes/No}
         No,      !- Daylight Savings Time Indicator
       ASHRAETau, !- Solar Model Indicator
           ,      !- Beam Solar Day Schedule Name
           ,      !- Diffuse Solar Day Schedule Name
      0.353,      !- ASHRAE Clear Sky Optical Depth for Beam Irradiance (taub)
      2.055;      !- ASHRAE Clear Sky Optical Depth for Diffuse Irradiance (taud)
 
 ! Yulin_Shaanxi_CHN February (DB=>MCWB) 2%, MaxDB=9.7C MWB=2.0C taub=0.430 taud=1.877
 SizingPeriod:DesignDay,
  Yulin February 2% Condns DB=>MCWB,     !- Name
          2,      !- Month
         21,      !- Day of Month
  SummerDesignDay,!- Day Type
        9.7,      !- Maximum Dry-Bulb Temperature {C}
       12.1,      !- Daily Dry-Bulb Temperature Range {C}
 DefaultMultipliers, !- Dry-Bulb Temperature Range Modifier Type
           ,      !- Dry-Bulb Temperature Range Modifier Day Schedule Name
    Wetbulb,      !- Humidity Condition Type
        2.0,      !- Wetbulb at Maximum Dry-Bulb {C}
           ,      !- Humidity Indicating Day Schedule Name
           ,      !- Humidity Ratio at Maximum Dry-Bulb {kgWater/kgDryAir}
           ,      !- Enthalpy at Maximum Dry-Bulb {J/kg}
           ,      !- Daily Wet-Bulb Temperature Range {deltaC}
     89249.,      !- Barometric Pressure {Pa}
        2.3,      !- Wind Speed {m/s} design conditions vs. traditional 3.35 m/s (7mph)
        160,      !- Wind Direction {Degrees; N=0, S=180}
         No,      !- Rain {Yes/No}
         No,      !- Snow on ground {Yes/No}
         No,      !- Daylight Savings Time Indicator
       ASHRAETau, !- Solar Model Indicator
           ,      !- Beam Solar Day Schedule Name
           ,      !- Diffuse Solar Day Schedule Name
      0.430,      !- ASHRAE Clear Sky Optical Depth for Beam Irradiance (taub)
      1.877;      !- ASHRAE Clear Sky Optical Depth for Diffuse Irradiance (taud)
 
 ! Yulin_Shaanxi_CHN March (DB=>MCWB) 2%, MaxDB=18.1C MWB=6.8C taub=0.460 taud=1.848
 SizingPeriod:DesignDay,
  Yulin March 2% Condns DB=>MCWB,     !- Name
          3,      !- Month
         21,      !- Day of Month
  SummerDesignDay,!- Day Type
       18.1,      !- Maximum Dry-Bulb Temperature {C}
       11.9,      !- Daily Dry-Bulb Temperature Range {C}
 DefaultMultipliers, !- Dry-Bulb Temperature Range Modifier Type
           ,      !- Dry-Bulb Temperature Range Modifier Day Schedule Name
    Wetbulb,      !- Humidity Condition Type
        6.8,      !- Wetbulb at Maximum Dry-Bulb {C}
           ,      !- Humidity Indicating Day Schedule Name
           ,      !- Humidity Ratio at Maximum Dry-Bulb {kgWater/kgDryAir}
           ,      !- Enthalpy at Maximum Dry-Bulb {J/kg}
           ,      !- Daily Wet-Bulb Temperature Range {deltaC}
     89249.,      !- Barometric Pressure {Pa}
        2.8,      !- Wind Speed {m/s} design conditions vs. traditional 3.35 m/s (7mph)
        160,      !- Wind Direction {Degrees; N=0, S=180}
         No,      !- Rain {Yes/No}
         No,      !- Snow on ground {Yes/No}
         No,      !- Daylight Savings Time Indicator
       ASHRAETau, !- Solar Model Indicator
           ,      !- Beam Solar Day Schedule Name
           ,      !- Diffuse Solar Day Schedule Name
      0.460,      !- ASHRAE Clear Sky Optical Depth for Beam Irradiance (taub)
      1.848;      !- ASHRAE Clear Sky Optical Depth for Diffuse Irradiance (taud)
 
 ! Yulin_Shaanxi_CHN April (DB=>MCWB) 2%, MaxDB=25.5C MWB=10.9C taub=0.495 taud=1.809
 SizingPeriod:DesignDay,
  Yulin April 2% Condns DB=>MCWB,     !- Name
          4,      !- Month
         21,      !- Day of Month
  SummerDesignDay,!- Day Type
       25.5,      !- Maximum Dry-Bulb Temperature {C}
       12.3,      !- Daily Dry-Bulb Temperature Range {C}
 DefaultMultipliers, !- Dry-Bulb Temperature Range Modifier Type
           ,      !- Dry-Bulb Temperature Range Modifier Day Schedule Name
    Wetbulb,      !- Humidity Condition Type
       10.9,      !- Wetbulb at Maximum Dry-Bulb {C}
           ,      !- Humidity Indicating Day Schedule Name
           ,      !- Humidity Ratio at Maximum Dry-Bulb {kgWater/kgDryAir}
           ,      !- Enthalpy at Maximum Dry-Bulb {J/kg}
           ,      !- Daily Wet-Bulb Temperature Range {deltaC}
     89249.,      !- Barometric Pressure {Pa}
        3.0,      !- Wind Speed {m/s} design conditions vs. traditional 3.35 m/s (7mph)
        160,      !- Wind Direction {Degrees; N=0, S=180}
         No,      !- Rain {Yes/No}
         No,      !- Snow on ground {Yes/No}
         No,      !- Daylight Savings Time Indicator
       ASHRAETau, !- Solar Model Indicator
           ,      !- Beam Solar Day Schedule Name
           ,      !- Diffuse Solar Day Schedule Name
      0.495,      !- ASHRAE Clear Sky Optical Depth for Beam Irradiance (taub)
      1.809;      !- ASHRAE Clear Sky Optical Depth for Diffuse Irradiance (taud)
 
 ! Yulin_Shaanxi_CHN May (DB=>MCWB) 2%, MaxDB=29.1C MWB=13.1C taub=0.514 taud=1.833
 SizingPeriod:DesignDay,
  Yulin May 2% Condns DB=>MCWB,     !- Name
          5,      !- Month
         21,      !- Day of Month
  SummerDesignDay,!- Day Type
       29.1,      !- Maximum Dry-Bulb Temperature {C}
       12.1,      !- Daily Dry-Bulb Temperature Range {C}
 DefaultMultipliers, !- Dry-Bulb Temperature Range Modifier Type
           ,      !- Dry-Bulb Temperature Range Modifier Day Schedule Name
    Wetbulb,      !- Humidity Condition Type
       13.1,      !- Wetbulb at Maximum Dry-Bulb {C}
           ,      !- Humidity Indicating Day Schedule Name
           ,      !- Humidity Ratio at Maximum Dry-Bulb {kgWater/kgDryAir}
           ,      !- Enthalpy at Maximum Dry-Bulb {J/kg}
           ,      !- Daily Wet-Bulb Temperature Range {deltaC}
     89249.,      !- Barometric Pressure {Pa}
        2.9,      !- Wind Speed {m/s} design conditions vs. traditional 3.35 m/s (7mph)
        160,      !- Wind Direction {Degrees; N=0, S=180}
         No,      !- Rain {Yes/No}
         No,      !- Snow on ground {Yes/No}
         No,      !- Daylight Savings Time Indicator
       ASHRAETau, !- Solar Model Indicator
           ,      !- Beam Solar Day Schedule Name
           ,      !- Diffuse Solar Day Schedule Name
      0.514,      !- ASHRAE Clear Sky Optical Depth for Beam Irradiance (taub)
      1.833;      !- ASHRAE Clear Sky Optical Depth for Diffuse Irradiance (taud)
 
 ! Yulin_Shaanxi_CHN June (DB=>MCWB) 2%, MaxDB=32.0C MWB=16.0C taub=0.564 taud=1.775
 SizingPeriod:DesignDay,
  Yulin June 2% Condns DB=>MCWB,     !- Name
          6,      !- Month
         21,      !- Day of Month
  SummerDesignDay,!- Day Type
       32.0,      !- Maximum Dry-Bulb Temperature {C}
       11.5,      !- Daily Dry-Bulb Temperature Range {C}
 DefaultMultipliers, !- Dry-Bulb Temperature Range Modifier Type
           ,      !- Dry-Bulb Temperature Range Modifier Day Schedule Name
    Wetbulb,      !- Humidity Condition Type
       16.0,      !- Wetbulb at Maximum Dry-Bulb {C}
           ,      !- Humidity Indicating Day Schedule Name
           ,      !- Humidity Ratio at Maximum Dry-Bulb {kgWater/kgDryAir}
           ,      !- Enthalpy at Maximum Dry-Bulb {J/kg}
           ,      !- Daily Wet-Bulb Temperature Range {deltaC}
     89249.,      !- Barometric Pressure {Pa}
        2.6,      !- Wind Speed {m/s} design conditions vs. traditional 3.35 m/s (7mph)
        160,      !- Wind Direction {Degrees; N=0, S=180}
         No,      !- Rain {Yes/No}
         No,      !- Snow on ground {Yes/No}
         No,      !- Daylight Savings Time Indicator
       ASHRAETau, !- Solar Model Indicator
           ,      !- Beam Solar Day Schedule Name
           ,      !- Diffuse Solar Day Schedule Name
      0.564,      !- ASHRAE Clear Sky Optical Depth for Beam Irradiance (taub)
      1.775;      !- ASHRAE Clear Sky Optical Depth for Diffuse Irradiance (taud)
 
 ! Yulin_Shaanxi_CHN July (DB=>MCWB) 2%, MaxDB=33.2C MWB=18.7C taub=0.550 taud=1.879
 SizingPeriod:DesignDay,
  Yulin July 2% Condns DB=>MCWB,     !- Name
          7,      !- Month
         21,      !- Day of Month
  SummerDesignDay,!- Day Type
       33.2,      !- Maximum Dry-Bulb Temperature {C}
        9.9,      !- Daily Dry-Bulb Temperature Range {C}
 DefaultMultipliers, !- Dry-Bulb Temperature Range Modifier Type
           ,      !- Dry-Bulb Temperature Range Modifier Day Schedule Name
    Wetbulb,      !- Humidity Condition Type
       18.7,      !- Wetbulb at Maximum Dry-Bulb {C}
           ,      !- Humidity Indicating Day Schedule Name
           ,      !- Humidity Ratio at Maximum Dry-Bulb {kgWater/kgDryAir}
           ,      !- Enthalpy at Maximum Dry-Bulb {J/kg}
           ,      !- Daily Wet-Bulb Temperature Range {deltaC}
     89249.,      !- Barometric Pressure {Pa}
        2.5,      !- Wind Speed {m/s} design conditions vs. traditional 3.35 m/s (7mph)
        160,      !- Wind Direction {Degrees; N=0, S=180}
         No,      !- Rain {Yes/No}
         No,      !- Snow on ground {Yes/No}
         No,      !- Daylight Savings Time Indicator
       ASHRAETau, !- Solar Model Indicator
           ,      !- Beam Solar Day Schedule Name
           ,      !- Diffuse Solar Day Schedule Name
      0.550,      !- ASHRAE Clear Sky Optical Depth for Beam Irradiance (taub)
      1.879;      !- ASHRAE Clear Sky Optical Depth for Diffuse Irradiance (taud)
 
 ! Yulin_Shaanxi_CHN August (DB=>MCWB) 2%, MaxDB=30.7C MWB=18.6C taub=0.558 taud=1.836
 SizingPeriod:DesignDay,
  Yulin August 2% Condns DB=>MCWB,     !- Name
          8,      !- Month
         21,      !- Day of Month
  SummerDesignDay,!- Day Type
       30.7,      !- Maximum Dry-Bulb Temperature {C}
        9.4,      !- Daily Dry-Bulb Temperature Range {C}
 DefaultMultipliers, !- Dry-Bulb Temperature Range Modifier Type
           ,      !- Dry-Bulb Temperature Range Modifier Day Schedule Name
    Wetbulb,      !- Humidity Condition Type
       18.6,      !- Wetbulb at Maximum Dry-Bulb {C}
           ,      !- Humidity Indicating Day Schedule Name
           ,      !- Humidity Ratio at Maximum Dry-Bulb {kgWater/kgDryAir}
           ,      !- Enthalpy at Maximum Dry-Bulb {J/kg}
           ,      !- Daily Wet-Bulb Temperature Range {deltaC}
     89249.,      !- Barometric Pressure {Pa}
        2.3,      !- Wind Speed {m/s} design conditions vs. traditional 3.35 m/s (7mph)
        160,      !- Wind Direction {Degrees; N=0, S=180}
         No,      !- Rain {Yes/No}
         No,      !- Snow on ground {Yes/No}
         No,      !- Daylight Savings Time Indicator
       ASHRAETau, !- Solar Model Indicator
           ,      !- Beam Solar Day Schedule Name
           ,      !- Diffuse Solar Day Schedule Name
      0.558,      !- ASHRAE Clear Sky Optical Depth for Beam Irradiance (taub)
      1.836;      !- ASHRAE Clear Sky Optical Depth for Diffuse Irradiance (taud)
 
 ! Yulin_Shaanxi_CHN September (DB=>MCWB) 2%, MaxDB=26.8C MWB=16.0C taub=0.519 taud=1.870
 SizingPeriod:DesignDay,
  Yulin September 2% Condns DB=>MCWB,     !- Name
          9,      !- Month
         21,      !- Day of Month
  SummerDesignDay,!- Day Type
       26.8,      !- Maximum Dry-Bulb Temperature {C}
        9.7,      !- Daily Dry-Bulb Temperature Range {C}
 DefaultMultipliers, !- Dry-Bulb Temperature Range Modifier Type
           ,      !- Dry-Bulb Temperature Range Modifier Day Schedule Name
    Wetbulb,      !- Humidity Condition Type
       16.0,      !- Wetbulb at Maximum Dry-Bulb {C}
           ,      !- Humidity Indicating Day Schedule Name
           ,      !- Humidity Ratio at Maximum Dry-Bulb {kgWater/kgDryAir}
           ,      !- Enthalpy at Maximum Dry-Bulb {J/kg}
           ,      !- Daily Wet-Bulb Temperature Range {deltaC}
     89249.,      !- Barometric Pressure {Pa}
        2.2,      !- Wind Speed {m/s} design conditions vs. traditional 3.35 m/s (7mph)
        160,      !- Wind Direction {Degrees; N=0, S=180}
         No,      !- Rain {Yes/No}
         No,      !- Snow on ground {Yes/No}
         No,      !- Daylight Savings Time Indicator
       ASHRAETau, !- Solar Model Indicator
           ,      !- Beam Solar Day Schedule Name
           ,      !- Diffuse Solar Day Schedule Name
      0.519,      !- ASHRAE Clear Sky Optical Depth for Beam Irradiance (taub)
      1.870;      !- ASHRAE Clear Sky Optical Depth for Diffuse Irradiance (taud)
 
 ! Yulin_Shaanxi_CHN October (DB=>MCWB) 2%, MaxDB=21.0C MWB=11.5C taub=0.470 taud=1.907
 SizingPeriod:DesignDay,
  Yulin October 2% Condns DB=>MCWB,     !- Name
         10,      !- Month
         21,      !- Day of Month
  SummerDesignDay,!- Day Type
       21.0,      !- Maximum Dry-Bulb Temperature {C}
       10.7,      !- Daily Dry-Bulb Temperature Range {C}
 DefaultMultipliers, !- Dry-Bulb Temperature Range Modifier Type
           ,      !- Dry-Bulb Temperature Range Modifier Day Schedule Name
    Wetbulb,      !- Humidity Condition Type
       11.5,      !- Wetbulb at Maximum Dry-Bulb {C}
           ,      !- Humidity Indicating Day Schedule Name
           ,      !- Humidity Ratio at Maximum Dry-Bulb {kgWater/kgDryAir}
           ,      !- Enthalpy at Maximum Dry-Bulb {J/kg}
           ,      !- Daily Wet-Bulb Temperature Range {deltaC}
     89249.,      !- Barometric Pressure {Pa}
        2.2,      !- Wind Speed {m/s} design conditions vs. traditional 3.35 m/s (7mph)
        160,      !- Wind Direction {Degrees; N=0, S=180}
         No,      !- Rain {Yes/No}
         No,      !- Snow on ground {Yes/No}
         No,      !- Daylight Savings Time Indicator
       ASHRAETau, !- Solar Model Indicator
           ,      !- Beam Solar Day Schedule Name
           ,      !- Diffuse Solar Day Schedule Name
      0.470,      !- ASHRAE Clear Sky Optical Depth for Beam Irradiance (taub)
      1.907;      !- ASHRAE Clear Sky Optical Depth for Diffuse Irradiance (taud)
 
 ! Yulin_Shaanxi_CHN November (DB=>MCWB) 2%, MaxDB=13.9C MWB=5.6C taub=0.385 taud=2.031
 SizingPeriod:DesignDay,
  Yulin November 2% Condns DB=>MCWB,     !- Name
         11,      !- Month
         21,      !- Day of Month
  SummerDesignDay,!- Day Type
       13.9,      !- Maximum Dry-Bulb Temperature {C}
       10.7,      !- Daily Dry-Bulb Temperature Range {C}
 DefaultMultipliers, !- Dry-Bulb Temperature Range Modifier Type
           ,      !- Dry-Bulb Temperature Range Modifier Day Schedule Name
    Wetbulb,      !- Humidity Condition Type
        5.6,      !- Wetbulb at Maximum Dry-Bulb {C}
           ,      !- Humidity Indicating Day Schedule Name
           ,      !- Humidity Ratio at Maximum Dry-Bulb {kgWater/kgDryAir}
           ,      !- Enthalpy at Maximum Dry-Bulb {J/kg}
           ,      !- Daily Wet-Bulb Temperature Range {deltaC}
     89249.,      !- Barometric Pressure {Pa}
        2.1,      !- Wind Speed {m/s} design conditions vs. traditional 3.35 m/s (7mph)
        160,      !- Wind Direction {Degrees; N=0, S=180}
         No,      !- Rain {Yes/No}
         No,      !- Snow on ground {Yes/No}
         No,      !- Daylight Savings Time Indicator
       ASHRAETau, !- Solar Model Indicator
           ,      !- Beam Solar Day Schedule Name
           ,      !- Diffuse Solar Day Schedule Name
      0.385,      !- ASHRAE Clear Sky Optical Depth for Beam Irradiance (taub)
      2.031;      !- ASHRAE Clear Sky Optical Depth for Diffuse Irradiance (taud)
 
 ! Yulin_Shaanxi_CHN December (DB=>MCWB) 2%, MaxDB=5.1C MWB=-0.9C taub=0.347 taud=2.107
 SizingPeriod:DesignDay,
  Yulin December 2% Condns DB=>MCWB,     !- Name
         12,      !- Month
         21,      !- Day of Month
  SummerDesignDay,!- Day Type
        5.1,      !- Maximum Dry-Bulb Temperature {C}
       11.0,      !- Daily Dry-Bulb Temperature Range {C}
 DefaultMultipliers, !- Dry-Bulb Temperature Range Modifier Type
           ,      !- Dry-Bulb Temperature Range Modifier Day Schedule Name
    Wetbulb,      !- Humidity Condition Type
       -0.9,      !- Wetbulb at Maximum Dry-Bulb {C}
           ,      !- Humidity Indicating Day Schedule Name
           ,      !- Humidity Ratio at Maximum Dry-Bulb {kgWater/kgDryAir}
           ,      !- Enthalpy at Maximum Dry-Bulb {J/kg}
           ,      !- Daily Wet-Bulb Temperature Range {deltaC}
     89249.,      !- Barometric Pressure {Pa}
        2.0,      !- Wind Speed {m/s} design conditions vs. traditional 3.35 m/s (7mph)
        160,      !- Wind Direction {Degrees; N=0, S=180}
         No,      !- Rain {Yes/No}
         No,      !- Snow on ground {Yes/No}
         No,      !- Daylight Savings Time Indicator
       ASHRAETau, !- Solar Model Indicator
           ,      !- Beam Solar Day Schedule Name
           ,      !- Diffuse Solar Day Schedule Name
      0.347,      !- ASHRAE Clear Sky Optical Depth for Beam Irradiance (taub)
      2.107;      !- ASHRAE Clear Sky Optical Depth for Diffuse Irradiance (taud)
 
 ! Yulin_Shaanxi_CHN January (WB=>MCDB) .4%, DB=6.1C WB=0.7C taub=0.353 taud=2.055
 SizingPeriod:DesignDay,
  Yulin January .4% Condns WB=>MCDB,     !- Name
          1,      !- Month
         21,      !- Day of Month
  SummerDesignDay,!- Day Type
        6.1,      !- Maximum Dry-Bulb Temperature {C}
       12.1,      !- Daily Dry-Bulb Temperature Range {C}
 DefaultMultipliers, !- Dry-Bulb Temperature Range Modifier Type
           ,      !- Dry-Bulb Temperature Range Modifier Day Schedule Name
    Wetbulb,      !- Humidity Condition Type
        0.7,      !- Wetbulb at Maximum Dry-Bulb {C}
           ,      !- Humidity Indicating Day Schedule Name
           ,      !- Humidity Ratio at Maximum Dry-Bulb {kgWater/kgDryAir}
           ,      !- Enthalpy at Maximum Dry-Bulb {J/kg}
           ,      !- Daily Wet-Bulb Temperature Range {deltaC}
     89249.,      !- Barometric Pressure {Pa}
        1.9,      !- Wind Speed {m/s} design conditions vs. traditional 3.35 m/s (7mph)
        160,      !- Wind Direction {Degrees; N=0, S=180}
         No,      !- Rain {Yes/No}
         No,      !- Snow on ground {Yes/No}
         No,      !- Daylight Savings Time Indicator
       ASHRAETau, !- Solar Model Indicator
           ,      !- Beam Solar Day Schedule Name
           ,      !- Diffuse Solar Day Schedule Name
      0.353,      !- ASHRAE Clear Sky Optical Depth for Beam Irradiance (taub)
      2.055;      !- ASHRAE Clear Sky Optical Depth for Diffuse Irradiance (taud)
 
 ! Yulin_Shaanxi_CHN February (WB=>MCDB) .4%, DB=10.2C WB=4.5C taub=0.430 taud=1.877
 SizingPeriod:DesignDay,
  Yulin February .4% Condns WB=>MCDB,     !- Name
          2,      !- Month
         21,      !- Day of Month
  SummerDesignDay,!- Day Type
       10.2,      !- Maximum Dry-Bulb Temperature {C}
       12.1,      !- Daily Dry-Bulb Temperature Range {C}
 DefaultMultipliers, !- Dry-Bulb Temperature Range Modifier Type
           ,      !- Dry-Bulb Temperature Range Modifier Day Schedule Name
    Wetbulb,      !- Humidity Condition Type
        4.5,      !- Wetbulb at Maximum Dry-Bulb {C}
           ,      !- Humidity Indicating Day Schedule Name
           ,      !- Humidity Ratio at Maximum Dry-Bulb {kgWater/kgDryAir}
           ,      !- Enthalpy at Maximum Dry-Bulb {J/kg}
           ,      !- Daily Wet-Bulb Temperature Range {deltaC}
     89249.,      !- Barometric Pressure {Pa}
        2.3,      !- Wind Speed {m/s} design conditions vs. traditional 3.35 m/s (7mph)
        160,      !- Wind Direction {Degrees; N=0, S=180}
         No,      !- Rain {Yes/No}
         No,      !- Snow on ground {Yes/No}
         No,      !- Daylight Savings Time Indicator
       ASHRAETau, !- Solar Model Indicator
           ,      !- Beam Solar Day Schedule Name
           ,      !- Diffuse Solar Day Schedule Name
      0.430,      !- ASHRAE Clear Sky Optical Depth for Beam Irradiance (taub)
      1.877;      !- ASHRAE Clear Sky Optical Depth for Diffuse Irradiance (taud)
 
 ! Yulin_Shaanxi_CHN March (WB=>MCDB) .4%, DB=18.1C WB=9.5C taub=0.460 taud=1.848
 SizingPeriod:DesignDay,
  Yulin March .4% Condns WB=>MCDB,     !- Name
          3,      !- Month
         21,      !- Day of Month
  SummerDesignDay,!- Day Type
       18.1,      !- Maximum Dry-Bulb Temperature {C}
       11.9,      !- Daily Dry-Bulb Temperature Range {C}
 DefaultMultipliers, !- Dry-Bulb Temperature Range Modifier Type
           ,      !- Dry-Bulb Temperature Range Modifier Day Schedule Name
    Wetbulb,      !- Humidity Condition Type
        9.5,      !- Wetbulb at Maximum Dry-Bulb {C}
           ,      !- Humidity Indicating Day Schedule Name
           ,      !- Humidity Ratio at Maximum Dry-Bulb {kgWater/kgDryAir}
           ,      !- Enthalpy at Maximum Dry-Bulb {J/kg}
           ,      !- Daily Wet-Bulb Temperature Range {deltaC}
     89249.,      !- Barometric Pressure {Pa}
        2.8,      !- Wind Speed {m/s} design conditions vs. traditional 3.35 m/s (7mph)
        160,      !- Wind Direction {Degrees; N=0, S=180}
         No,      !- Rain {Yes/No}
         No,      !- Snow on ground {Yes/No}
         No,      !- Daylight Savings Time Indicator
       ASHRAETau, !- Solar Model Indicator
           ,      !- Beam Solar Day Schedule Name
           ,      !- Diffuse Solar Day Schedule Name
      0.460,      !- ASHRAE Clear Sky Optical Depth for Beam Irradiance (taub)
      1.848;      !- ASHRAE Clear Sky Optical Depth for Diffuse Irradiance (taud)
 
 ! Yulin_Shaanxi_CHN April (WB=>MCDB) .4%, DB=21.8C WB=14.6C taub=0.495 taud=1.809
 SizingPeriod:DesignDay,
  Yulin April .4% Condns WB=>MCDB,     !- Name
          4,      !- Month
         21,      !- Day of Month
  SummerDesignDay,!- Day Type
       21.8,      !- Maximum Dry-Bulb Temperature {C}
       12.3,      !- Daily Dry-Bulb Temperature Range {C}
 DefaultMultipliers, !- Dry-Bulb Temperature Range Modifier Type
           ,      !- Dry-Bulb Temperature Range Modifier Day Schedule Name
    Wetbulb,      !- Humidity Condition Type
       14.6,      !- Wetbulb at Maximum Dry-Bulb {C}
           ,      !- Humidity Indicating Day Schedule Name
           ,      !- Humidity Ratio at Maximum Dry-Bulb {kgWater/kgDryAir}
           ,      !- Enthalpy at Maximum Dry-Bulb {J/kg}
           ,      !- Daily Wet-Bulb Temperature Range {deltaC}
     89249.,      !- Barometric Pressure {Pa}
        3.0,      !- Wind Speed {m/s} design conditions vs. traditional 3.35 m/s (7mph)
        160,      !- Wind Direction {Degrees; N=0, S=180}
         No,      !- Rain {Yes/No}
         No,      !- Snow on ground {Yes/No}
         No,      !- Daylight Savings Time Indicator
       ASHRAETau, !- Solar Model Indicator
           ,      !- Beam Solar Day Schedule Name
           ,      !- Diffuse Solar Day Schedule Name
      0.495,      !- ASHRAE Clear Sky Optical Depth for Beam Irradiance (taub)
      1.809;      !- ASHRAE Clear Sky Optical Depth for Diffuse Irradiance (taud)
 
 ! Yulin_Shaanxi_CHN May (WB=>MCDB) .4%, DB=24.4C WB=16.5C taub=0.514 taud=1.833
 SizingPeriod:DesignDay,
  Yulin May .4% Condns WB=>MCDB,     !- Name
          5,      !- Month
         21,      !- Day of Month
  SummerDesignDay,!- Day Type
       24.4,      !- Maximum Dry-Bulb Temperature {C}
       12.1,      !- Daily Dry-Bulb Temperature Range {C}
 DefaultMultipliers, !- Dry-Bulb Temperature Range Modifier Type
           ,      !- Dry-Bulb Temperature Range Modifier Day Schedule Name
    Wetbulb,      !- Humidity Condition Type
       16.5,      !- Wetbulb at Maximum Dry-Bulb {C}
           ,      !- Humidity Indicating Day Schedule Name
           ,      !- Humidity Ratio at Maximum Dry-Bulb {kgWater/kgDryAir}
           ,      !- Enthalpy at Maximum Dry-Bulb {J/kg}
           ,      !- Daily Wet-Bulb Temperature Range {deltaC}
     89249.,      !- Barometric Pressure {Pa}
        2.9,      !- Wind Speed {m/s} design conditions vs. traditional 3.35 m/s (7mph)
        160,      !- Wind Direction {Degrees; N=0, S=180}
         No,      !- Rain {Yes/No}
         No,      !- Snow on ground {Yes/No}
         No,      !- Daylight Savings Time Indicator
       ASHRAETau, !- Solar Model Indicator
           ,      !- Beam Solar Day Schedule Name
           ,      !- Diffuse Solar Day Schedule Name
      0.514,      !- ASHRAE Clear Sky Optical Depth for Beam Irradiance (taub)
      1.833;      !- ASHRAE Clear Sky Optical Depth for Diffuse Irradiance (taud)
 
 ! Yulin_Shaanxi_CHN June (WB=>MCDB) .4%, DB=26.0C WB=20.2C taub=0.564 taud=1.775
 SizingPeriod:DesignDay,
  Yulin June .4% Condns WB=>MCDB,     !- Name
          6,      !- Month
         21,      !- Day of Month
  SummerDesignDay,!- Day Type
       26.0,      !- Maximum Dry-Bulb Temperature {C}
       11.5,      !- Daily Dry-Bulb Temperature Range {C}
 DefaultMultipliers, !- Dry-Bulb Temperature Range Modifier Type
           ,      !- Dry-Bulb Temperature Range Modifier Day Schedule Name
    Wetbulb,      !- Humidity Condition Type
       20.2,      !- Wetbulb at Maximum Dry-Bulb {C}
           ,      !- Humidity Indicating Day Schedule Name
           ,      !- Humidity Ratio at Maximum Dry-Bulb {kgWater/kgDryAir}
           ,      !- Enthalpy at Maximum Dry-Bulb {J/kg}
           ,      !- Daily Wet-Bulb Temperature Range {deltaC}
     89249.,      !- Barometric Pressure {Pa}
        2.6,      !- Wind Speed {m/s} design conditions vs. traditional 3.35 m/s (7mph)
        160,      !- Wind Direction {Degrees; N=0, S=180}
         No,      !- Rain {Yes/No}
         No,      !- Snow on ground {Yes/No}
         No,      !- Daylight Savings Time Indicator
       ASHRAETau, !- Solar Model Indicator
           ,      !- Beam Solar Day Schedule Name
           ,      !- Diffuse Solar Day Schedule Name
      0.564,      !- ASHRAE Clear Sky Optical Depth for Beam Irradiance (taub)
      1.775;      !- ASHRAE Clear Sky Optical Depth for Diffuse Irradiance (taud)
 
 ! Yulin_Shaanxi_CHN July (WB=>MCDB) .4%, DB=28.4C WB=23.1C taub=0.550 taud=1.879
 SizingPeriod:DesignDay,
  Yulin July .4% Condns WB=>MCDB,     !- Name
          7,      !- Month
         21,      !- Day of Month
  SummerDesignDay,!- Day Type
       28.4,      !- Maximum Dry-Bulb Temperature {C}
        9.9,      !- Daily Dry-Bulb Temperature Range {C}
 DefaultMultipliers, !- Dry-Bulb Temperature Range Modifier Type
           ,      !- Dry-Bulb Temperature Range Modifier Day Schedule Name
    Wetbulb,      !- Humidity Condition Type
       23.1,      !- Wetbulb at Maximum Dry-Bulb {C}
           ,      !- Humidity Indicating Day Schedule Name
           ,      !- Humidity Ratio at Maximum Dry-Bulb {kgWater/kgDryAir}
           ,      !- Enthalpy at Maximum Dry-Bulb {J/kg}
           ,      !- Daily Wet-Bulb Temperature Range {deltaC}
     89249.,      !- Barometric Pressure {Pa}
        2.5,      !- Wind Speed {m/s} design conditions vs. traditional 3.35 m/s (7mph)
        160,      !- Wind Direction {Degrees; N=0, S=180}
         No,      !- Rain {Yes/No}
         No,      !- Snow on ground {Yes/No}
         No,      !- Daylight Savings Time Indicator
       ASHRAETau, !- Solar Model Indicator
           ,      !- Beam Solar Day Schedule Name
           ,      !- Diffuse Solar Day Schedule Name
      0.550,      !- ASHRAE Clear Sky Optical Depth for Beam Irradiance (taub)
      1.879;      !- ASHRAE Clear Sky Optical Depth for Diffuse Irradiance (taud)
 
 ! Yulin_Shaanxi_CHN August (WB=>MCDB) .4%, DB=27.2C WB=22.8C taub=0.558 taud=1.836
 SizingPeriod:DesignDay,
  Yulin August .4% Condns WB=>MCDB,     !- Name
          8,      !- Month
         21,      !- Day of Month
  SummerDesignDay,!- Day Type
       27.2,      !- Maximum Dry-Bulb Temperature {C}
        9.4,      !- Daily Dry-Bulb Temperature Range {C}
 DefaultMultipliers, !- Dry-Bulb Temperature Range Modifier Type
           ,      !- Dry-Bulb Temperature Range Modifier Day Schedule Name
    Wetbulb,      !- Humidity Condition Type
       22.8,      !- Wetbulb at Maximum Dry-Bulb {C}
           ,      !- Humidity Indicating Day Schedule Name
           ,      !- Humidity Ratio at Maximum Dry-Bulb {kgWater/kgDryAir}
           ,      !- Enthalpy at Maximum Dry-Bulb {J/kg}
           ,      !- Daily Wet-Bulb Temperature Range {deltaC}
     89249.,      !- Barometric Pressure {Pa}
        2.3,      !- Wind Speed {m/s} design conditions vs. traditional 3.35 m/s (7mph)
        160,      !- Wind Direction {Degrees; N=0, S=180}
         No,      !- Rain {Yes/No}
         No,      !- Snow on ground {Yes/No}
         No,      !- Daylight Savings Time Indicator
       ASHRAETau, !- Solar Model Indicator
           ,      !- Beam Solar Day Schedule Name
           ,      !- Diffuse Solar Day Schedule Name
      0.558,      !- ASHRAE Clear Sky Optical Depth for Beam Irradiance (taub)
      1.836;      !- ASHRAE Clear Sky Optical Depth for Diffuse Irradiance (taud)
 
 ! Yulin_Shaanxi_CHN September (WB=>MCDB) .4%, DB=23.9C WB=20.7C taub=0.519 taud=1.870
 SizingPeriod:DesignDay,
  Yulin September .4% Condns WB=>MCDB,     !- Name
          9,      !- Month
         21,      !- Day of Month
  SummerDesignDay,!- Day Type
       23.9,      !- Maximum Dry-Bulb Temperature {C}
        9.7,      !- Daily Dry-Bulb Temperature Range {C}
 DefaultMultipliers, !- Dry-Bulb Temperature Range Modifier Type
           ,      !- Dry-Bulb Temperature Range Modifier Day Schedule Name
    Wetbulb,      !- Humidity Condition Type
       20.7,      !- Wetbulb at Maximum Dry-Bulb {C}
           ,      !- Humidity Indicating Day Schedule Name
           ,      !- Humidity Ratio at Maximum Dry-Bulb {kgWater/kgDryAir}
           ,      !- Enthalpy at Maximum Dry-Bulb {J/kg}
           ,      !- Daily Wet-Bulb Temperature Range {deltaC}
     89249.,      !- Barometric Pressure {Pa}
        2.2,      !- Wind Speed {m/s} design conditions vs. traditional 3.35 m/s (7mph)
        160,      !- Wind Direction {Degrees; N=0, S=180}
         No,      !- Rain {Yes/No}
         No,      !- Snow on ground {Yes/No}
         No,      !- Daylight Savings Time Indicator
       ASHRAETau, !- Solar Model Indicator
           ,      !- Beam Solar Day Schedule Name
           ,      !- Diffuse Solar Day Schedule Name
      0.519,      !- ASHRAE Clear Sky Optical Depth for Beam Irradiance (taub)
      1.870;      !- ASHRAE Clear Sky Optical Depth for Diffuse Irradiance (taud)
 
 ! Yulin_Shaanxi_CHN October (WB=>MCDB) .4%, DB=20.4C WB=14.5C taub=0.470 taud=1.907
 SizingPeriod:DesignDay,
  Yulin October .4% Condns WB=>MCDB,     !- Name
         10,      !- Month
         21,      !- Day of Month
  SummerDesignDay,!- Day Type
       20.4,      !- Maximum Dry-Bulb Temperature {C}
       10.7,      !- Daily Dry-Bulb Temperature Range {C}
 DefaultMultipliers, !- Dry-Bulb Temperature Range Modifier Type
           ,      !- Dry-Bulb Temperature Range Modifier Day Schedule Name
    Wetbulb,      !- Humidity Condition Type
       14.5,      !- Wetbulb at Maximum Dry-Bulb {C}
           ,      !- Humidity Indicating Day Schedule Name
           ,      !- Humidity Ratio at Maximum Dry-Bulb {kgWater/kgDryAir}
           ,      !- Enthalpy at Maximum Dry-Bulb {J/kg}
           ,      !- Daily Wet-Bulb Temperature Range {deltaC}
     89249.,      !- Barometric Pressure {Pa}
        2.2,      !- Wind Speed {m/s} design conditions vs. traditional 3.35 m/s (7mph)
        160,      !- Wind Direction {Degrees; N=0, S=180}
         No,      !- Rain {Yes/No}
         No,      !- Snow on ground {Yes/No}
         No,      !- Daylight Savings Time Indicator
       ASHRAETau, !- Solar Model Indicator
           ,      !- Beam Solar Day Schedule Name
           ,      !- Diffuse Solar Day Schedule Name
      0.470,      !- ASHRAE Clear Sky Optical Depth for Beam Irradiance (taub)
      1.907;      !- ASHRAE Clear Sky Optical Depth for Diffuse Irradiance (taud)
 
 ! Yulin_Shaanxi_CHN November (WB=>MCDB) .4%, DB=11.3C WB=9.0C taub=0.385 taud=2.031
 SizingPeriod:DesignDay,
  Yulin November .4% Condns WB=>MCDB,     !- Name
         11,      !- Month
         21,      !- Day of Month
  SummerDesignDay,!- Day Type
       11.3,      !- Maximum Dry-Bulb Temperature {C}
       10.7,      !- Daily Dry-Bulb Temperature Range {C}
 DefaultMultipliers, !- Dry-Bulb Temperature Range Modifier Type
           ,      !- Dry-Bulb Temperature Range Modifier Day Schedule Name
    Wetbulb,      !- Humidity Condition Type
        9.0,      !- Wetbulb at Maximum Dry-Bulb {C}
           ,      !- Humidity Indicating Day Schedule Name
           ,      !- Humidity Ratio at Maximum Dry-Bulb {kgWater/kgDryAir}
           ,      !- Enthalpy at Maximum Dry-Bulb {J/kg}
           ,      !- Daily Wet-Bulb Temperature Range {deltaC}
     89249.,      !- Barometric Pressure {Pa}
        2.1,      !- Wind Speed {m/s} design conditions vs. traditional 3.35 m/s (7mph)
        160,      !- Wind Direction {Degrees; N=0, S=180}
         No,      !- Rain {Yes/No}
         No,      !- Snow on ground {Yes/No}
         No,      !- Daylight Savings Time Indicator
       ASHRAETau, !- Solar Model Indicator
           ,      !- Beam Solar Day Schedule Name
           ,      !- Diffuse Solar Day Schedule Name
      0.385,      !- ASHRAE Clear Sky Optical Depth for Beam Irradiance (taub)
      2.031;      !- ASHRAE Clear Sky Optical Depth for Diffuse Irradiance (taud)
 
 ! Yulin_Shaanxi_CHN December (WB=>MCDB) .4%, DB=6.1C WB=1.2C taub=0.347 taud=2.107
 SizingPeriod:DesignDay,
  Yulin December .4% Condns WB=>MCDB,     !- Name
         12,      !- Month
         21,      !- Day of Month
  SummerDesignDay,!- Day Type
        6.1,      !- Maximum Dry-Bulb Temperature {C}
       11.0,      !- Daily Dry-Bulb Temperature Range {C}
 DefaultMultipliers, !- Dry-Bulb Temperature Range Modifier Type
           ,      !- Dry-Bulb Temperature Range Modifier Day Schedule Name
    Wetbulb,      !- Humidity Condition Type
        1.2,      !- Wetbulb at Maximum Dry-Bulb {C}
           ,      !- Humidity Indicating Day Schedule Name
           ,      !- Humidity Ratio at Maximum Dry-Bulb {kgWater/kgDryAir}
           ,      !- Enthalpy at Maximum Dry-Bulb {J/kg}
           ,      !- Daily Wet-Bulb Temperature Range {deltaC}
     89249.,      !- Barometric Pressure {Pa}
        2.0,      !- Wind Speed {m/s} design conditions vs. traditional 3.35 m/s (7mph)
        160,      !- Wind Direction {Degrees; N=0, S=180}
         No,      !- Rain {Yes/No}
         No,      !- Snow on ground {Yes/No}
         No,      !- Daylight Savings Time Indicator
       ASHRAETau, !- Solar Model Indicator
           ,      !- Beam Solar Day Schedule Name
           ,      !- Diffuse Solar Day Schedule Name
      0.347,      !- ASHRAE Clear Sky Optical Depth for Beam Irradiance (taub)
      2.107;      !- ASHRAE Clear Sky Optical Depth for Diffuse Irradiance (taud)
 
 ! Yulin_Shaanxi_CHN January (WB=>MCDB) 2%, MaxDB=3.7C MWB=-1.4C taub=0.353 taud=2.055
 SizingPeriod:DesignDay,
  Yulin January 2% Condns WB=>MCDB,     !- Name
          1,      !- Month
         21,      !- Day of Month
  SummerDesignDay,!- Day Type
        3.7,      !- Maximum Dry-Bulb Temperature {C}
       12.1,      !- Daily Dry-Bulb Temperature Range {C}
 DefaultMultipliers, !- Dry-Bulb Temperature Range Modifier Type
           ,      !- Dry-Bulb Temperature Range Modifier Day Schedule Name
    Wetbulb,      !- Humidity Condition Type
       -1.4,      !- Wetbulb at Maximum Dry-Bulb {C}
           ,      !- Humidity Indicating Day Schedule Name
           ,      !- Humidity Ratio at Maximum Dry-Bulb {kgWater/kgDryAir}
           ,      !- Enthalpy at Maximum Dry-Bulb {J/kg}
           ,      !- Daily Wet-Bulb Temperature Range {deltaC}
     89249.,      !- Barometric Pressure {Pa}
        1.9,      !- Wind Speed {m/s} design conditions vs. traditional 3.35 m/s (7mph)
        160,      !- Wind Direction {Degrees; N=0, S=180}
         No,      !- Rain {Yes/No}
         No,      !- Snow on ground {Yes/No}
         No,      !- Daylight Savings Time Indicator
       ASHRAETau, !- Solar Model Indicator
           ,      !- Beam Solar Day Schedule Name
           ,      !- Diffuse Solar Day Schedule Name
      0.353,      !- ASHRAE Clear Sky Optical Depth for Beam Irradiance (taub)
      2.055;      !- ASHRAE Clear Sky Optical Depth for Diffuse Irradiance (taud)
 
 ! Yulin_Shaanxi_CHN February (WB=>MCDB) 2%, MaxDB=8.2C MWB=2.9C taub=0.430 taud=1.877
 SizingPeriod:DesignDay,
  Yulin February 2% Condns WB=>MCDB,     !- Name
          2,      !- Month
         21,      !- Day of Month
  SummerDesignDay,!- Day Type
        8.2,      !- Maximum Dry-Bulb Temperature {C}
       12.1,      !- Daily Dry-Bulb Temperature Range {C}
 DefaultMultipliers, !- Dry-Bulb Temperature Range Modifier Type
           ,      !- Dry-Bulb Temperature Range Modifier Day Schedule Name
    Wetbulb,      !- Humidity Condition Type
        2.9,      !- Wetbulb at Maximum Dry-Bulb {C}
           ,      !- Humidity Indicating Day Schedule Name
           ,      !- Humidity Ratio at Maximum Dry-Bulb {kgWater/kgDryAir}
           ,      !- Enthalpy at Maximum Dry-Bulb {J/kg}
           ,      !- Daily Wet-Bulb Temperature Range {deltaC}
     89249.,      !- Barometric Pressure {Pa}
        2.3,      !- Wind Speed {m/s} design conditions vs. traditional 3.35 m/s (7mph)
        160,      !- Wind Direction {Degrees; N=0, S=180}
         No,      !- Rain {Yes/No}
         No,      !- Snow on ground {Yes/No}
         No,      !- Daylight Savings Time Indicator
       ASHRAETau, !- Solar Model Indicator
           ,      !- Beam Solar Day Schedule Name
           ,      !- Diffuse Solar Day Schedule Name
      0.430,      !- ASHRAE Clear Sky Optical Depth for Beam Irradiance (taub)
      1.877;      !- ASHRAE Clear Sky Optical Depth for Diffuse Irradiance (taud)
 
 ! Yulin_Shaanxi_CHN March (WB=>MCDB) 2%, MaxDB=16.0C MWB=7.5C taub=0.460 taud=1.848
 SizingPeriod:DesignDay,
  Yulin March 2% Condns WB=>MCDB,     !- Name
          3,      !- Month
         21,      !- Day of Month
  SummerDesignDay,!- Day Type
       16.0,      !- Maximum Dry-Bulb Temperature {C}
       11.9,      !- Daily Dry-Bulb Temperature Range {C}
 DefaultMultipliers, !- Dry-Bulb Temperature Range Modifier Type
           ,      !- Dry-Bulb Temperature Range Modifier Day Schedule Name
    Wetbulb,      !- Humidity Condition Type
        7.5,      !- Wetbulb at Maximum Dry-Bulb {C}
           ,      !- Humidity Indicating Day Schedule Name
           ,      !- Humidity Ratio at Maximum Dry-Bulb {kgWater/kgDryAir}
           ,      !- Enthalpy at Maximum Dry-Bulb {J/kg}
           ,      !- Daily Wet-Bulb Temperature Range {deltaC}
     89249.,      !- Barometric Pressure {Pa}
        2.8,      !- Wind Speed {m/s} design conditions vs. traditional 3.35 m/s (7mph)
        160,      !- Wind Direction {Degrees; N=0, S=180}
         No,      !- Rain {Yes/No}
         No,      !- Snow on ground {Yes/No}
         No,      !- Daylight Savings Time Indicator
       ASHRAETau, !- Solar Model Indicator
           ,      !- Beam Solar Day Schedule Name
           ,      !- Diffuse Solar Day Schedule Name
      0.460,      !- ASHRAE Clear Sky Optical Depth for Beam Irradiance (taub)
      1.848;      !- ASHRAE Clear Sky Optical Depth for Diffuse Irradiance (taud)
 
 ! Yulin_Shaanxi_CHN April (WB=>MCDB) 2%, MaxDB=21.1C MWB=12.6C taub=0.495 taud=1.809
 SizingPeriod:DesignDay,
  Yulin April 2% Condns WB=>MCDB,     !- Name
          4,      !- Month
         21,      !- Day of Month
  SummerDesignDay,!- Day Type
       21.1,      !- Maximum Dry-Bulb Temperature {C}
       12.3,      !- Daily Dry-Bulb Temperature Range {C}
 DefaultMultipliers, !- Dry-Bulb Temperature Range Modifier Type
           ,      !- Dry-Bulb Temperature Range Modifier Day Schedule Name
    Wetbulb,      !- Humidity Condition Type
       12.6,      !- Wetbulb at Maximum Dry-Bulb {C}
           ,      !- Humidity Indicating Day Schedule Name
           ,      !- Humidity Ratio at Maximum Dry-Bulb {kgWater/kgDryAir}
           ,      !- Enthalpy at Maximum Dry-Bulb {J/kg}
           ,      !- Daily Wet-Bulb Temperature Range {deltaC}
     89249.,      !- Barometric Pressure {Pa}
        3.0,      !- Wind Speed {m/s} design conditions vs. traditional 3.35 m/s (7mph)
        160,      !- Wind Direction {Degrees; N=0, S=180}
         No,      !- Rain {Yes/No}
         No,      !- Snow on ground {Yes/No}
         No,      !- Daylight Savings Time Indicator
       ASHRAETau, !- Solar Model Indicator
           ,      !- Beam Solar Day Schedule Name
           ,      !- Diffuse Solar Day Schedule Name
      0.495,      !- ASHRAE Clear Sky Optical Depth for Beam Irradiance (taub)
      1.809;      !- ASHRAE Clear Sky Optical Depth for Diffuse Irradiance (taud)
 
 ! Yulin_Shaanxi_CHN May (WB=>MCDB) 2%, MaxDB=23.3C MWB=15.4C taub=0.514 taud=1.833
 SizingPeriod:DesignDay,
  Yulin May 2% Condns WB=>MCDB,     !- Name
          5,      !- Month
         21,      !- Day of Month
  SummerDesignDay,!- Day Type
       23.3,      !- Maximum Dry-Bulb Temperature {C}
       12.1,      !- Daily Dry-Bulb Temperature Range {C}
 DefaultMultipliers, !- Dry-Bulb Temperature Range Modifier Type
           ,      !- Dry-Bulb Temperature Range Modifier Day Schedule Name
    Wetbulb,      !- Humidity Condition Type
       15.4,      !- Wetbulb at Maximum Dry-Bulb {C}
           ,      !- Humidity Indicating Day Schedule Name
           ,      !- Humidity Ratio at Maximum Dry-Bulb {kgWater/kgDryAir}
           ,      !- Enthalpy at Maximum Dry-Bulb {J/kg}
           ,      !- Daily Wet-Bulb Temperature Range {deltaC}
     89249.,      !- Barometric Pressure {Pa}
        2.9,      !- Wind Speed {m/s} design conditions vs. traditional 3.35 m/s (7mph)
        160,      !- Wind Direction {Degrees; N=0, S=180}
         No,      !- Rain {Yes/No}
         No,      !- Snow on ground {Yes/No}
         No,      !- Daylight Savings Time Indicator
       ASHRAETau, !- Solar Model Indicator
           ,      !- Beam Solar Day Schedule Name
           ,      !- Diffuse Solar Day Schedule Name
      0.514,      !- ASHRAE Clear Sky Optical Depth for Beam Irradiance (taub)
      1.833;      !- ASHRAE Clear Sky Optical Depth for Diffuse Irradiance (taud)
 
 ! Yulin_Shaanxi_CHN June (WB=>MCDB) 2%, MaxDB=25.3C MWB=18.9C taub=0.564 taud=1.775
 SizingPeriod:DesignDay,
  Yulin June 2% Condns WB=>MCDB,     !- Name
          6,      !- Month
         21,      !- Day of Month
  SummerDesignDay,!- Day Type
       25.3,      !- Maximum Dry-Bulb Temperature {C}
       11.5,      !- Daily Dry-Bulb Temperature Range {C}
 DefaultMultipliers, !- Dry-Bulb Temperature Range Modifier Type
           ,      !- Dry-Bulb Temperature Range Modifier Day Schedule Name
    Wetbulb,      !- Humidity Condition Type
       18.9,      !- Wetbulb at Maximum Dry-Bulb {C}
           ,      !- Humidity Indicating Day Schedule Name
           ,      !- Humidity Ratio at Maximum Dry-Bulb {kgWater/kgDryAir}
           ,      !- Enthalpy at Maximum Dry-Bulb {J/kg}
           ,      !- Daily Wet-Bulb Temperature Range {deltaC}
     89249.,      !- Barometric Pressure {Pa}
        2.6,      !- Wind Speed {m/s} design conditions vs. traditional 3.35 m/s (7mph)
        160,      !- Wind Direction {Degrees; N=0, S=180}
         No,      !- Rain {Yes/No}
         No,      !- Snow on ground {Yes/No}
         No,      !- Daylight Savings Time Indicator
       ASHRAETau, !- Solar Model Indicator
           ,      !- Beam Solar Day Schedule Name
           ,      !- Diffuse Solar Day Schedule Name
      0.564,      !- ASHRAE Clear Sky Optical Depth for Beam Irradiance (taub)
      1.775;      !- ASHRAE Clear Sky Optical Depth for Diffuse Irradiance (taud)
 
 ! Yulin_Shaanxi_CHN July (WB=>MCDB) 2%, MaxDB=27.7C MWB=22.0C taub=0.550 taud=1.879
 SizingPeriod:DesignDay,
  Yulin July 2% Condns WB=>MCDB,     !- Name
          7,      !- Month
         21,      !- Day of Month
  SummerDesignDay,!- Day Type
       27.7,      !- Maximum Dry-Bulb Temperature {C}
        9.9,      !- Daily Dry-Bulb Temperature Range {C}
 DefaultMultipliers, !- Dry-Bulb Temperature Range Modifier Type
           ,      !- Dry-Bulb Temperature Range Modifier Day Schedule Name
    Wetbulb,      !- Humidity Condition Type
       22.0,      !- Wetbulb at Maximum Dry-Bulb {C}
           ,      !- Humidity Indicating Day Schedule Name
           ,      !- Humidity Ratio at Maximum Dry-Bulb {kgWater/kgDryAir}
           ,      !- Enthalpy at Maximum Dry-Bulb {J/kg}
           ,      !- Daily Wet-Bulb Temperature Range {deltaC}
     89249.,      !- Barometric Pressure {Pa}
        2.5,      !- Wind Speed {m/s} design conditions vs. traditional 3.35 m/s (7mph)
        160,      !- Wind Direction {Degrees; N=0, S=180}
         No,      !- Rain {Yes/No}
         No,      !- Snow on ground {Yes/No}
         No,      !- Daylight Savings Time Indicator
       ASHRAETau, !- Solar Model Indicator
           ,      !- Beam Solar Day Schedule Name
           ,      !- Diffuse Solar Day Schedule Name
      0.550,      !- ASHRAE Clear Sky Optical Depth for Beam Irradiance (taub)
      1.879;      !- ASHRAE Clear Sky Optical Depth for Diffuse Irradiance (taud)
 
 ! Yulin_Shaanxi_CHN August (WB=>MCDB) 2%, MaxDB=26.0C MWB=21.7C taub=0.558 taud=1.836
 SizingPeriod:DesignDay,
  Yulin August 2% Condns WB=>MCDB,     !- Name
          8,      !- Month
         21,      !- Day of Month
  SummerDesignDay,!- Day Type
       26.0,      !- Maximum Dry-Bulb Temperature {C}
        9.4,      !- Daily Dry-Bulb Temperature Range {C}
 DefaultMultipliers, !- Dry-Bulb Temperature Range Modifier Type
           ,      !- Dry-Bulb Temperature Range Modifier Day Schedule Name
    Wetbulb,      !- Humidity Condition Type
       21.7,      !- Wetbulb at Maximum Dry-Bulb {C}
           ,      !- Humidity Indicating Day Schedule Name
           ,      !- Humidity Ratio at Maximum Dry-Bulb {kgWater/kgDryAir}
           ,      !- Enthalpy at Maximum Dry-Bulb {J/kg}
           ,      !- Daily Wet-Bulb Temperature Range {deltaC}
     89249.,      !- Barometric Pressure {Pa}
        2.3,      !- Wind Speed {m/s} design conditions vs. traditional 3.35 m/s (7mph)
        160,      !- Wind Direction {Degrees; N=0, S=180}
         No,      !- Rain {Yes/No}
         No,      !- Snow on ground {Yes/No}
         No,      !- Daylight Savings Time Indicator
       ASHRAETau, !- Solar Model Indicator
           ,      !- Beam Solar Day Schedule Name
           ,      !- Diffuse Solar Day Schedule Name
      0.558,      !- ASHRAE Clear Sky Optical Depth for Beam Irradiance (taub)
      1.836;      !- ASHRAE Clear Sky Optical Depth for Diffuse Irradiance (taud)
 
 ! Yulin_Shaanxi_CHN September (WB=>MCDB) 2%, MaxDB=23.1C MWB=18.8C taub=0.519 taud=1.870
 SizingPeriod:DesignDay,
  Yulin September 2% Condns WB=>MCDB,     !- Name
          9,      !- Month
         21,      !- Day of Month
  SummerDesignDay,!- Day Type
       23.1,      !- Maximum Dry-Bulb Temperature {C}
        9.7,      !- Daily Dry-Bulb Temperature Range {C}
 DefaultMultipliers, !- Dry-Bulb Temperature Range Modifier Type
           ,      !- Dry-Bulb Temperature Range Modifier Day Schedule Name
    Wetbulb,      !- Humidity Condition Type
       18.8,      !- Wetbulb at Maximum Dry-Bulb {C}
           ,      !- Humidity Indicating Day Schedule Name
           ,      !- Humidity Ratio at Maximum Dry-Bulb {kgWater/kgDryAir}
           ,      !- Enthalpy at Maximum Dry-Bulb {J/kg}
           ,      !- Daily Wet-Bulb Temperature Range {deltaC}
     89249.,      !- Barometric Pressure {Pa}
        2.2,      !- Wind Speed {m/s} design conditions vs. traditional 3.35 m/s (7mph)
        160,      !- Wind Direction {Degrees; N=0, S=180}
         No,      !- Rain {Yes/No}
         No,      !- Snow on ground {Yes/No}
         No,      !- Daylight Savings Time Indicator
       ASHRAETau, !- Solar Model Indicator
           ,      !- Beam Solar Day Schedule Name
           ,      !- Diffuse Solar Day Schedule Name
      0.519,      !- ASHRAE Clear Sky Optical Depth for Beam Irradiance (taub)
      1.870;      !- ASHRAE Clear Sky Optical Depth for Diffuse Irradiance (taud)
 
 ! Yulin_Shaanxi_CHN October (WB=>MCDB) 2%, MaxDB=18.3C MWB=13.2C taub=0.470 taud=1.907
 SizingPeriod:DesignDay,
  Yulin October 2% Condns WB=>MCDB,     !- Name
         10,      !- Month
         21,      !- Day of Month
  SummerDesignDay,!- Day Type
       18.3,      !- Maximum Dry-Bulb Temperature {C}
       10.7,      !- Daily Dry-Bulb Temperature Range {C}
 DefaultMultipliers, !- Dry-Bulb Temperature Range Modifier Type
           ,      !- Dry-Bulb Temperature Range Modifier Day Schedule Name
    Wetbulb,      !- Humidity Condition Type
       13.2,      !- Wetbulb at Maximum Dry-Bulb {C}
           ,      !- Humidity Indicating Day Schedule Name
           ,      !- Humidity Ratio at Maximum Dry-Bulb {kgWater/kgDryAir}
           ,      !- Enthalpy at Maximum Dry-Bulb {J/kg}
           ,      !- Daily Wet-Bulb Temperature Range {deltaC}
     89249.,      !- Barometric Pressure {Pa}
        2.2,      !- Wind Speed {m/s} design conditions vs. traditional 3.35 m/s (7mph)
        160,      !- Wind Direction {Degrees; N=0, S=180}
         No,      !- Rain {Yes/No}
         No,      !- Snow on ground {Yes/No}
         No,      !- Daylight Savings Time Indicator
       ASHRAETau, !- Solar Model Indicator
           ,      !- Beam Solar Day Schedule Name
           ,      !- Diffuse Solar Day Schedule Name
      0.470,      !- ASHRAE Clear Sky Optical Depth for Beam Irradiance (taub)
      1.907;      !- ASHRAE Clear Sky Optical Depth for Diffuse Irradiance (taud)
 
 ! Yulin_Shaanxi_CHN November (WB=>MCDB) 2%, MaxDB=11.3C MWB=7.2C taub=0.385 taud=2.031
 SizingPeriod:DesignDay,
  Yulin November 2% Condns WB=>MCDB,     !- Name
         11,      !- Month
         21,      !- Day of Month
  SummerDesignDay,!- Day Type
       11.3,      !- Maximum Dry-Bulb Temperature {C}
       10.7,      !- Daily Dry-Bulb Temperature Range {C}
 DefaultMultipliers, !- Dry-Bulb Temperature Range Modifier Type
           ,      !- Dry-Bulb Temperature Range Modifier Day Schedule Name
    Wetbulb,      !- Humidity Condition Type
        7.2,      !- Wetbulb at Maximum Dry-Bulb {C}
           ,      !- Humidity Indicating Day Schedule Name
           ,      !- Humidity Ratio at Maximum Dry-Bulb {kgWater/kgDryAir}
           ,      !- Enthalpy at Maximum Dry-Bulb {J/kg}
           ,      !- Daily Wet-Bulb Temperature Range {deltaC}
     89249.,      !- Barometric Pressure {Pa}
        2.1,      !- Wind Speed {m/s} design conditions vs. traditional 3.35 m/s (7mph)
        160,      !- Wind Direction {Degrees; N=0, S=180}
         No,      !- Rain {Yes/No}
         No,      !- Snow on ground {Yes/No}
         No,      !- Daylight Savings Time Indicator
       ASHRAETau, !- Solar Model Indicator
           ,      !- Beam Solar Day Schedule Name
           ,      !- Diffuse Solar Day Schedule Name
      0.385,      !- ASHRAE Clear Sky Optical Depth for Beam Irradiance (taub)
      2.031;      !- ASHRAE Clear Sky Optical Depth for Diffuse Irradiance (taud)
 
 ! Yulin_Shaanxi_CHN December (WB=>MCDB) 2%, MaxDB=3.7C MWB=-0.3C taub=0.347 taud=2.107
 SizingPeriod:DesignDay,
  Yulin December 2% Condns WB=>MCDB,     !- Name
         12,      !- Month
         21,      !- Day of Month
  SummerDesignDay,!- Day Type
        3.7,      !- Maximum Dry-Bulb Temperature {C}
       11.0,      !- Daily Dry-Bulb Temperature Range {C}
 DefaultMultipliers, !- Dry-Bulb Temperature Range Modifier Type
           ,      !- Dry-Bulb Temperature Range Modifier Day Schedule Name
    Wetbulb,      !- Humidity Condition Type
       -0.3,      !- Wetbulb at Maximum Dry-Bulb {C}
           ,      !- Humidity Indicating Day Schedule Name
           ,      !- Humidity Ratio at Maximum Dry-Bulb {kgWater/kgDryAir}
           ,      !- Enthalpy at Maximum Dry-Bulb {J/kg}
           ,      !- Daily Wet-Bulb Temperature Range {deltaC}
     89249.,      !- Barometric Pressure {Pa}
        2.0,      !- Wind Speed {m/s} design conditions vs. traditional 3.35 m/s (7mph)
        160,      !- Wind Direction {Degrees; N=0, S=180}
         No,      !- Rain {Yes/No}
         No,      !- Snow on ground {Yes/No}
         No,      !- Daylight Savings Time Indicator
       ASHRAETau, !- Solar Model Indicator
           ,      !- Beam Solar Day Schedule Name
           ,      !- Diffuse Solar Day Schedule Name
      0.347,      !- ASHRAE Clear Sky Optical Depth for Beam Irradiance (taub)
      2.107;      !- ASHRAE Clear Sky Optical Depth for Diffuse Irradiance (taud)
 
 ! Yulin_Shaanxi_CHN January (DB=>MCWB) 5%, MaxDB=2.1C MWB=-2.8C taub=0.353 taud=2.055
 SizingPeriod:DesignDay,
  Yulin January 5% Condns DB=>MCWB,     !- Name
          1,      !- Month
         21,      !- Day of Month
  SummerDesignDay,!- Day Type
        2.1,      !- Maximum Dry-Bulb Temperature {C}
       14.1,      !- Daily Dry-Bulb Temperature Range {C}
 DefaultMultipliers, !- Dry-Bulb Temperature Range Modifier Type
           ,      !- Dry-Bulb Temperature Range Modifier Day Schedule Name
    Wetbulb,      !- Humidity Condition Type
       -2.8,      !- Wetbulb at Maximum Dry-Bulb {C}
           ,      !- Humidity Indicating Day Schedule Name
           ,      !- Humidity Ratio at Maximum Dry-Bulb {kgWater/kgDryAir}
           ,      !- Enthalpy at Maximum Dry-Bulb {J/kg}
        9.7,      !- Daily Wet-Bulb Temperature Range {deltaC}
     89249.,      !- Barometric Pressure {Pa}
        1.9,      !- Wind Speed {m/s} design conditions vs. traditional 3.35 m/s (7mph)
        160,      !- Wind Direction {Degrees; N=0, S=180}
         No,      !- Rain {Yes/No}
         No,      !- Snow on ground {Yes/No}
         No,      !- Daylight Savings Time Indicator
       ASHRAETau, !- Solar Model Indicator
           ,      !- Beam Solar Day Schedule Name
           ,      !- Diffuse Solar Day Schedule Name
      0.353,      !- ASHRAE Clear Sky Optical Depth for Beam Irradiance (taub)
      2.055;      !- ASHRAE Clear Sky Optical Depth for Diffuse Irradiance (taud)
 
 ! Yulin_Shaanxi_CHN February (DB=>MCWB) 5%, MaxDB=7.5C MWB=0.8C taub=0.430 taud=1.877
 SizingPeriod:DesignDay,
  Yulin February 5% Condns DB=>MCWB,     !- Name
          2,      !- Month
         21,      !- Day of Month
  SummerDesignDay,!- Day Type
        7.5,      !- Maximum Dry-Bulb Temperature {C}
       14.0,      !- Daily Dry-Bulb Temperature Range {C}
 DefaultMultipliers, !- Dry-Bulb Temperature Range Modifier Type
           ,      !- Dry-Bulb Temperature Range Modifier Day Schedule Name
    Wetbulb,      !- Humidity Condition Type
        0.8,      !- Wetbulb at Maximum Dry-Bulb {C}
           ,      !- Humidity Indicating Day Schedule Name
           ,      !- Humidity Ratio at Maximum Dry-Bulb {kgWater/kgDryAir}
           ,      !- Enthalpy at Maximum Dry-Bulb {J/kg}
        8.5,      !- Daily Wet-Bulb Temperature Range {deltaC}
     89249.,      !- Barometric Pressure {Pa}
        2.3,      !- Wind Speed {m/s} design conditions vs. traditional 3.35 m/s (7mph)
        160,      !- Wind Direction {Degrees; N=0, S=180}
         No,      !- Rain {Yes/No}
         No,      !- Snow on ground {Yes/No}
         No,      !- Daylight Savings Time Indicator
       ASHRAETau, !- Solar Model Indicator
           ,      !- Beam Solar Day Schedule Name
           ,      !- Diffuse Solar Day Schedule Name
      0.430,      !- ASHRAE Clear Sky Optical Depth for Beam Irradiance (taub)
      1.877;      !- ASHRAE Clear Sky Optical Depth for Diffuse Irradiance (taud)
 
 ! Yulin_Shaanxi_CHN March (DB=>MCWB) 5%, MaxDB=15.6C MWB=5.3C taub=0.460 taud=1.848
 SizingPeriod:DesignDay,
  Yulin March 5% Condns DB=>MCWB,     !- Name
          3,      !- Month
         21,      !- Day of Month
  SummerDesignDay,!- Day Type
       15.6,      !- Maximum Dry-Bulb Temperature {C}
       15.0,      !- Daily Dry-Bulb Temperature Range {C}
 DefaultMultipliers, !- Dry-Bulb Temperature Range Modifier Type
           ,      !- Dry-Bulb Temperature Range Modifier Day Schedule Name
    Wetbulb,      !- Humidity Condition Type
        5.3,      !- Wetbulb at Maximum Dry-Bulb {C}
           ,      !- Humidity Indicating Day Schedule Name
           ,      !- Humidity Ratio at Maximum Dry-Bulb {kgWater/kgDryAir}
           ,      !- Enthalpy at Maximum Dry-Bulb {J/kg}
        7.6,      !- Daily Wet-Bulb Temperature Range {deltaC}
     89249.,      !- Barometric Pressure {Pa}
        2.8,      !- Wind Speed {m/s} design conditions vs. traditional 3.35 m/s (7mph)
        160,      !- Wind Direction {Degrees; N=0, S=180}
         No,      !- Rain {Yes/No}
         No,      !- Snow on ground {Yes/No}
         No,      !- Daylight Savings Time Indicator
       ASHRAETau, !- Solar Model Indicator
           ,      !- Beam Solar Day Schedule Name
           ,      !- Diffuse Solar Day Schedule Name
      0.460,      !- ASHRAE Clear Sky Optical Depth for Beam Irradiance (taub)
      1.848;      !- ASHRAE Clear Sky Optical Depth for Diffuse Irradiance (taud)
 
 ! Yulin_Shaanxi_CHN April (DB=>MCWB) 5%, MaxDB=23.0C MWB=9.7C taub=0.495 taud=1.809
 SizingPeriod:DesignDay,
  Yulin April 5% Condns DB=>MCWB,     !- Name
          4,      !- Month
         21,      !- Day of Month
  SummerDesignDay,!- Day Type
       23.0,      !- Maximum Dry-Bulb Temperature {C}
       15.6,      !- Daily Dry-Bulb Temperature Range {C}
 DefaultMultipliers, !- Dry-Bulb Temperature Range Modifier Type
           ,      !- Dry-Bulb Temperature Range Modifier Day Schedule Name
    Wetbulb,      !- Humidity Condition Type
        9.7,      !- Wetbulb at Maximum Dry-Bulb {C}
           ,      !- Humidity Indicating Day Schedule Name
           ,      !- Humidity Ratio at Maximum Dry-Bulb {kgWater/kgDryAir}
           ,      !- Enthalpy at Maximum Dry-Bulb {J/kg}
        6.6,      !- Daily Wet-Bulb Temperature Range {deltaC}
     89249.,      !- Barometric Pressure {Pa}
        3.0,      !- Wind Speed {m/s} design conditions vs. traditional 3.35 m/s (7mph)
        160,      !- Wind Direction {Degrees; N=0, S=180}
         No,      !- Rain {Yes/No}
         No,      !- Snow on ground {Yes/No}
         No,      !- Daylight Savings Time Indicator
       ASHRAETau, !- Solar Model Indicator
           ,      !- Beam Solar Day Schedule Name
           ,      !- Diffuse Solar Day Schedule Name
      0.495,      !- ASHRAE Clear Sky Optical Depth for Beam Irradiance (taub)
      1.809;      !- ASHRAE Clear Sky Optical Depth for Diffuse Irradiance (taud)
 
 ! Yulin_Shaanxi_CHN May (DB=>MCWB) 5%, MaxDB=27.4C MWB=12.6C taub=0.514 taud=1.833
 SizingPeriod:DesignDay,
  Yulin May 5% Condns DB=>MCWB,     !- Name
          5,      !- Month
         21,      !- Day of Month
  SummerDesignDay,!- Day Type
       27.4,      !- Maximum Dry-Bulb Temperature {C}
       15.2,      !- Daily Dry-Bulb Temperature Range {C}
 DefaultMultipliers, !- Dry-Bulb Temperature Range Modifier Type
           ,      !- Dry-Bulb Temperature Range Modifier Day Schedule Name
    Wetbulb,      !- Humidity Condition Type
       12.6,      !- Wetbulb at Maximum Dry-Bulb {C}
           ,      !- Humidity Indicating Day Schedule Name
           ,      !- Humidity Ratio at Maximum Dry-Bulb {kgWater/kgDryAir}
           ,      !- Enthalpy at Maximum Dry-Bulb {J/kg}
        5.6,      !- Daily Wet-Bulb Temperature Range {deltaC}
     89249.,      !- Barometric Pressure {Pa}
        2.9,      !- Wind Speed {m/s} design conditions vs. traditional 3.35 m/s (7mph)
        160,      !- Wind Direction {Degrees; N=0, S=180}
         No,      !- Rain {Yes/No}
         No,      !- Snow on ground {Yes/No}
         No,      !- Daylight Savings Time Indicator
       ASHRAETau, !- Solar Model Indicator
           ,      !- Beam Solar Day Schedule Name
           ,      !- Diffuse Solar Day Schedule Name
      0.514,      !- ASHRAE Clear Sky Optical Depth for Beam Irradiance (taub)
      1.833;      !- ASHRAE Clear Sky Optical Depth for Diffuse Irradiance (taud)
 
 ! Yulin_Shaanxi_CHN June (DB=>MCWB) 5%, MaxDB=30.5C MWB=15.6C taub=0.564 taud=1.775
 SizingPeriod:DesignDay,
  Yulin June 5% Condns DB=>MCWB,     !- Name
          6,      !- Month
         21,      !- Day of Month
  SummerDesignDay,!- Day Type
       30.5,      !- Maximum Dry-Bulb Temperature {C}
       14.2,      !- Daily Dry-Bulb Temperature Range {C}
 DefaultMultipliers, !- Dry-Bulb Temperature Range Modifier Type
           ,      !- Dry-Bulb Temperature Range Modifier Day Schedule Name
    Wetbulb,      !- Humidity Condition Type
       15.6,      !- Wetbulb at Maximum Dry-Bulb {C}
           ,      !- Humidity Indicating Day Schedule Name
           ,      !- Humidity Ratio at Maximum Dry-Bulb {kgWater/kgDryAir}
           ,      !- Enthalpy at Maximum Dry-Bulb {J/kg}
        4.5,      !- Daily Wet-Bulb Temperature Range {deltaC}
     89249.,      !- Barometric Pressure {Pa}
        2.6,      !- Wind Speed {m/s} design conditions vs. traditional 3.35 m/s (7mph)
        160,      !- Wind Direction {Degrees; N=0, S=180}
         No,      !- Rain {Yes/No}
         No,      !- Snow on ground {Yes/No}
         No,      !- Daylight Savings Time Indicator
       ASHRAETau, !- Solar Model Indicator
           ,      !- Beam Solar Day Schedule Name
           ,      !- Diffuse Solar Day Schedule Name
      0.564,      !- ASHRAE Clear Sky Optical Depth for Beam Irradiance (taub)
      1.775;      !- ASHRAE Clear Sky Optical Depth for Diffuse Irradiance (taud)
 
 ! Yulin_Shaanxi_CHN July (DB=>MCWB) 5%, MaxDB=31.6C MWB=18.2C taub=0.550 taud=1.879
 SizingPeriod:DesignDay,
  Yulin July 5% Condns DB=>MCWB,     !- Name
          7,      !- Month
         21,      !- Day of Month
  SummerDesignDay,!- Day Type
       31.6,      !- Maximum Dry-Bulb Temperature {C}
       12.6,      !- Daily Dry-Bulb Temperature Range {C}
 DefaultMultipliers, !- Dry-Bulb Temperature Range Modifier Type
           ,      !- Dry-Bulb Temperature Range Modifier Day Schedule Name
    Wetbulb,      !- Humidity Condition Type
       18.2,      !- Wetbulb at Maximum Dry-Bulb {C}
           ,      !- Humidity Indicating Day Schedule Name
           ,      !- Humidity Ratio at Maximum Dry-Bulb {kgWater/kgDryAir}
           ,      !- Enthalpy at Maximum Dry-Bulb {J/kg}
        3.7,      !- Daily Wet-Bulb Temperature Range {deltaC}
     89249.,      !- Barometric Pressure {Pa}
        2.5,      !- Wind Speed {m/s} design conditions vs. traditional 3.35 m/s (7mph)
        160,      !- Wind Direction {Degrees; N=0, S=180}
         No,      !- Rain {Yes/No}
         No,      !- Snow on ground {Yes/No}
         No,      !- Daylight Savings Time Indicator
       ASHRAETau, !- Solar Model Indicator
           ,      !- Beam Solar Day Schedule Name
           ,      !- Diffuse Solar Day Schedule Name
      0.550,      !- ASHRAE Clear Sky Optical Depth for Beam Irradiance (taub)
      1.879;      !- ASHRAE Clear Sky Optical Depth for Diffuse Irradiance (taud)
 
 ! Yulin_Shaanxi_CHN August (DB=>MCWB) 5%, MaxDB=29.2C MWB=18.6C taub=0.558 taud=1.836
 SizingPeriod:DesignDay,
  Yulin August 5% Condns DB=>MCWB,     !- Name
          8,      !- Month
         21,      !- Day of Month
  SummerDesignDay,!- Day Type
       29.2,      !- Maximum Dry-Bulb Temperature {C}
       11.9,      !- Daily Dry-Bulb Temperature Range {C}
 DefaultMultipliers, !- Dry-Bulb Temperature Range Modifier Type
           ,      !- Dry-Bulb Temperature Range Modifier Day Schedule Name
    Wetbulb,      !- Humidity Condition Type
       18.6,      !- Wetbulb at Maximum Dry-Bulb {C}
           ,      !- Humidity Indicating Day Schedule Name
           ,      !- Humidity Ratio at Maximum Dry-Bulb {kgWater/kgDryAir}
           ,      !- Enthalpy at Maximum Dry-Bulb {J/kg}
        3.9,      !- Daily Wet-Bulb Temperature Range {deltaC}
     89249.,      !- Barometric Pressure {Pa}
        2.3,      !- Wind Speed {m/s} design conditions vs. traditional 3.35 m/s (7mph)
        160,      !- Wind Direction {Degrees; N=0, S=180}
         No,      !- Rain {Yes/No}
         No,      !- Snow on ground {Yes/No}
         No,      !- Daylight Savings Time Indicator
       ASHRAETau, !- Solar Model Indicator
           ,      !- Beam Solar Day Schedule Name
           ,      !- Diffuse Solar Day Schedule Name
      0.558,      !- ASHRAE Clear Sky Optical Depth for Beam Irradiance (taub)
      1.836;      !- ASHRAE Clear Sky Optical Depth for Diffuse Irradiance (taud)
 
 ! Yulin_Shaanxi_CHN September (DB=>MCWB) 5%, MaxDB=24.8C MWB=15.1C taub=0.519 taud=1.870
 SizingPeriod:DesignDay,
  Yulin September 5% Condns DB=>MCWB,     !- Name
          9,      !- Month
         21,      !- Day of Month
  SummerDesignDay,!- Day Type
       24.8,      !- Maximum Dry-Bulb Temperature {C}
       12.6,      !- Daily Dry-Bulb Temperature Range {C}
 DefaultMultipliers, !- Dry-Bulb Temperature Range Modifier Type
           ,      !- Dry-Bulb Temperature Range Modifier Day Schedule Name
    Wetbulb,      !- Humidity Condition Type
       15.1,      !- Wetbulb at Maximum Dry-Bulb {C}
           ,      !- Humidity Indicating Day Schedule Name
           ,      !- Humidity Ratio at Maximum Dry-Bulb {kgWater/kgDryAir}
           ,      !- Enthalpy at Maximum Dry-Bulb {J/kg}
        4.7,      !- Daily Wet-Bulb Temperature Range {deltaC}
     89249.,      !- Barometric Pressure {Pa}
        2.2,      !- Wind Speed {m/s} design conditions vs. traditional 3.35 m/s (7mph)
        160,      !- Wind Direction {Degrees; N=0, S=180}
         No,      !- Rain {Yes/No}
         No,      !- Snow on ground {Yes/No}
         No,      !- Daylight Savings Time Indicator
       ASHRAETau, !- Solar Model Indicator
           ,      !- Beam Solar Day Schedule Name
           ,      !- Diffuse Solar Day Schedule Name
      0.519,      !- ASHRAE Clear Sky Optical Depth for Beam Irradiance (taub)
      1.870;      !- ASHRAE Clear Sky Optical Depth for Diffuse Irradiance (taud)
 
 ! Yulin_Shaanxi_CHN October (DB=>MCWB) 5%, MaxDB=19.2C MWB=10.7C taub=0.470 taud=1.907
 SizingPeriod:DesignDay,
  Yulin October 5% Condns DB=>MCWB,     !- Name
         10,      !- Month
         21,      !- Day of Month
  SummerDesignDay,!- Day Type
       19.2,      !- Maximum Dry-Bulb Temperature {C}
       13.2,      !- Daily Dry-Bulb Temperature Range {C}
 DefaultMultipliers, !- Dry-Bulb Temperature Range Modifier Type
           ,      !- Dry-Bulb Temperature Range Modifier Day Schedule Name
    Wetbulb,      !- Humidity Condition Type
       10.7,      !- Wetbulb at Maximum Dry-Bulb {C}
           ,      !- Humidity Indicating Day Schedule Name
           ,      !- Humidity Ratio at Maximum Dry-Bulb {kgWater/kgDryAir}
           ,      !- Enthalpy at Maximum Dry-Bulb {J/kg}
        6.2,      !- Daily Wet-Bulb Temperature Range {deltaC}
     89249.,      !- Barometric Pressure {Pa}
        2.2,      !- Wind Speed {m/s} design conditions vs. traditional 3.35 m/s (7mph)
        160,      !- Wind Direction {Degrees; N=0, S=180}
         No,      !- Rain {Yes/No}
         No,      !- Snow on ground {Yes/No}
         No,      !- Daylight Savings Time Indicator
       ASHRAETau, !- Solar Model Indicator
           ,      !- Beam Solar Day Schedule Name
           ,      !- Diffuse Solar Day Schedule Name
      0.470,      !- ASHRAE Clear Sky Optical Depth for Beam Irradiance (taub)
      1.907;      !- ASHRAE Clear Sky Optical Depth for Diffuse Irradiance (taud)
 
 ! Yulin_Shaanxi_CHN November (DB=>MCWB) 5%, MaxDB=11.6C MWB=4.6C taub=0.385 taud=2.031
 SizingPeriod:DesignDay,
  Yulin November 5% Condns DB=>MCWB,     !- Name
         11,      !- Month
         21,      !- Day of Month
  SummerDesignDay,!- Day Type
       11.6,      !- Maximum Dry-Bulb Temperature {C}
       13.8,      !- Daily Dry-Bulb Temperature Range {C}
 DefaultMultipliers, !- Dry-Bulb Temperature Range Modifier Type
           ,      !- Dry-Bulb Temperature Range Modifier Day Schedule Name
    Wetbulb,      !- Humidity Condition Type
        4.6,      !- Wetbulb at Maximum Dry-Bulb {C}
           ,      !- Humidity Indicating Day Schedule Name
           ,      !- Humidity Ratio at Maximum Dry-Bulb {kgWater/kgDryAir}
           ,      !- Enthalpy at Maximum Dry-Bulb {J/kg}
        7.6,      !- Daily Wet-Bulb Temperature Range {deltaC}
     89249.,      !- Barometric Pressure {Pa}
        2.1,      !- Wind Speed {m/s} design conditions vs. traditional 3.35 m/s (7mph)
        160,      !- Wind Direction {Degrees; N=0, S=180}
         No,      !- Rain {Yes/No}
         No,      !- Snow on ground {Yes/No}
         No,      !- Daylight Savings Time Indicator
       ASHRAETau, !- Solar Model Indicator
           ,      !- Beam Solar Day Schedule Name
           ,      !- Diffuse Solar Day Schedule Name
      0.385,      !- ASHRAE Clear Sky Optical Depth for Beam Irradiance (taub)
      2.031;      !- ASHRAE Clear Sky Optical Depth for Diffuse Irradiance (taud)
 
 ! Yulin_Shaanxi_CHN December (DB=>MCWB) 5%, MaxDB=3.1C MWB=-1.9C taub=0.347 taud=2.107
 SizingPeriod:DesignDay,
  Yulin December 5% Condns DB=>MCWB,     !- Name
         12,      !- Month
         21,      !- Day of Month
  SummerDesignDay,!- Day Type
        3.1,      !- Maximum Dry-Bulb Temperature {C}
       13.0,      !- Daily Dry-Bulb Temperature Range {C}
 DefaultMultipliers, !- Dry-Bulb Temperature Range Modifier Type
           ,      !- Dry-Bulb Temperature Range Modifier Day Schedule Name
    Wetbulb,      !- Humidity Condition Type
       -1.9,      !- Wetbulb at Maximum Dry-Bulb {C}
           ,      !- Humidity Indicating Day Schedule Name
           ,      !- Humidity Ratio at Maximum Dry-Bulb {kgWater/kgDryAir}
           ,      !- Enthalpy at Maximum Dry-Bulb {J/kg}
        8.6,      !- Daily Wet-Bulb Temperature Range {deltaC}
     89249.,      !- Barometric Pressure {Pa}
        2.0,      !- Wind Speed {m/s} design conditions vs. traditional 3.35 m/s (7mph)
        160,      !- Wind Direction {Degrees; N=0, S=180}
         No,      !- Rain {Yes/No}
         No,      !- Snow on ground {Yes/No}
         No,      !- Daylight Savings Time Indicator
       ASHRAETau, !- Solar Model Indicator
           ,      !- Beam Solar Day Schedule Name
           ,      !- Diffuse Solar Day Schedule Name
      0.347,      !- ASHRAE Clear Sky Optical Depth for Beam Irradiance (taub)
      2.107;      !- ASHRAE Clear Sky Optical Depth for Diffuse Irradiance (taud)
 
