# Supplementary material for: An integrated genetic algorithm-machine learning approach for morphological optimization of high-rise residential districts in Yulin
Source: PLoS One. 2025 Sep 2;20(9):e0330913. doi: 10.1371/journal.pone.0330913 (PMC12404440; doi:10.1371/journal.pone.0330913)
Supplement: S1 File — (ZIP) [file pone.0330913.s001.zip › CHN_SN_Yulin.536460_CSWD.epw]

LOCATION,Yulin,Shaanxi,CHN,CSWD,536460,38.23333,109.7000,8.0,1057.5
DESIGN CONDITIONS,1,2021 ASHRAE Handbook -- Fundamentals - Chapter 14 Climatic Design Information,,Heating,1,-19.2,-16.7,-29.0,0.3,-9.0,-26.7,0.4,-9.6,8.3,-4.5,7.0,-3.7,1.4,340,0.474,Cooling,7,9.9,32.7,17.7,31.2,17.1,29.8,16.9,21.7,26.7,20.9,25.9,20.1,25.4,3.1,160,20.5,17.5,23.9,19.4,16.3,23.3,18.4,15.3,22.8,69.9,26.9,66.6,25.9,63.4,25.5,24.8,Extremes,8.1,6.7,5.7,-22.9,35.1,2.7,2.3,-24.9,36.8,-26.5,38.1,-28.0,39.4,-30.0,41.0
TYPICAL/EXTREME PERIODS,6,Summer - Week Nearest Max Temperature For Period,Extreme,8/ 3,8/ 9,Summer - Week Nearest Average Temperature For Period,Typical,6/ 8,6/14,Winter - Week Nearest Min Temperature For Period,Extreme,1/27,2/ 2,Winter - Week Nearest Average Temperature For Period,Typical,1/20,1/26,Autumn - Week Nearest Average Temperature For Period,Typical,9/22,9/28,Spring - Week Nearest Average Temperature For Period,Typical,4/12,4/18
GROUND TEMPERATURES,3,.5,,,,0.09,-5.00,-6.39,-5.19,1.69,9.39,16.64,21.89,23.42,20.95,15.02,7.53,2,,,,4.67,-0.10,-2.38,-2.46,1.17,6.44,12.11,16.97,19.48,19.01,15.66,10.51,4,,,,7.66,3.95,1.68,0.98,2.32,5.39,9.20,12.94,15.45,16.06,14.62,11.61
HOLIDAYS/DAYLIGHT SAVINGS,No,0,0,0
COMMENTS 1,"CSWD China Standard Weather Data for Analyzing Building Thermal Conditions May 2010. China Meteorological Bureau-Climate Information Center-Climate Data Office and Tsinghua University-Department of Building Science and Technology"
COMMENTS 2,"Downloaded from Climate.OneBuilding.Org -- Ground temps represent undisturbed earth temperatures - calculated from this weather data."
DATA PERIODS,1,1,Data,Sunday, 1/ 1,12/31
2005,1,1,1,0,?9?9?9?9E0?9?9?9*9*9?9*9*9?9*9*9?9?9*9*9*9*9C9*9*9,-10.70,-13.70,76,91080,0,0,226,0,0,0,0,0,0,0,216,2.50,7,7,999.0,999,9,999999999,2,0.0850,0,88,0.600,0.0,0.0
2005,1,1,2,0,?9?9?9?9E0?9?9?9*9*9?9*9*9?9*9*9?9?9*9*9*9*9C9*9*9,-14.58,-17.58,76,91080,0,0,212,0,0,0,0,0,0,0,175,2.50,7,7,999.0,999,9,999999999,2,0.0850,0,88,0.600,0.0,0.0
2005,1,1,3,0,?9?9?9?9E0?9?9?9*9*9?9*9*9?9?9?9?9?9*9*9*9*9C9*9*9,-18.10,-21.10,75,91080,0,0,199,0,0,0,0,0,0,0,67,2.00,7,7,999.0,999,9,999999999,1,0.0850,0,88,0.600,0.0,0.0
2005,1,1,4,0,?9?9?9?9E0?9?9?9*9*9?9*9*9?9*9*9?9?9*9*9*9*9C9*9*9,-20.44,-23.44,75,91080,0,0,184,0,0,0,0,0,0,0,265,2.00,6,6,999.0,999,9,999999999,1,0.0850,0,88,0.600,0.0,0.0
2005,1,1,5,0,?9?9?9?9E0?9?9?9*9*9?9*9*9?9*9*9?9?9*9*9*9*9C9*9*9,-21.66,-24.66,74,91080,0,0,180,0,0,0,0,0,0,0,188,2.00,6,6,999.0,999,9,999999999,1,0.0850,0,88,0.600,0.0,0.0
2005,1,1,6,0,?9?9?9?9E0?9?9?9*9*9?9*9*9?9*9*9?9?9*9*9*9*9C9*9*9,-22.06,-25.06,74,91080,0,0,178,0,0,0,0,0,0,0,220,2.00,6,6,999.0,999,9,999999999,1,0.0850,0,88,0.600,0.0,0.0
2005,1,1,7,0,?9?9?9?9E0?9?9?9*9*9?9*9*9?9*9*9?9?9*9*9*9*9C9*9*9,-21.91,-24.91,74,91080,0,0,178,0,0,0,0,0,0,0,14,2.00,6,6,999.0,999,9,999999999,1,0.0850,0,88,0.600,0.0,0.0
2005,1,1,8,0,?9?9?9?9E0?9?9?9*9*9?9*9*9?9*9*9?9?9*9*9*9*9C9*9*9,-21.50,-24.50,74,91080,0,0,179,0,0,0,0,0,0,0,283,2.00,6,6,999.0,999,9,999999999,1,0.0850,0,88,0.600,0.0,0.0
2005,1,1,9,0,?9?9?9?9E0?9?9?9*9*9?9*9*9?9?9?9?9?9*9*9*9*9C9*9*9,-20.90,-23.90,75,91080,110,619,181,2,10,1,206,1008,159,99,45,1.00,6,6,999.0,999,9,999999999,1,0.0850,0,88,0.600,0.0,0.0
2005,1,1,10,0,?9?9?9?9E0?9?9?9*9*9?9*9*9?9*9*9?9?9*9*9*9*9C9*9*9,-19.54,-22.54,75,91080,332,1415,185,226,434,124,25529,45582,17857,9425,149,1.00,6,6,999.0,999,9,999999999,1,0.0850,0,88,0.600,0.0,0.0
2005,1,1,11,0,?9?9?9?9E0?9?9?9*9*9?9*9*9?9*9*9?9?9*9*9*9*9C9*9*9,-17.50,-22.00,65,91080,507,1415,183,117,0,117,12522,0,12639,6203,86,1.00,5,5,999.0,999,9,999999999,1,0.0850,0,88,0.600,0.0,0.0
2005,1,1,12,0,?9?9?9?9E0?9?9?9*9*9?9*9*9?9*9*9?9?9*9*9*9*9C9*9*9,-15.10,-19.60,66,91080,624,1415,191,169,0,169,18107,0,18276,8799,307,1.00,5,5,999.0,999,9,999999999,1,0.0850,0,88,0.600,0.0,0.0
2005,1,1,13,0,?9?9?9?9E0?9?9?9*9*9?9*9*9?9*9*9?9?9*9*9*9*9C9*9*9,-12.63,-18.63,57,91080,676,1415,191,202,0,202,21575,0,21777,10284,261,1.00,4,4,999.0,999,9,999999999,1,0.0850,0,88,0.600,0.0,0.0
2005,1,1,14,0,?9?9?9?9E0?9?9?9*9*9?9*9*9?9*9*9?9?9*9*9*9*9C9*9*9,-10.39,-16.39,58,91080,658,1415,199,207,0,207,22153,0,22360,10559,141,1.00,4,4,999.0,999,9,999999999,2,0.0850,0,88,0.600,0.0,0.0
2005,1,1,15,0,?9?9?9?9E0?9?9?9*9*9?9*9*9?9?9?9?9?9*9*9*9*9C9*9*9,-8.70,-14.70,58,91080,572,1415,206,184,0,184,19709,0,19894,9210,247,1.00,4,4,999.0,999,9,999999999,2,0.0850,0,88,0.600,0.0,0.0
2005,1,1,16,0,?9?9?9?9E0?9?9?9*9*9?9*9*9?9*9*9?9?9*9*9*9*9C9*9*9,-7.78,-13.78,59,91080,423,1415,210,494,744,271,53398,75935,33110,24154,136,1.00,4,4,999.0,999,9,999999999,2,0.0850,0,88,0.600,0.0,0.0
2005,1,1,17,0,?9?9?9?9E0?9?9?9*9*9?9*9*9?9*9*9?9?9*9*9*9*9C9*9*9,-7.54,-13.54,59,91080,223,1415,211,79,0,79,8572,0,8651,3334,218,1.00,4,4,999.0,999,9,999999999,2,0.0850,0,88,0.600,0.0,0.0
2005,1,1,18,0,?9?9?9?9E0?9?9?9*9*9?9*9*9?9*9*9?9?9*9*9*9*9C9*9*9,-7.85,-12.35,67,91080,0,1316,220,20,0,20,2179,0,2200,747,67,1.00,5,5,999.0,999,9,999999999,3,0.0850,0,88,0.600,0.0,0.0
2005,1,1,19,0,?9?9?9?9E0?9?9?9*9*9?9*9*9?9*9*9?9?9*9*9*9*9C9*9*9,-8.53,-13.03,67,91080,0,0,218,0,0,0,0,0,0,0,120,1.00,5,5,999.0,999,9,999999999,3,0.0850,0,88,0.600,0.0,0.0
2005,1,1,20,0,?9?9?9?9E0?9?9?9*9*9?9*9*9?9*9*9?9?9*9*9*9*9C9*9*9,-9.43,-12.43,76,91080,0,0,231,0,0,0,0,0,0,0,240,1.00,7,7,999.0,999,9,999999999,3,0.0850,0,88,0.600,0.0,0.0
2005,1,1,21,0,?9?9?9?9E0?9?9?9*9*9?9*9*9?9?9?9?9?9*9*9*9*9C9*9*9,-10.40,-13.40,76,91080,0,0,227,0,0,0,0,0,0,0,0,0.00,7,7,999.0,999,9,999999999,2,0.0850,0,88,0.600,0.0,0.0
2005,1,1,22,0,?9?9?9?9E0?9?9?9*9*9?9*9*9?9*9*9?9?9*9*9*9*9C9*9*9,-11.31,-14.31,76,91080,0,0,224,0,0,0,0,0,0,0,292,0.00,7,7,999.0,999,9,999999999,2,0.0850,0,88,0.600,0.0,0.0
2005,1,1,23,0,?9?9?9?9E0?9?9?9*9*9?9*9*9?9*9*9?9?9*9*9*9*9C9*9*9,-12.15,-15.15,76,91080,0,0,221,0,0,0,0,0,0,0,328,0.00,7,7,999.0,999,9,999999999,2,0.0850,0,88,0.600,0.0,0.0
2005,1,1,24,0,?9?9?9?9E0?9?9?9*9*9?9*9*9?9*9*9?9?9*9*9*9*9C9*9*9,-12.93,-15.93,76,91080,0,0,218,0,0,0,0,0,0,0,84,0.00,7,7,999.0,999,9,999999999,2,0.0850,0,88,0.600,0.0,0.0
2005,1,2,1,0,?9?9?9?9E0?9?9?9*9*9?9*9*9?9*9*9?9?9*9*9*9*9C9*9*9,-13.67,-16.67,76,90520,0,0,215,0,0,0,0,0,0,0,129,0.00,7,7,999.0,999,9,999999999,2,0.0840,0,88,0.600,0.0,0.0
2005,1,2,2,0,?9?9?9?9E0?9?9?9*9*9?9*9*9?9*9*9?9?9*9*9*9*9C9*9*9,-14.39,-17.39,76,90520,0,0,212,0,0,0,0,0,0,0,349,0.00,7,7,999.0,999,9,999999999,2,0.0840,0,88,0.600,0.0,0.0
2005,1,2,3,0,?9?9?9?9E0?9?9?9*9*9?9*9*9?9?9?9?9?9*9*9*9*9C9*9*9,-15.10,-18.10,76,90520,0,0,210,0,0,0,0,0,0,0,0,0.00,7,7,999.0,999,9,999999999,2,0.0840,0,88,0.600,0.0,0.0
2005,1,2,4,0,?9?9?9?9E0?9?9?9*9*9?9*9*9?9*9*9?9?9*9*9*9*9C9*9*9,-15.80,-18.80,75,90520,0,0,207,0,0,0,0,0,0,0,72,0.00,7,7,999.0,999,9,999999999,1,0.0840,0,88,0.600,0.0,0.0
2005,1,2,5,0,?9?9?9?9E0?9?9?9*9*9?9*9*9?9*9*9?9?9*9*9*9*9C9*9*9,-16.46,-19.46,75,90520,0,0,204,0,0,0,0,0,0,0,175,0.00,7,7,999.0,999,9,999999999,1,0.0840,0,88,0.600,0.0,0.0
2005,1,2,6,0,?9?9?9?9E0?9?9?9*9*9?9*9*9?9*9*9?9?9*9*9*9*9C9*9*9,-17.00,-20.00,75,90520,0,0,202,0,0,0,0,0,0,0,213,0.00,7,7,999.0,999,9,999999999,1,0.0840,0,88,0.600,0.0,0.0
2005,1,2,7,0,?9?9?9?9E0?9?9?9*9*9?9*9*9?9*9*9?9?9*9*9*9*9C9*9*9,-17.36,-20.36,75,90520,0,0,200,0,0,0,0,0,0,0,322,0.00,7,7,999.0,999,9,999999999,1,0.0840,0,88,0.600,0.0,0.0
2005,1,2,8,0,?9?9?9?9E0?9?9?9*9*9?9*9*9?9*9*9?9?9*9*9*9*9C9*9*9,-17.50,-20.50,75,90520,0,0,199,0,0,0,0,0,0,0,69,0.00,7,7,999.0,999,9,999999999,1,0.0840,0,88,0.600,0.0,0.0
2005,1,2,9,0,?9?9?9?9E0?9?9?9*9*9?9*9*9?9?9?9?9?9*9*9*9*9C9*9*9,-17.10,-20.10,75,90520,110,616,201,1,11,1,168,1077,97,59,0,0.00,7,7,999.0,999,9,999999999,1,0.0840,0,88,0.600,0.0,0.0
2005,1,2,10,0,?9?9?9?9E0?9?9?9*9*9?9*9*9?9*9*9?9?9*9*9*9*9C9*9*9,-16.06,-19.06,75,90520,332,1415,204,68,0,68,7233,0,7368,3583,225,0.00,7,7,999.0,999,9,999999999,1,0.0840,0,88,0.600,0.0,0.0
2005,1,2,11,0,?9?9?9?9E0?9?9?9*9*9?9*9*9?9*9*9?9?9*9*9*9*9C9*9*9,-14.50,-19.00,66,90520,507,1415,193,140,0,140,14939,0,15079,7260,348,0.00,5,5,999.0,999,9,999999999,1,0.0840,0,88,0.600,0.0,0.0
2005,1,2,12,0,?9?9?9?9E0?9?9?9*9*9?9*9*9?9*9*9?9?9*9*9*9*9C9*9*9,-12.51,-17.01,66,90520,625,1415,200,343,463,139,38119,48111,19544,6931,52,0.00,5,5,999.0,999,9,999999999,2,0.0840,0,88,0.600,0.0,0.0
2005,1,2,13,0,?9?9?9?9E0?9?9?9*9*9?9*9*9?9*9*9?9?9*9*9*9*9C9*9*9,-10.17,-16.17,58,90520,677,1415,200,653,979,184,69240,98867,22790,8087,109,0.00,4,4,999.0,999,9,999999999,2,0.0840,0,88,0.600,0.0,0.0
2005,1,2,14,0,?9?9?9?9E0?9?9?9*9*9?9*9*9?9*9*9?9?9*9*9*9*9C9*9*9,-7.57,-13.57,59,90520,660,1415,210,420,536,170,46203,55221,23057,8986,202,0.00,4,4,999.0,999,9,999999999,2,0.0840,0,88,0.600,0.0,0.0
2005,1,2,15,0,?9?9?9?9E0?9?9?9*9*9?9*9*9?9?9?9?9?9*9*9*9*9C9*9*9,-4.80,-10.80,59,90520,574,1415,221,220,0,220,23493,0,23712,10758,202,2.00,4,4,999.0,999,9,999999999,3,0.0840,0,88,0.520,0.0,0.0
2005,1,2,16,0,?9?9?9?9E0?9?9?9*9*9?9*9*9?9*9*9?9?9*9*9*9*9C9*9*9,-2.90,-8.90,60,90520,426,1415,230,165,0,165,17808,0,17973,7750,295,2.00,4,4,999.0,999,9,999999999,4,0.0840,0,88,0.393,0.0,0.0
2005,1,2,17,0,?9?9?9?9E0?9?9?9*9*9?9*9*9?9*9*9?9?9*9*9*9*9C9*9*9,-3.32,-9.32,60,90520,226,1415,228,161,602,65,17112,61440,8601,7819,209,2.00,4,4,999.0,999,9,999999999,4,0.0840,0,88,0.421,0.0,0.0
2005,1,2,18,0,?9?9?9?9E0?9?9?9*9*9?9*9*9?9*9*9?9?9*9*9*9*9C9*9*9,-4.40,-8.90,68,90520,0,1336,234,41,0,17,4480,0,1825,636,166,2.00,5,5,999.0,999,9,999999999,4,0.0840,0,88,0.493,0.0,0.0
2005,1,2,19,0,?9?9?9?9E0?9?9?9*9*9?9*9*9?9*9*9?9?9*9*9*9*9C9*9*9,-5.88,-10.38,67,90520,0,0,228,0,0,0,0,0,0,0,42,2.00,5,5,999.0,999,9,999999999,3,0.0840,0,88,0.592,0.0,0.0
2005,1,2,20,0,?9?9?9?9E0?9?9?9*9*9?9*9*9?9*9*9?9?9*9*9*9*9C9*9*9,-7.50,-10.50,77,90520,0,0,238,0,0,0,0,0,0,0,248,2.00,7,7,999.0,999,9,999999999,3,0.0840,0,88,0.600,0.0,0.0
2005,1,2,21,0,?9?9?9?9E0?9?9?9*9*9?9*9*9?9?9?9?9?9*9*9*9*9C9*9*9,-9.00,-12.00,77,90520,0,0,233,0,0,0,0,0,0,0,0,0.00,7,7,999.0,999,9,999999999,3,0.0840,0,88,0.600,0.0,0.0
2005,1,2,22,0,?9?9?9?9E0?9?9?9*9*9?9*9*9?9*9*9?9?9*9*9*9*9C9*9*9,-10.18,-13.18,76,90520,0,0,228,0,0,0,0,0,0,0,136,0.00,7,7,999.0,999,9,999999999,3,0.0840,0,88,0.600,0.0,0.0
2005,1,2,23,0,?9?9?9?9E0?9?9?9*9*9?9*9*9?9*9*9?9?9*9*9*9*9C9*9*9,-11.09,-14.09,76,90520,0,0,225,0,0,0,0,0,0,0,42,0.00,7,7,999.0,999,9,999999999,2,0.0840,0,88,0.600,0.0,0.0
2005,1,2,24,0,?9?9?9?9E0?9?9?9*9*9?9*9*9?9*9*9?9?9*9*9*9*9C9*9*9,-11.86,-14.86,76,90520,0,0,222,0,0,0,0,0,0,0,25,0.00,7,7,999.0,999,9,999999999,2,0.0840,0,88,0.600,0.0,0.0
2005,1,3,1,0,?9?9?9?9E0?9?9?9*9*9?9*9*9?9*9*9?9?9*9*9*9*9C9*9*9,-12.61,-15.61,76,90410,0,0,219,0,0,0,0,0,0,0,295,0.00,7,7,999.0,999,9,999999999,2,0.0840,0,88,0.600,0.0,0.0
2005,1,3,2,0,?9?9?9?9E0?9?9?9*9*9?9*9*9?9*9*9?9?9*9*9*9*9C9*9*9,-13.45,-16.45,76,90410,0,0,216,0,0,0,0,0,0,0,12,0.00,7,7,999.0,999,9,999999999,2,0.0840,0,88,0.600,0.0,0.0
2005,1,3,3,0,?9?9?9?9E0?9?9?9*9*9?9*9*9?9?9?9?9?9*9*9*9*9C9*9*9,-14.50,-17.50,76,90410,0,0,212,0,0,0,0,0,0,0,22,1.00,7,7,999.0,999,9,999999999,2,0.0840,0,88,0.600,0.0,0.0
2005,1,3,4,0,?9?9?9?9E0?9?9?9*9*9?9*9*9?9*9*9?9?9*9*9*9*9C9*9*9,-15.83,-18.83,75,90410,0,0,207,0,0,0,0,0,0,0,17,1.00,7,7,999.0,999,9,999999999,1,0.0840,0,88,0.600,0.0,0.0
2005,1,3,5,0,?9?9?9?9E0?9?9?9*9*9?9*9*9?9*9*9?9?9*9*9*9*9C9*9*9,-17.27,-20.27,75,90410,0,0,201,0,0,0,0,0,0,0,55,1.00,7,7,999.0,999,9,999999999,1,0.0840,0,88,0.600,0.0,0.0
2005,1,3,6,0,?9?9?9?9E0?9?9?9*9*9?9*9*9?9*9*9?9?9*9*9*9*9C9*9*9,-18.58,-21.58,75,90410,0,0,189,0,0,0,0,0,0,0,132,1.00,6,6,999.0,999,9,999999999,1,0.0840,0,88,0.600,0.0,0.0
2005,1,3,7,0,?9?9?9?9E0?9?9?9*9*9?9*9*9?9*9*9?9?9*9*9*9*9C9*9*9,-19.53,-22.53,75,90410,0,0,186,0,0,0,0,0,0,0,132,1.00,6,6,999.0,999,9,999999999,1,0.0840,0,88,0.600,0.0,0.0
2005,1,3,8,0,?9?9?9?9E0?9?9?9*9*9?9*9*9?9*9*9?9?9*9*9*9*9C9*9*9,-19.90,-22.90,75,90410,0,0,184,0,0,0,0,0,0,0,156,1.00,6,6,999.0,999,9,999999999,1,0.0840,0,88,0.600,0.0,0.0
2005,1,3,9,0,?9?9?9?9E0?9?9?9*9*9?9*9*9?9?9?9?9?9*9*9*9*9C9*9*9,-19.20,-22.20,75,90410,110,614,186,2,21,1,264,2108,99,60,0,0.00,6,6,999.0,999,9,999999999,1,0.0840,0,88,0.600,0.0,0.0
2005,1,3,10,0,?9?9?9?9E0?9?9?9*9*9?9*9*9?9*9*9?9?9*9*9*9*9C9*9*9,-17.49,-20.49,75,90410,332,1415,199,75,0,75,8143,0,8219,3921,193,0.00,7,7,999.0,999,9,999999999,1,0.0840,0,88,0.600,0.0,0.0
2005,1,3,11,0,?9?9?9?9E0?9?9?9*9*9?9*9*9?9*9*9?9?9*9*9*9*9C9*9*9,-15.12,-19.62,66,90410,508,1415,191,264,541,70,27757,54610,9431,3772,232,0.00,5,5,999.0,999,9,999999999,1,0.0840,0,88,0.600,0.0,0.0
2005,1,3,12,0,?9?9?9?9E0?9?9?9*9*9?9*9*9?9*9*9?9?9*9*9*9*9C9*9*9,-12.37,-16.87,66,90410,627,1415,200,392,729,69,41545,73597,9342,3297,7,0.00,5,5,999.0,999,9,999999999,2,0.0840,0,88,0.600,0.0,0.0
2005,1,3,13,0,?9?9?9?9E0?9?9?9*9*9?9*9*9?9*9*9?9?9*9*9*9*9C9*9*9,-9.52,-15.52,58,90410,679,1415,202,467,801,82,49006,80856,11042,3681,215,0.00,4,4,999.0,999,9,999999999,2,0.0840,0,88,0.600,0.0,0.0
2005,1,3,14,0,?9?9?9?9E0?9?9?9*9*9?9*9*9?9*9*9?9?9*9*9*9*9C9*9*9,-6.87,-12.87,59,90410,662,1415,212,467,732,123,48519,73941,16150,5424,293,0.00,4,4,999.0,999,9,999999999,3,0.0840,0,88,0.600,0.0,0.0
2005,1,3,15,0,?9?9?9?9E0?9?9?9*9*9?9*9*9?9?9?9?9?9*9*9*9*9C9*9*9,-4.70,-10.70,59,90410,577,1415,221,427,861,75,45213,86972,10017,4410,360,5.00,4,4,999.0,999,9,999999999,3,0.0840,0,88,0.513,0.0,0.0
2005,1,3,16,0,?9?9?9?9E0?9?9?9*9*9?9*9*9?9*9*9?9?9*9*9*9*9C9*9*9,-3.60,-9.60,60,90410,429,1415,227,321,870,56,33979,88727,7584,4607,181,5.00,4,4,999.0,999,9,999999999,4,0.0840,0,88,0.440,0.0,0.0
2005,1,3,17,0,?9?9?9?9E0?9?9?9*9*9?9*9*9?9*9*9?9?9*9*9*9*9C9*9*9,-3.90,-9.90,59,90410,229,1415,226,180,816,48,19240,83196,6415,5750,65,5.00,4,4,999.0,999,9,999999999,3,0.0840,0,88,0.460,0.0,0.0
2005,1,3,18,0,?9?9?9?9E0?9?9?9*9*9?9*9*9?9*9*9?9?9*9*9*9*9C9*9*9,-4.67,-9.17,68,90410,0,1356,233,27,0,27,2964,0,2991,1015,273,5.00,5,5,999.0,999,9,999999999,4,0.0840,0,88,0.511,0.0,0.0
2005,1,3,19,0,?9?9?9?9E0?9?9?9*9*9?9*9*9?9*9*9?9?9*9*9*9*9C9*9*9,-5.71,-10.21,67,90410,0,0,229,0,0,0,0,0,0,0,36,5.00,5,5,999.0,999,9,999999999,3,0.0840,0,88,0.581,0.0,0.0
2005,1,3,20,0,?9?9?9?9E0?9?9?9*9*9?9*9*9?9*9*9?9?9*9*9*9*9C9*9*9,-6.82,-9.82,77,90410,0,0,241,0,0,0,0,0,0,0,219,5.00,7,7,999.0,999,9,999999999,3,0.0840,0,88,0.600,0.0,0.0
2005,1,3,21,0,?9?9?9?9E0?9?9?9*9*9?9*9*9?9?9?9?9?9*9*9*9*9C9*9*9,-7.80,-10.80,77,90410,0,0,238,0,0,0,0,0,0,0,22,2.00,7,7,999.0,999,9,999999999,3,0.0840,0,88,0.600,0.0,0.0
2005,1,3,22,0,?9?9?9?9E0?9?9?9*9*9?9*9*9?9*9*9?9?9*9*9*9*9C9*9*9,-8.51,-11.51,77,90410,0,0,235,0,0,0,0,0,0,0,147,2.00,7,7,999.0,999,9,999999999,3,0.0840,0,88,0.600,0.0,0.0
2005,1,3,23,0,?9?9?9?9E0?9?9?9*9*9?9*9*9?9*9*9?9?9*9*9*9*9C9*9*9,-9.00,-12.00,77,90410,0,0,233,0,0,0,0,0,0,0,13,2.00,7,7,999.0,999,9,999999999,3,0.0840,0,88,0.600,0.0,0.0
2005,1,3,24,0,?9?9?9?9E0?9?9?9*9*9?9*9*9?9*9*9?9?9*9*9*9*9C9*9*9,-9.40,-12.40,76,90410,0,0,232,0,0,0,0,0,0,0,319,2.00,7,7,999.0,999,9,999999999,3,0.0840,0,88,0.600,0.0,0.0
2005,1,4,1,0,?9?9?9?9E0?9?9?9*9*9?9*9*9?9*9*9?9?9*9*9*9*9C9*9*9,-9.83,-12.83,76,90570,0,0,230,0,0,0,0,0,0,0,145,2.00,7,7,999.0,999,9,999999999,3,0.0840,0,88,0.600,0.0,0.0
2005,1,4,2,0,?9?9?9?9E0?9?9?9*9*9?9*9*9?9*9*9?9?9*9*9*9*9C9*9*9,-10.39,-13.39,76,90570,0,0,227,0,0,0,0,0,0,0,351,2.00,7,7,999.0,999,9,999999999,2,0.0840,0,88,0.600,0.0,0.0
2005,1,4,3,0,?9?9?9?9E0?9?9?9*9*9?9*9*9?9?9?9?9?9*9*9*9*9C9*9*9,-11.20,-14.20,76,90570,0,0,224,0,0,0,0,0,0,0,0,0.00,7,7,999.0,999,9,999999999,2,0.0840,0,88,0.600,0.0,0.0
2005,1,4,4,0,?9?9?9?9E0?9?9?9*9*9?9*9*9?9*9*9?9?9*9*9*9*9C9*9*9,-12.33,-15.33,76,90570,0,0,219,0,0,0,0,0,0,0,349,0.00,7,7,999.0,999,9,999999999,2,0.0840,0,88,0.600,0.0,0.0
2005,1,4,5,0,?9?9?9?9E0?9?9?9*9*9?9*9*9?9*9*9?9?9*9*9*9*9C9*9*9,-13.59,-16.59,76,90570,0,0,214,0,0,0,0,0,0,0,105,0.00,7,7,999.0,999,9,999999999,2,0.0840,0,88,0.600,0.0,0.0
2005,1,4,6,0,?9?9?9?9E0?9?9?9*9*9?9*9*9?9*9*9?9?9*9*9*9*9C9*9*9,-14.78,-17.78,76,90570,0,0,210,0,0,0,0,0,0,0,227,0.00,7,7,999.0,999,9,999999999,2,0.0840,0,88,0.600,0.0,0.0
2005,1,4,7,0,?9?9?9?9E0?9?9?9*9*9?9*9*9?9*9*9?9?9*9*9*9*9C9*9*9,-15.66,-18.66,75,90570,0,0,206,0,0,0,0,0,0,0,280,0.00,7,7,999.0,999,9,999999999,1,0.0840,0,88,0.600,0.0,0.0
2005,1,4,8,0,?9?9?9?9E0?9?9?9*9*9?9*9*9?9*9*9?9?9*9*9*9*9C9*9*9,-16.00,-19.00,75,90570,0,0,205,0,0,0,0,0,0,0,253,0.00,7,7,999.0,999,9,999999999,1,0.0840,0,88,0.600,0.0,0.0
2005,1,4,9,0,?9?9?9?9E0?9?9?9*9*9?9*9*9?9?9?9?9?9*9*9*9*9C9*9*9,-15.70,-18.70,75,90570,110,612,205,2,18,0,223,1811,77,47,0,0.00,7,7,999.0,999,9,999999999,1,0.0840,0,88,0.600,0.0,0.0
2005,1,4,10,0,?9?9?9?9E0?9?9?9*9*9?9*9*9?9*9*9?9?9*9*9*9*9C9*9*9,-14.45,-17.45,76,90570,332,1415,210,159,568,26,17352,57340,3625,1877,85,0.00,7,7,999.0,999,9,999999999,2,0.0840,0,88,0.600,0.0,0.0
2005,1,4,11,0,?9?9?9?9E0?9?9?9*9*9?9*9*9?9*9*9?9?9*9*9*9*9C9*9*9,-12.39,-16.89,66,90570,509,1415,201,327,760,53,34640,76806,7232,2956,245,0.00,5,5,999.0,999,9,999999999,2,0.0840,0,88,0.600,0.0,0.0
2005,1,4,12,0,?9?9?9?9E0?9?9?9*9*9?9*9*9?9*9*9?9?9*9*9*9*9C9*9*9,-9.83,-14.33,67,90570,628,1415,210,471,889,76,49480,89761,10276,3578,129,0.00,5,5,999.0,999,9,999999999,2,0.0840,0,88,0.600,0.0,0.0
2005,1,4,13,0,?9?9?9?9E0?9?9?9*9*9?9*9*9?9*9*9?9?9*9*9*9*9C9*9*9,-7.08,-13.08,59,90570,681,1415,211,289,452,71,30642,45612,9698,3280,28,0.00,4,4,999.0,999,9,999999999,3,0.0840,0,88,0.600,0.0,0.0
2005,1,4,14,0,?9?9?9?9E0?9?9?9*9*9?9*9*9?9*9*9?9?9*9*9*9*9C9*9*9,-4.47,-10.47,59,90570,665,1415,222,297,475,73,31460,47983,9883,3587,14,0.00,4,4,999.0,999,9,999999999,3,0.0840,0,88,0.498,0.0,0.0
2005,1,4,15,0,?9?9?9?9E0?9?9?9*9*9?9*9*9?9?9?9?9?9*9*9*9*9C9*9*9,-2.30,-8.30,60,90570,580,1415,232,513,1047,83,53841,105758,11016,4804,360,5.00,4,4,999.0,999,9,999999999,4,0.0840,0,88,0.353,0.0,0.0
2005,1,4,16,0,?9?9?9?9E0?9?9?9*9*9?9*9*9?9*9*9?9?9*9*9*9*9C9*9*9,-1.20,-7.20,60,90570,433,1415,237,386,1056,62,40880,107706,8348,4984,74,5.00,4,4,999.0,999,9,999999999,4,0.0840,0,88,0.280,0.0,0.0
2005,1,4,17,0,?9?9?9?9E0?9?9?9*9*9?9*9*9?9*9*9?9?9*9*9*9*9C9*9*9,-1.68,-7.68,60,90570,233,1415,236,223,1134,36,24045,115656,4927,4387,201,5.00,4,4,999.0,999,9,999999999,4,0.0840,0,88,0.312,0.0,0.0
2005,1,4,18,0,?9?9?9?9E0?9?9?9*9*9?9*9*9?9*9*9?9?9*9*9*9*9C9*9*9,-2.92,-7.42,68,90570,0,1377,240,30,0,7,3258,0,811,283,310,5.00,5,5,999.0,999,9,999999999,4,0.0840,0,88,0.395,0.0,0.0
2005,1,4,19,0,?9?9?9?9E0?9?9?9*9*9?9*9*9?9*9*9?9?9*9*9*9*9C9*9*9,-4.63,-9.13,68,90570,0,0,233,0,0,0,0,0,0,0,36,5.00,5,5,999.0,999,9,999999999,4,0.0840,0,88,0.509,0.0,0.0
2005,1,4,20,0,?9?9?9?9E0?9?9?9*9*9?9*9*9?9*9*9?9?9*9*9*9*9C9*9*9,-6.49,-9.49,77,90570,0,0,243,0,0,0,0,0,0,0,335,5.00,7,7,999.0,999,9,999999999,4,0.0840,0,88,0.600,0.0,0.0
2005,1,4,21,0,?9?9?9?9E0?9?9?9*9*9?9*9*9?9?9?9?9?9*9*9*9*9C9*9*9,-8.20,-11.20,77,90570,0,0,236,0,0,0,0,0,0,0,0,0.00,7,7,999.0,999,9,999999999,3,0.0840,0,88,0.600,0.0,0.0
2005,1,4,22,0,?9?9?9?9E0?9?9?9*9*9?9*9*9?9*9*9?9?9*9*9*9*9C9*9*9,-9.54,-12.54,76,90570,0,0,231,0,0,0,0,0,0,0,47,0.00,7,7,999.0,999,9,999999999,3,0.0840,0,88,0.600,0.0,0.0
2005,1,4,23,0,?9?9?9?9E0?9?9?9*9*9?9*9*9?9*9*9?9?9*9*9*9*9C9*9*9,-10.54,-13.54,76,90570,0,0,227,0,0,0,0,0,0,0,186,0.00,7,7,999.0,999,9,999999999,2,0.0840,0,88,0.600,0.0,0.0
2005,1,4,24,0,?9?9?9?9E0?9?9?9*9*9?9*9*9?9*9*9?9?9*9*9*9*9C9*9*9,-11.33,-14.33,76,90570,0,0,224,0,0,0,0,0,0,0,263,0.00,7,7,999.0,999,9,999999999,2,0.0840,0,88,0.600,0.0,0.0
2005,1,5,1,0,?9?9?9?9E0?9?9?9*9*9?9*9*9?9*9*9?9?9*9*9*9*9C9*9*9,-12.01,-15.01,76,90370,0,0,221,0,0,0,0,0,0,0,19,0.00,7,7,999.0,999,9,999999999,2,0.0840,0,88,0.600,0.0,0.0
2005,1,5,2,0,?9?9?9?9E0?9?9?9*9*9?9*9*9?9*9*9?9?9*9*9*9*9C9*9*9,-12.69,-15.69,76,90370,0,0,219,0,0,0,0,0,0,0,91,0.00,7,7,999.0,999,9,999999999,2,0.0840,0,88,0.600,0.0,0.0
2005,1,5,3,0,?9?9?9?9E0?9?9?9*9*9?9*9*9?9?9?9?9?9*9*9*9*9C9*9*9,-13.50,-16.50,76,90370,0,0,215,0,0,0,0,0,0,0,0,0.00,7,7,999.0,999,9,999999999,2,0.0840,0,88,0.600,0.0,0.0
2005,1,5,4,0,?9?9?9?9E0?9?9?9*9*9?9*9*9?9*9*9?9?9*9*9*9*9C9*9*9,-14.50,-17.50,76,90370,0,0,211,0,0,0,0,0,0,0,332,0.00,7,7,999.0,999,9,999999999,2,0.0840,0,88,0.600,0.0,0.0
2005,1,5,5,0,?9?9?9?9E0?9?9?9*9*9?9*9*9?9*9*9?9?9*9*9*9*9C9*9*9,-15.56,-18.56,75,90370,0,0,207,0,0,0,0,0,0,0,100,0.00,7,7,999.0,999,9,999999999,1,0.0840,0,88,0.600,0.0,0.0
2005,1,5,6,0,?9?9?9?9E0?9?9?9*9*9?9*9*9?9*9*9?9?9*9*9*9*9C9*9*9,-16.53,-19.53,75,90370,0,0,203,0,0,0,0,0,0,0,104,0.00,7,7,999.0,999,9,999999999,1,0.0840,0,88,0.600,0.0,0.0
2005,1,5,7,0,?9?9?9?9E0?9?9?9*9*9?9*9*9?9*9*9?9?9*9*9*9*9C9*9*9,-17.23,-20.23,75,90370,0,0,201,0,0,0,0,0,0,0,96,0.00,7,7,999.0,999,9,999999999,1,0.0840,0,88,0.600,0.0,0.0
2005,1,5,8,0,?9?9?9?9E0?9?9?9*9*9?9*9*9?9*9*9?9?9*9*9*9*9C9*9*9,-17.50,-20.50,75,90370,0,0,199,0,0,0,0,0,0,0,54,0.00,7,7,999.0,999,9,999999999,1,0.0840,0,88,0.600,0.0,0.0
2005,1,5,9,0,?9?9?9?9E0?9?9?9*9*9?9*9*9?9?9?9?9?9*9*9*9*9C9*9*9,-17.10,-20.10,75,90370,110,611,201,2,22,1,275,2240,97,59,0,0.00,7,7,999.0,999,9,999999999,1,0.0840,0,88,0.600,0.0,0.0
2005,1,5,10,0,?9?9?9?9E0?9?9?9*9*9?9*9*9?9*9*9?9?9*9*9*9*9C9*9*9,-15.32,-18.32,76,90370,333,1415,206,151,539,25,16494,54400,3479,1789,49,0.00,7,7,999.0,999,9,999999999,2,0.0840,0,88,0.600,0.0,0.0
2005,1,5,11,0,?9?9?9?9E0?9?9?9*9*9?9*9*9?9*9*9?9?9*9*9*9*9C9*9*9,-12.35,-16.85,66,90370,510,1415,201,166,347,41,17810,35057,5718,2345,62,0.00,5,5,999.0,999,9,999999999,2,0.0840,0,88,0.600,0.0,0.0
2005,1,5,12,0,?9?9?9?9E0?9?9?9*9*9?9*9*9?9*9*9?9?9*9*9*9*9C9*9*9,-8.68,-13.18,67,90370,630,1415,214,446,839,72,47275,84702,9821,3394,91,0.00,5,5,999.0,999,9,999999999,2,0.0840,0,88,0.600,0.0,0.0
2005,1,5,13,0,?9?9?9?9E0?9?9?9*9*9?9*9*9?9*9*9?9?9*9*9*9*9C9*9*9,-4.81,-10.81,59,90370,683,1415,220,531,919,86,55721,92864,11601,3781,218,0.00,4,4,999.0,999,9,999999999,3,0.0840,0,88,0.521,0.0,0.0
2005,1,5,14,0,?9?9?9?9E0?9?9?9*9*9?9*9*9?9*9*9?9?9*9*9*9*9C9*9*9,-1.22,-7.22,60,90370,667,1415,236,293,467,72,31045,47133,9773,3547,194,0.00,4,4,999.0,999,9,999999999,4,0.0840,0,88,0.281,0.0,0.0
2005,1,5,15,0,?9?9?9?9E0?9?9?9*9*9?9*9*9?9?9?9?9?9*9*9*9*9C9*9*9,1.60,-4.40,62,90370,583,1415,249,485,985,79,51433,100490,10528,4557,315,5.00,4,4,999.0,999,9,999999999,6,0.0840,0,88,0.200,0.0,0.0
2005,1,5,16,0,?9?9?9?9E0?9?9?9*9*9?9*9*9?9*9*9?9?9*9*9*9*9C9*9*9,2.90,-3.10,63,90370,436,1415,256,365,992,59,39081,101166,7925,4731,102,5.00,4,4,999.0,999,9,999999999,7,0.0840,0,88,0.200,0.0,0.0
2005,1,5,17,0,?9?9?9?9E0?9?9?9*9*9?9*9*9?9*9*9?9?9*9*9*9*9C9*9*9,2.36,-3.64,62,90370,236,1415,254,211,1059,34,22820,108056,4721,4139,92,5.00,4,4,999.0,999,9,999999999,6,0.0840,0,88,0.200,0.0,0.0
2005,1,5,18,0,?9?9?9?9E0?9?9?9*9*9?9*9*9?9*9*9?9?9*9*9*9*9C9*9*9,0.95,-3.55,69,90370,0,1398,266,56,0,9,6075,0,993,346,102,5.00,6,6,999.0,999,9,999999999,6,0.0840,0,88,0.200,0.0,0.0
2005,1,5,19,0,?9?9?9?9E0?9?9?9*9*9?9*9*9?9*9*9?9?9*9*9*9*9C9*9*9,-0.99,-5.49,68,90370,0,0,249,0,0,0,0,0,0,0,197,5.00,5,5,999.0,999,9,999999999,5,0.0840,0,88,0.266,0.0,0.0
2005,1,5,20,0,?9?9?9?9E0?9?9?9*9*9?9*9*9?9*9*9?9?9*9*9*9*9C9*9*9,-3.15,-6.15,77,90370,0,0,257,0,0,0,0,0,0,0,40,5.00,7,7,999.0,999,9,999999999,5,0.0840,0,88,0.410,0.0,0.0
2005,1,5,21,0,?9?9?9?9E0?9?9?9*9*9?9*9*9?9?9?9?9?9*9*9*9*9C9*9*9,-5.20,-8.20,77,90370,0,0,248,0,0,0,0,0,0,0,0,0.00,7,7,999.0,999,9,999999999,4,0.0840,0,88,0.547,0.0,0.0
2005,1,5,22,0,?9?9?9?9E0?9?9?9*9*9?9*9*9?9*9*9?9?9*9*9*9*9C9*9*9,-6.89,-9.89,77,90370,0,0,242,0,0,0,0,0,0,0,20,0.00,7,7,999.0,999,9,999999999,3,0.0840,0,88,0.600,0.0,0.0
2005,1,5,23,0,?9?9?9?9E0?9?9?9*9*9?9*9*9?9*9*9?9?9*9*9*9*9C9*9*9,-8.24,-11.24,77,90370,0,0,236,0,0,0,0,0,0,0,14,0.00,7,7,999.0,999,9,999999999,3,0.0840,0,88,0.600,0.0,0.0
2005,1,5,24,0,?9?9?9?9E0?9?9?9*9*9?9*9*9?9*9*9?9?9*9*9*9*9C9*9*9,-9.37,-12.37,76,90370,0,0,232,0,0,0,0,0,0,0,110,0.00,7,7,999.0,999,9,999999999,3,0.0840,0,88,0.600,0.0,0.0
2005,1,6,1,0,?9?9?9?9E0?9?9?9*9*9?9*9*9?9*9*9?9?9*9*9*9*9C9*9*9,-10.37,-13.37,76,90220,0,0,228,0,0,0,0,0,0,0,149,0.00,7,7,999.0,999,9,999999999,2,0.0840,0,88,0.600,0.0,0.0
2005,1,6,2,0,?9?9?9?9E0?9?9?9*9*9?9*9*9?9*9*9?9?9*9*9*9*9C9*9*9,-11.35,-14.35,76,90220,0,0,224,0,0,0,0,0,0,0,40,0.00,7,7,999.0,999,9,999999999,2,0.0840,0,88,0.600,0.0,0.0
2005,1,6,3,0,?9?9?9?9E0?9?9?9*9*9?9*9*9?9?9?9?9?9*9*9*9*9C9*9*9,-12.40,-15.40,76,90220,0,0,219,0,0,0,0,0,0,0,0,0.00,7,7,999.0,999,9,999999999,2,0.0840,0,88,0.600,0.0,0.0
2005,1,6,4,0,?9?9?9?9E0?9?9?9*9*9?9*9*9?9*9*9?9?9*9*9*9*9C9*9*9,-13.59,-16.59,76,90220,0,0,215,0,0,0,0,0,0,0,82,0.00,7,7,999.0,999,9,999999999,2,0.0840,0,88,0.600,0.0,0.0
2005,1,6,5,0,?9?9?9?9E0?9?9?9*9*9?9*9*9?9*9*9?9?9*9*9*9*9C9*9*9,-14.79,-17.79,76,90220,0,0,210,0,0,0,0,0,0,0,224,0.00,7,7,999.0,999,9,999999999,2,0.0840,0,88,0.600,0.0,0.0
2005,1,6,6,0,?9?9?9?9E0?9?9?9*9*9?9*9*9?9*9*9?9?9*9*9*9*9C9*9*9,-15.86,-18.86,75,90220,0,0,206,0,0,0,0,0,0,0,39,0.00,7,7,999.0,999,9,999999999,1,0.0840,0,88,0.600,0.0,0.0
2005,1,6,7,0,?9?9?9?9E0?9?9?9*9*9?9*9*9?9*9*9?9?9*9*9*9*9C9*9*9,-16.61,-19.61,75,90220,0,0,203,0,0,0,0,0,0,0,312,0.00,7,7,999.0,999,9,999999999,1,0.0840,0,88,0.600,0.0,0.0
2005,1,6,8,0,?9?9?9?9E0?9?9?9*9*9?9*9*9?9*9*9?9?9*9*9*9*9C9*9*9,-16.90,-19.90,75,90220,0,0,201,0,0,0,0,0,0,0,101,0.00,7,7,999.0,999,9,999999999,1,0.0840,0,88,0.600,0.0,0.0
2005,1,6,9,0,?9?9?9?9E0?9?9?9*9*9?9*9*9?9?9?9?9?9*9*9*9*9C9*9*9,-16.40,-19.40,75,90220,110,612,203,4,38,1,505,3809,221,140,0,0.00,7,7,999.0,999,9,999999999,1,0.0840,0,88,0.600,0.0,0.0
2005,1,6,10,0,?9?9?9?9E0?9?9?9*9*9?9*9*9?9*9*9?9?9*9*9*9*9C9*9*9,-14.90,-17.90,76,90220,333,1415,208,142,472,30,15306,47642,4262,2192,346,0.00,7,7,999.0,999,9,999999999,2,0.0840,0,88,0.600,0.0,0.0
2005,1,6,11,0,?9?9?9?9E0?9?9?9*9*9?9*9*9?9*9*9?9?9*9*9*9*9C9*9*9,-12.56,-17.06,66,90220,511,1415,200,256,485,81,26892,48971,10808,4194,12,0.00,5,5,999.0,999,9,999999999,2,0.0840,0,88,0.600,0.0,0.0
2005,1,6,12,0,?9?9?9?9E0?9?9?9*9*9?9*9*9?9*9*9?9?9*9*9*9*9C9*9*9,-9.62,-14.12,67,90220,631,1415,211,369,565,116,40904,58181,15087,5686,101,0.00,5,5,999.0,999,9,999999999,2,0.0840,0,88,0.600,0.0,0.0
2005,1,6,13,0,?9?9?9?9E0?9?9?9*9*9?9*9*9?9*9*9?9?9*9*9*9*9C9*9*9,-6.28,-12.28,59,90220,686,1415,214,257,0,257,27547,0,27805,12615,301,0.00,4,4,999.0,999,9,999999999,3,0.0840,0,88,0.600,0.0,0.0
2005,1,6,14,0,?9?9?9?9E0?9?9?9*9*9?9*9*9?9*9*9?9?9*9*9*9*9C9*9*9,-2.76,-8.76,60,90220,670,1415,229,450,650,142,49492,66266,17996,7085,272,0.00,4,4,999.0,999,9,999999999,4,0.0840,0,88,0.384,0.0,0.0
2005,1,6,15,0,?9?9?9?9E0?9?9?9*9*9?9*9*9?9?9?9?9?9*9*9*9*9C9*9*9,0.70,-5.30,61,90220,586,1415,245,452,856,97,47485,87273,12822,5440,180,2.00,4,4,999.0,999,9,999999999,5,0.0840,0,88,0.200,0.0,0.0
2005,1,6,16,0,?9?9?9?9E0?9?9?9*9*9?9*9*9?9*9*9?9?9*9*9*9*9C9*9*9,2.90,-3.10,63,90220,439,1415,256,341,860,73,36114,87711,9733,5708,245,2.00,4,4,999.0,999,9,999999999,7,0.0840,0,88,0.200,0.0,0.0
2005,1,6,17,0,?9?9?9?9E0?9?9?9*9*9?9*9*9?9*9*9?9?9*9*9*9*9C9*9*9,2.21,-3.79,62,90220,240,1415,253,175,707,55,18736,72073,7389,6507,0,2.00,4,4,999.0,999,9,999999999,6,0.0840,0,88,0.200,0.0,0.0
2005,1,6,18,0,?9?9?9?9E0?9?9?9*9*9?9*9*9?9*9*9?9?9*9*9*9*9C9*9*9,0.43,-4.07,69,90220,0,1420,255,47,0,15,5101,0,1621,565,196,2.00,5,5,999.0,999,9,999999999,6,0.0840,0,88,0.200,0.0,0.0
2005,1,6,19,0,?9?9?9?9E0?9?9?9*9*9?9*9*9?9*9*9?9?9*9*9*9*9C9*9*9,-1.98,-6.48,68,90220,0,0,245,0,0,0,0,0,0,0,54,2.00,5,5,999.0,999,9,999999999,5,0.0840,0,88,0.332,0.0,0.0
2005,1,6,20,0,?9?9?9?9E0?9?9?9*9*9?9*9*9?9*9*9?9?9*9*9*9*9C9*9*9,-4.57,-7.57,77,90220,0,0,251,0,0,0,0,0,0,0,192,2.00,7,7,999.0,999,9,999999999,4,0.0840,0,88,0.505,0.0,0.0
2005,1,6,21,0,?9?9?9?9E0?9?9?9*9*9?9*9*9?9?9?9?9?9*9*9*9*9C9*9*9,-6.90,-9.90,77,90220,0,0,241,0,0,0,0,0,0,0,0,0.00,7,7,999.0,999,9,999999999,3,0.0840,0,88,0.600,0.0,0.0
2005,1,6,22,0,?9?9?9?9E0?9?9?9*9*9?9*9*9?9*9*9?9?9*9*9*9*9C9*9*9,-8.61,-11.61,77,90220,0,0,234,0,0,0,0,0,0,0,0,0.00,7,7,999.0,999,9,999999999,3,0.0840,0,88,0.600,0.0,0.0
2005,1,6,23,0,?9?9?9?9E0?9?9?9*9*9?9*9*9?9*9*9?9?9*9*9*9*9C9*9*9,-9.78,-12.78,76,90220,0,0,230,0,0,0,0,0,0,0,83,0.00,7,7,999.0,999,9,999999999,3,0.0840,0,88,0.600,0.0,0.0
2005,1,6,24,0,?9?9?9?9E0?9?9?9*9*9?9*9*9?9*9*9?9?9*9*9*9*9C9*9*9,-10.57,-13.57,76,90220,0,0,227,0,0,0,0,0,0,0,150,0.00,7,7,999.0,999,9,999999999,2,0.0840,0,88,0.600,0.0,0.0
2005,1,7,1,0,?9?9?9?9E0?9?9?9*9*9?9*9*9?9*9*9?9?9*9*9*9*9C9*9*9,-11.16,-14.16,76,89880,0,0,225,0,0,0,0,0,0,0,152,0.00,7,7,999.0,999,9,999999999,2,0.0840,0,88,0.600,0.0,0.0
2005,1,7,2,0,?9?9?9?9E0?9?9?9*9*9?9*9*9?9*9*9?9?9*9*9*9*9C9*9*9,-11.71,-14.71,76,89880,0,0,222,0,0,0,0,0,0,0,229,0.00,7,7,999.0,999,9,999999999,2,0.0840,0,88,0.600,0.0,0.0
2005,1,7,3,0,?9?9?9?9E0?9?9?9*9*9?9*9*9?9?9?9?9?9*9*9*9*9C9*9*9,-12.40,-15.40,76,89880,0,0,219,0,0,0,0,0,0,0,0,0.00,7,7,999.0,999,9,999999999,2,0.0840,0,88,0.600,0.0,0.0
2005,1,7,4,0,?9?9?9?9E0?9?9?9*9*9?9*9*9?9*9*9?9?9*9*9*9*9C9*9*9,-13.34,-16.34,76,89880,0,0,216,0,0,0,0,0,0,0,30,0.00,7,7,999.0,999,9,999999999,2,0.0840,0,88,0.600,0.0,0.0
2005,1,7,5,0,?9?9?9?9E0?9?9?9*9*9?9*9*9?9*9*9?9?9*9*9*9*9C9*9*9,-14.39,-17.39,76,89880,0,0,211,0,0,0,0,0,0,0,304,0.00,7,7,999.0,999,9,999999999,2,0.0840,0,88,0.600,0.0,0.0
2005,1,7,6,0,?9?9?9?9E0?9?9?9*9*9?9*9*9?9*9*9?9?9*9*9*9*9C9*9*9,-15.38,-18.38,76,89880,0,0,207,0,0,0,0,0,0,0,26,0.00,7,7,999.0,999,9,999999999,1,0.0840,0,88,0.600,0.0,0.0
2005,1,7,7,0,?9?9?9?9E0?9?9?9*9*9?9*9*9?9*9*9?9?9*9*9*9*9C9*9*9,-16.11,-19.11,75,89880,0,0,205,0,0,0,0,0,0,0,4,0.00,7,7,999.0,999,9,999999999,1,0.0840,0,88,0.600,0.0,0.0
2005,1,7,8,0,?9?9?9?9E0?9?9?9*9*9?9*9*9?9*9*9?9?9*9*9*9*9C9*9*9,-16.40,-19.40,75,89880,0,0,203,0,0,0,0,0,0,0,309,0.00,7,7,999.0,999,9,999999999,1,0.0840,0,88,0.600,0.0,0.0
2005,1,7,9,0,?9?9?9?9E0?9?9?9*9*9?9*9*9?9?9?9?9?9*9*9*9*9C9*9*9,-16.30,-19.30,75,89880,110,612,203,5,51,1,634,5120,240,153,0,0.00,7,7,999.0,999,9,999999999,1,0.0840,0,88,0.600,0.0,0.0
2005,1,7,10,0,?9?9?9?9E0?9?9?9*9*9?9*9*9?9*9*9?9?9*9*9*9*9C9*9*9,-15.05,-18.05,76,89880,334,1415,207,146,505,26,15731,50983,3707,1919,19,0.00,7,7,999.0,999,9,999999999,2,0.0840,0,88,0.600,0.0,0.0
2005,1,7,11,0,?9?9?9?9E0?9?9?9*9*9?9*9*9?9*9*9?9?9*9*9*9*9C9*9*9,-12.65,-17.15,66,89880,512,1415,199,296,668,53,31364,67508,7316,2937,266,0.00,5,5,999.0,999,9,999999999,2,0.0840,0,88,0.600,0.0,0.0
2005,1,7,12,0,?9?9?9?9E0?9?9?9*9*9?9*9*9?9*9*9?9?9*9*9*9*9C9*9*9,-9.47,-13.97,67,89880,633,1415,211,425,777,77,44647,78515,10360,3530,34,0.00,5,5,999.0,999,9,999999999,2,0.0840,0,88,0.600,0.0,0.0
2005,1,7,13,0,?9?9?9?9E0?9?9?9*9*9?9*9*9?9*9*9?9?9*9*9*9*9C9*9*9,-5.89,-11.89,59,89880,688,1415,216,466,697,126,51233,71807,16280,5805,94,0.00,4,4,999.0,999,9,999999999,3,0.0840,0,88,0.593,0.0,0.0
2005,1,7,14,0,?9?9?9?9E0?9?9?9*9*9?9*9*9?9*9*9?9?9*9*9*9*9C9*9*9,-2.31,-8.31,60,89880,673,1415,231,281,0,281,30050,0,30331,13480,289,0.00,4,4,999.0,999,9,999999999,4,0.0840,0,88,0.354,0.0,0.0
2005,1,7,15,0,?9?9?9?9E0?9?9?9*9*9?9*9*9?9?9?9?9?9*9*9*9*9C9*9*9,0.90,-5.10,61,89880,590,1415,246,426,744,115,44739,75171,15124,6119,202,1.00,4,4,999.0,999,9,999999999,5,0.0840,0,88,0.200,0.0,0.0
2005,1,7,16,0,?9?9?9?9E0?9?9?9*9*9?9*9*9?9*9*9?9?9*9*9*9*9C9*9*9,2.70,-3.30,63,89880,443,1415,255,349,911,63,37312,92927,8434,4972,350,1.00,4,4,999.0,999,9,999999999,7,0.0840,0,88,0.200,0.0,0.0
2005,1,7,17,0,?9?9?9?9E0?9?9?9*9*9?9*9*9?9*9*9?9?9*9*9*9*9C9*9*9,2.16,-3.84,62,89880,244,1415,253,203,963,37,21888,98235,5011,4353,5,1.00,4,4,999.0,999,9,999999999,6,0.0840,0,88,0.200,0.0,0.0
2005,1,7,18,0,?9?9?9?9E0?9?9?9*9*9?9*9*9?9*9*9?9?9*9*9*9*9C9*9*9,0.76,-3.74,69,89880,5,1415,265,55,13522,10,6206,1379222,1470,1530,157,1.00,6,6,999.0,999,9,999999999,6,0.0840,0,88,0.200,0.0,0.0
2005,1,7,19,0,?9?9?9?9E0?9?9?9*9*9?9*9*9?9*9*9?9?9*9*9*9*9C9*9*9,-1.21,-5.71,68,89880,0,26,248,0,0,0,0,0,0,0,140,1.00,5,5,999.0,999,9,999999999,5,0.0840,0,88,0.281,0.0,0.0
2005,1,7,20,0,?9?9?9?9E0?9?9?9*9*9?9*9*9?9*9*9?9?9*9*9*9*9C9*9*9,-3.43,-6.43,77,89880,0,0,256,0,0,0,0,0,0,0,111,1.00,7,7,999.0,999,9,999999999,5,0.0840,0,88,0.429,0.0,0.0
2005,1,7,21,0,?9?9?9?9E0?9?9?9*9*9?9*9*9?9?9?9?9?9*9*9*9*9C9*9*9,-5.60,-8.60,77,89880,0,0,247,0,0,0,0,0,0,0,0,0.00,7,7,999.0,999,9,999999999,4,0.0840,0,88,0.573,0.0,0.0
2005,1,7,22,0,?9?9?9?9E0?9?9?9*9*9?9*9*9?9*9*9?9?9*9*9*9*9C9*9*9,-7.46,-10.46,77,89880,0,0,239,0,0,0,0,0,0,0,315,0.00,7,7,999.0,999,9,999999999,3,0.0840,0,88,0.600,0.0,0.0
2005,1,7,23,0,?9?9?9?9E0?9?9?9*9*9?9*9*9?9*9*9?9?9*9*9*9*9C9*9*9,-9.02,-12.02,77,89880,0,0,233,0,0,0,0,0,0,0,177,0.00,7,7,999.0,999,9,999999999,3,0.0840,0,88,0.600,0.0,0.0
2005,1,7,24,0,?9?9?9?9E0?9?9?9*9*9?9*9*9?9*9*9?9?9*9*9*9*9C9*9*9,-10.32,-13.32,76,89880,0,0,228,0,0,0,0,0,0,0,152,0.00,7,7,999.0,999,9,999999999,2,0.0840,0,88,0.600,0.0,0.0
2005,1,8,1,0,?9?9?9?9E0?9?9?9*9*9?9*9*9?9*9*9?9?9*9*9*9*9C9*9*9,-11.43,-14.43,76,90270,0,0,224,0,0,0,0,0,0,0,174,0.00,7,7,999.0,999,9,999999999,2,0.0840,0,88,0.600,0.0,0.0
2005,1,8,2,0,?9?9?9?9E0?9?9?9*9*9?9*9*9?9*9*9?9?9*9*9*9*9C9*9*9,-12.41,-15.41,76,90270,0,0,220,0,0,0,0,0,0,0,60,0.00,7,7,999.0,999,9,999999999,2,0.0840,0,88,0.600,0.0,0.0
2005,1,8,3,0,?9?9?9?9E0?9?9?9*9*9?9*9*9?9?9?9?9?9*9*9*9*9C9*9*9,-13.30,-16.30,76,90270,0,0,216,0,0,0,0,0,0,0,0,0.00,7,7,999.0,999,9,999999999,2,0.0840,0,88,0.600,0.0,0.0
2005,1,8,4,0,?9?9?9?9E0?9?9?9*9*9?9*9*9?9*9*9?9?9*9*9*9*9C9*9*9,-14.15,-17.15,76,90270,0,0,213,0,0,0,0,0,0,0,78,0.00,7,7,999.0,999,9,999999999,2,0.0840,0,88,0.600,0.0,0.0
2005,1,8,5,0,?9?9?9?9E0?9?9?9*9*9?9*9*9?9*9*9?9?9*9*9*9*9C9*9*9,-14.91,-17.91,76,90270,0,0,210,0,0,0,0,0,0,0,332,0.00,7,7,999.0,999,9,999999999,2,0.0840,0,88,0.600,0.0,0.0
2005,1,8,6,0,?9?9?9?9E0?9?9?9*9*9?9*9*9?9*9*9?9?9*9*9*9*9C9*9*9,-15.53,-18.53,75,90270,0,0,207,0,0,0,0,0,0,0,271,0.00,7,7,999.0,999,9,999999999,1,0.0840,0,88,0.600,0.0,0.0
2005,1,8,7,0,?9?9?9?9E0?9?9?9*9*9?9*9*9?9*9*9?9?9*9*9*9*9C9*9*9,-15.95,-18.95,75,90270,0,0,205,0,0,0,0,0,0,0,358,0.00,7,7,999.0,999,9,999999999,1,0.0840,0,88,0.600,0.0,0.0
2005,1,8,8,0,?9?9?9?9E0?9?9?9*9*9?9*9*9?9*9*9?9?9*9*9*9*9C9*9*9,-16.10,-19.10,75,90270,0,0,204,0,0,0,0,0,0,0,55,0.00,7,7,999.0,999,9,999999999,1,0.0840,0,88,0.600,0.0,0.0
2005,1,8,9,0,?9?9?9?9E0?9?9?9*9*9?9*9*9?9?9?9?9?9*9*9*9*9C9*9*9,-15.90,-18.90,75,90270,111,614,205,4,35,1,455,3562,176,110,0,0.00,7,7,999.0,999,9,999999999,1,0.0840,0,88,0.600,0.0,0.0
2005,1,8,10,0,?9?9?9?9E0?9?9?9*9*9?9*9*9?9*9*9?9?9*9*9*9*9C9*9*9,-14.42,-17.42,76,90270,335,1415,210,155,533,29,16758,53882,4040,2063,208,0.00,7,7,999.0,999,9,999999999,2,0.0840,0,88,0.600,0.0,0.0
2005,1,8,11,0,?9?9?9?9E0?9?9?9*9*9?9*9*9?9*9*9?9?9*9*9*9*9C9*9*9,-11.80,-16.30,66,90270,514,1415,203,165,327,45,17606,33055,6273,2546,245,0.00,5,5,999.0,999,9,999999999,2,0.0840,0,88,0.600,0.0,0.0
2005,1,8,12,0,?9?9?9?9E0?9?9?9*9*9?9*9*9?9*9*9?9?9*9*9*9*9C9*9*9,-8.57,-13.07,67,90270,635,1415,215,236,380,65,27867,39527,9003,3327,147,0.00,5,5,999.0,999,9,999999999,3,0.0840,0,88,0.600,0.0,0.0
2005,1,8,13,0,?9?9?9?9E0?9?9?9*9*9?9*9*9?9*9*9?9?9*9*9*9*9C9*9*9,-5.30,-11.30,59,90270,691,1415,218,535,893,99,56223,90202,13246,4152,257,0.00,4,4,999.0,999,9,999999999,3,0.0840,0,88,0.553,0.0,0.0
2005,1,8,14,0,?9?9?9?9E0?9?9?9*9*9?9*9*9?9*9*9?9?9*9*9*9*9C9*9*9,-2.53,-8.53,60,90270,676,1415,230,550,936,101,57711,94559,13496,4566,185,0.00,4,4,999.0,999,9,999999999,4,0.0840,0,88,0.369,0.0,0.0
2005,1,8,15,0,?9?9?9?9E0?9?9?9*9*9?9*9*9?9?9?9?9?9*9*9*9*9C9*9*9,-0.80,-6.80,60,90270,593,1415,238,490,952,90,51450,96119,11941,5066,337,4.00,4,4,999.0,999,9,999999999,5,0.0840,0,88,0.253,0.0,0.0
2005,1,8,16,0,?9?9?9?9E0?9?9?9*9*9?9*9*9?9*9*9?9?9*9*9*9*9C9*9*9,-0.39,-6.39,60,90270,447,1415,241,370,953,68,39202,97237,9081,5326,246,4.00,4,4,999.0,999,9,999999999,5,0.0840,0,88,0.226,0.0,0.0
2005,1,8,17,0,?9?9?9?9E0?9?9?9*9*9?9*9*9?9*9*9?9?9*9*9*9*9C9*9*9,-0.50,-6.50,60,90270,247,1415,241,113,466,31,12309,47579,4306,3713,220,4.00,4,4,999.0,999,9,999999999,5,0.0840,0,88,0.233,0.0,0.0
2005,1,8,18,0,?9?9?9?9E0?9?9?9*9*9?9*9*9?9*9*9?9?9*9*9*9*9C9*9*9,-1.16,-5.66,68,90270,9,1415,248,31,3702,9,3538,377645,1289,1323,30,4.00,5,5,999.0,999,9,999999999,5,0.0840,0,88,0.277,0.0,0.0
2005,1,8,19,0,?9?9?9?9E0?9?9?9*9*9?9*9*9?9*9*9?9?9*9*9*9*9C9*9*9,-2.64,-7.14,68,90270,0,47,242,0,0,0,0,0,0,0,56,4.00,5,5,999.0,999,9,999999999,5,0.0840,0,88,0.376,0.0,0.0
2005,1,8,20,0,?9?9?9?9E0?9?9?9*9*9?9*9*9?9*9*9?9?9*9*9*9*9C9*9*9,-4.17,-7.17,77,90270,0,0,253,0,0,0,0,0,0,0,80,4.00,7,7,999.0,999,9,999999999,5,0.0840,0,88,0.478,0.0,0.0
2005,1,8,21,0,?9?9?9?9E0?9?9?9*9*9?9*9*9?9?9?9?9?9*9*9*9*9C9*9*9,-5.00,-8.00,77,90270,0,0,249,0,0,0,0,0,0,0,22,3.00,7,7,999.0,999,9,999999999,4,0.0840,0,88,0.533,0.0,0.0
2005,1,8,22,0,?9?9?9?9E0?9?9?9*9*9?9*9*9?9*9*9?9?9*9*9*9*9C9*9*9,-5.00,-8.00,77,90270,0,0,250,0,0,0,0,0,0,0,110,3.00,7,7,999.0,999,9,999999999,4,0.0840,0,88,0.533,0.0,0.0
2005,1,8,23,0,?9?9?9?9E0?9?9?9*9*9?9*9*9?9*9*9?9?9*9*9*9*9C9*9*9,-5.97,-8.97,77,90270,0,0,246,0,0,0,0,0,0,0,101,3.00,7,7,999.0,999,9,999999999,4,0.0840,0,88,0.598,0.0,0.0
2005,1,8,24,0,?9?9?9?9E0?9?9?9*9*9?9*9*9?9*9*9?9?9*9*9*9*9C9*9*9,-7.88,-10.88,77,90270,0,0,238,0,0,0,0,0,0,0,193,3.00,7,7,999.0,999,9,999999999,3,0.0840,0,88,0.600,0.0,0.0
2005,1,9,1,0,?9?9?9?9E0?9?9?9*9*9?9*9*9?9*9*9?9?9*9*9*9*9C9*9*9,-10.06,-13.06,76,90700,0,0,229,0,0,0,0,0,0,0,69,3.00,7,7,999.0,999,9,999999999,3,0.0840,0,88,0.600,0.0,0.0
2005,1,9,2,0,?9?9?9?9E0?9?9?9*9*9?9*9*9?9*9*9?9?9*9*9*9*9C9*9*9,-11.86,-14.86,76,90700,0,0,222,0,0,0,0,0,0,0,160,3.00,7,7,999.0,999,9,999999999,2,0.0840,0,88,0.600,0.0,0.0
2005,1,9,3,0,?9?9?9?9E0?9?9?9*9*9?9*9*9?9?9?9?9?9*9*9*9*9C9*9*9,-12.60,-15.60,76,90700,0,0,219,0,0,0,0,0,0,0,67,2.00,7,7,999.0,999,9,999999999,2,0.0840,0,88,0.600,0.0,0.0
2005,1,9,4,0,?9?9?9?9E0?9?9?9*9*9?9*9*9?9*9*9?9?9*9*9*9*9C9*9*9,-13.12,-16.12,76,90700,0,0,217,0,0,0,0,0,0,0,133,2.00,7,7,999.0,999,9,999999999,2,0.0840,0,88,0.600,0.0,0.0
2005,1,9,5,0,?9?9?9?9E0?9?9?9*9*9?9*9*9?9*9*9?9?9*9*9*9*9C9*9*9,-14.37,-17.37,76,90700,0,0,212,0,0,0,0,0,0,0,136,2.00,7,7,999.0,999,9,999999999,2,0.0840,0,88,0.600,0.0,0.0
2005,1,9,6,0,?9?9?9?9E0?9?9?9*9*9?9*9*9?9*9*9?9?9*9*9*9*9C9*9*9,-15.84,-18.84,75,90700,0,0,206,0,0,0,0,0,0,0,107,2.00,7,7,999.0,999,9,999999999,1,0.0840,0,88,0.600,0.0,0.0
2005,1,9,7,0,?9?9?9?9E0?9?9?9*9*9?9*9*9?9*9*9?9?9*9*9*9*9C9*9*9,-17.05,-20.05,75,90700,0,0,201,0,0,0,0,0,0,0,331,2.00,7,7,999.0,999,9,999999999,1,0.0840,0,88,0.600,0.0,0.0
2005,1,9,8,0,?9?9?9?9E0?9?9?9*9*9?9*9*9?9*9*9?9?9*9*9*9*9C9*9*9,-17.50,-20.50,75,90700,0,0,199,0,0,0,0,0,0,0,84,2.00,7,7,999.0,999,9,999999999,1,0.0840,0,88,0.600,0.0,0.0
2005,1,9,9,0,?9?9?9?9E0?9?9?9*9*9?9*9*9?9?9?9?9?9*9*9*9*9C9*9*9,-16.90,-19.90,75,90700,111,617,201,7,39,4,766,3965,557,368,45,2.00,7,7,999.0,999,9,999999999,1,0.0840,0,88,0.600,0.0,0.0
2005,1,9,10,0,?9?9?9?9E0?9?9?9*9*9?9*9*9?9*9*9?9?9*9*9*9*9C9*9*9,-15.68,-18.68,75,90700,336,1415,205,57,0,57,6110,0,6224,3026,262,2.00,7,7,999.0,999,9,999999999,1,0.0840,0,88,0.600,0.0,0.0
2005,1,9,11,0,?9?9?9?9E0?9?9?9*9*9?9*9*9?9*9*9?9?9*9*9*9*9C9*9*9,-14.12,-18.62,66,90700,516,1415,194,249,317,134,27933,32993,18971,7615,148,2.00,5,5,999.0,999,9,999999999,1,0.0840,0,88,0.600,0.0,0.0
2005,1,9,12,0,?9?9?9?9E0?9?9?9*9*9?9*9*9?9*9*9?9?9*9*9*9*9C9*9*9,-12.38,-16.88,66,90700,637,1415,201,357,368,191,41109,38252,24702,9000,199,2.00,5,5,999.0,999,9,999999999,2,0.0840,0,88,0.600,0.0,0.0
2005,1,9,13,0,?9?9?9?9E0?9?9?9*9*9?9*9*9?9*9*9?9?9*9*9*9*9C9*9*9,-10.63,-16.63,58,90700,693,1415,198,196,0,196,20957,0,21153,9989,137,2.00,4,4,999.0,999,9,999999999,2,0.0840,0,88,0.600,0.0,0.0
2005,1,9,14,0,?9?9?9?9E0?9?9?9*9*9?9*9*9?9*9*9?9?9*9*9*9*9C9*9*9,-9.04,-15.04,58,90700,679,1415,204,436,421,233,49241,43753,28944,11671,9,2.00,4,4,999.0,999,9,999999999,2,0.0840,0,88,0.600,0.0,0.0
2005,1,9,15,0,?9?9?9?9E0?9?9?9*9*9?9*9*9?9?9?9?9?9*9*9*9*9C9*9*9,-7.80,-13.80,59,90700,597,1415,209,179,0,179,19184,0,19363,9144,0,0.00,4,4,999.0,999,9,999999999,2,0.0840,0,88,0.600,0.0,0.0
2005,1,9,16,0,?9?9?9?9E0?9?9?9*9*9?9*9*9?9*9*9?9?9*9*9*9*9C9*9*9,-7.03,-13.03,59,90700,451,1415,213,294,427,157,32883,44438,21703,13525,340,0.00,4,4,999.0,999,9,999999999,3,0.0840,0,88,0.600,0.0,0.0
2005,1,9,17,0,?9?9?9?9E0?9?9?9*9*9?9*9*9?9*9*9?9?9*9*9*9*9C9*9*9,-6.69,-12.69,59,90700,251,1415,215,79,0,79,8546,0,8625,3403,226,0.00,4,4,999.0,999,9,999999999,3,0.0840,0,88,0.600,0.0,0.0
2005,1,9,18,0,?9?9?9?9E0?9?9?9*9*9?9*9*9?9*9*9?9?9*9*9*9*9C9*9*9,-6.73,-11.23,67,90700,13,1415,224,22,0,22,2403,0,2425,823,19,0.00,5,5,999.0,999,9,999999999,3,0.0840,0,88,0.600,0.0,0.0
2005,1,9,19,0,?9?9?9?9E0?9?9?9*9*9?9*9*9?9*9*9?9?9*9*9*9*9C9*9*9,-7.08,-11.58,67,90700,0,68,223,0,0,0,0,0,0,0,119,0.00,5,5,999.0,999,9,999999999,3,0.0840,0,88,0.600,0.0,0.0
2005,1,9,20,0,?9?9?9?9E0?9?9?9*9*9?9*9*9?9*9*9?9?9*9*9*9*9C9*9*9,-7.65,-10.65,77,90700,0,0,238,0,0,0,0,0,0,0,54,0.00,7,7,999.0,999,9,999999999,3,0.0840,0,88,0.600,0.0,0.0
2005,1,9,21,0,?9?9?9?9E0?9?9?9*9*9?9*9*9?9?9?9?9?9*9*9*9*9C9*9*9,-8.40,-11.40,77,90700,0,0,235,0,0,0,0,0,0,0,0,0.00,7,7,999.0,999,9,999999999,3,0.0840,0,88,0.600,0.0,0.0
2005,1,9,22,0,?9?9?9?9E0?9?9?9*9*9?9*9*9?9*9*9?9?9*9*9*9*9C9*9*9,-9.25,-12.25,77,90700,0,0,232,0,0,0,0,0,0,0,112,0.00,7,7,999.0,999,9,999999999,3,0.0840,0,88,0.600,0.0,0.0
2005,1,9,23,0,?9?9?9?9E0?9?9?9*9*9?9*9*9?9*9*9?9?9*9*9*9*9C9*9*9,-10.17,-13.17,76,90700,0,0,229,0,0,0,0,0,0,0,34,0.00,7,7,999.0,999,9,999999999,3,0.0840,0,88,0.600,0.0,0.0
2005,1,9,24,0,?9?9?9?9E0?9?9?9*9*9?9*9*9?9*9*9?9?9*9*9*9*9C9*9*9,-11.13,-14.13,76,90700,0,0,225,0,0,0,0,0,0,0,96,0.00,7,7,999.0,999,9,999999999,2,0.0840,0,88,0.600,0.0,0.0
2005,1,10,1,0,?9?9?9?9E0?9?9?9*9*9?9*9*9?9*9*9?9?9*9*9*9*9C9*9*9,-12.11,-15.11,76,90460,0,0,221,0,0,0,0,0,0,0,1,0.00,7,7,999.0,999,9,999999999,2,0.0840,0,88,0.600,0.0,0.0
2005,1,10,2,0,?9?9?9?9E0?9?9?9*9*9?9*9*9?9*9*9?9?9*9*9*9*9C9*9*9,-13.08,-16.08,76,90460,0,0,217,0,0,0,0,0,0,0,55,0.00,7,7,999.0,999,9,999999999,2,0.0840,0,88,0.600,0.0,0.0
2005,1,10,3,0,?9?9?9?9E0?9?9?9*9*9?9*9*9?9?9?9?9?9*9*9*9*9C9*9*9,-14.00,-17.00,76,90460,0,0,214,0,0,0,0,0,0,0,0,0.00,7,7,999.0,999,9,999999999,2,0.0840,0,88,0.600,0.0,0.0
2005,1,10,4,0,?9?9?9?9E0?9?9?9*9*9?9*9*9?9*9*9?9?9*9*9*9*9C9*9*9,-14.85,-17.85,76,90460,0,0,210,0,0,0,0,0,0,0,274,0.00,7,7,999.0,999,9,999999999,2,0.0840,0,88,0.600,0.0,0.0
2005,1,10,5,0,?9?9?9?9E0?9?9?9*9*9?9*9*9?9*9*9?9?9*9*9*9*9C9*9*9,-15.59,-18.59,75,90460,0,0,207,0,0,0,0,0,0,0,333,0.00,7,7,999.0,999,9,999999999,1,0.0840,0,88,0.600,0.0,0.0
2005,1,10,6,0,?9?9?9?9E0?9?9?9*9*9?9*9*9?9*9*9?9?9*9*9*9*9C9*9*9,-16.18,-19.18,75,90460,0,0,205,0,0,0,0,0,0,0,112,0.00,7,7,999.0,999,9,999999999,1,0.0840,0,88,0.600,0.0,0.0
2005,1,10,7,0,?9?9?9?9E0?9?9?9*9*9?9*9*9?9*9*9?9?9*9*9*9*9C9*9*9,-16.56,-19.56,75,90460,0,0,203,0,0,0,0,0,0,0,100,0.00,7,7,999.0,999,9,999999999,1,0.0840,0,88,0.600,0.0,0.0
2005,1,10,8,0,?9?9?9?9E0?9?9?9*9*9?9*9*9?9*9*9?9?9*9*9*9*9C9*9*9,-16.70,-19.70,75,90460,0,0,202,0,0,0,0,0,0,0,103,0.00,7,7,999.0,999,9,999999999,1,0.0840,0,88,0.600,0.0,0.0
2005,1,10,9,0,?9?9?9?9E0?9?9?9*9*9?9*9*9?9?9?9?9?9*9*9*9*9C9*9*9,-16.30,-19.30,75,90460,112,620,203,8,61,3,881,6117,452,295,0,0.00,7,7,999.0,999,9,999999999,1,0.0840,0,88,0.600,0.0,0.0
2005,1,10,10,0,?9?9?9?9E0?9?9?9*9*9?9*9*9?9*9*9?9?9*9*9*9*9C9*9*9,-15.03,-18.03,76,90460,337,1414,208,188,587,48,20155,59286,6598,3371,295,0.00,7,7,999.0,999,9,999999999,2,0.0840,0,88,0.600,0.0,0.0
2005,1,10,11,0,?9?9?9?9E0?9?9?9*9*9?9*9*9?9*9*9?9?9*9*9*9*9C9*9*9,-13.08,-17.58,66,90460,517,1414,198,378,768,97,39310,77571,12854,4833,257,0.00,5,5,999.0,999,9,999999999,2,0.0840,0,88,0.600,0.0,0.0
2005,1,10,12,0,?9?9?9?9E0?9?9?9*9*9?9*9*9?9*9*9?9?9*9*9*9*9C9*9*9,-10.68,-15.18,66,90460,640,1414,207,361,500,135,40478,51984,19171,6615,258,0.00,5,5,999.0,999,9,999999999,2,0.0840,0,88,0.600,0.0,0.0
2005,1,10,13,0,?9?9?9?9E0?9?9?9*9*9?9*9*9?9*9*9?9?9*9*9*9*9C9*9*9,-8.10,-14.10,58,90460,696,1414,207,252,0,252,26711,0,27215,12348,73,0.00,4,4,999.0,999,9,999999999,2,0.0840,0,88,0.600,0.0,0.0
2005,1,10,14,0,?9?9?9?9E0?9?9?9*9*9?9*9*9?9*9*9?9?9*9*9*9*9C9*9*9,-5.59,-11.59,59,90460,683,1414,217,440,571,164,48432,58777,22534,8388,253,0.00,4,4,999.0,999,9,999999999,3,0.0840,0,88,0.573,0.0,0.0
2005,1,10,15,0,?9?9?9?9E0?9?9?9*9*9?9*9*9?9?9?9?9?9*9*9*9*9C9*9*9,-3.40,-9.40,60,90460,600,1414,227,393,579,147,43209,59055,18343,8804,247,2.00,4,4,999.0,999,9,999999999,4,0.0840,0,88,0.427,0.0,0.0
2005,1,10,16,0,?9?9?9?9E0?9?9?9*9*9?9*9*9?9*9*9?9?9*9*9*9*9C9*9*9,-2.20,-8.20,60,90460,455,1414,233,175,0,175,18846,0,19021,8376,60,2.00,4,4,999.0,999,9,999999999,4,0.0840,0,88,0.347,0.0,0.0
2005,1,10,17,0,?9?9?9?9E0?9?9?9*9*9?9*9*9?9*9*9?9?9*9*9*9*9C9*9*9,-2.55,-8.55,60,90460,256,1414,232,174,602,65,18446,61450,8646,7411,73,2.00,4,4,999.0,999,9,999999999,4,0.0840,0,88,0.370,0.0,0.0
2005,1,10,18,0,?9?9?9?9E0?9?9?9*9*9?9*9*9?9*9*9?9?9*9*9*9*9C9*9*9,-3.48,-7.98,68,90460,17,1414,238,29,0,29,3150,0,3180,1079,209,2.00,5,5,999.0,999,9,999999999,4,0.0840,0,88,0.432,0.0,0.0
2005,1,10,19,0,?9?9?9?9E0?9?9?9*9*9?9*9*9?9*9*9?9?9*9*9*9*9C9*9*9,-4.78,-9.28,68,90460,0,90,233,0,0,0,0,0,0,0,212,2.00,5,5,999.0,999,9,999999999,4,0.0840,0,88,0.519,0.0,0.0
2005,1,10,20,0,?9?9?9?9E0?9?9?9*9*9?9*9*9?9*9*9?9?9*9*9*9*9C9*9*9,-6.26,-9.26,77,90460,0,0,244,0,0,0,0,0,0,0,49,2.00,7,7,999.0,999,9,999999999,4,0.0840,0,88,0.600,0.0,0.0
2005,1,10,21,0,?9?9?9?9E0?9?9?9*9*9?9*9*9?9?9?9?9?9*9*9*9*9C9*9*9,-7.70,-10.70,77,90460,0,0,238,0,0,0,0,0,0,0,0,0.00,7,7,999.0,999,9,999999999,3,0.0840,0,88,0.600,0.0,0.0
2005,1,10,22,0,?9?9?9?9E0?9?9?9*9*9?9*9*9?9*9*9?9?9*9*9*9*9C9*9*9,-8.95,-11.95,77,90460,0,0,233,0,0,0,0,0,0,0,265,0.00,7,7,999.0,999,9,999999999,3,0.0840,0,88,0.600,0.0,0.0
2005,1,10,23,0,?9?9?9?9E0?9?9?9*9*9?9*9*9?9*9*9?9?9*9*9*9*9C9*9*9,-9.98,-12.98,76,90460,0,0,229,0,0,0,0,0,0,0,144,0.00,7,7,999.0,999,9,999999999,3,0.0840,0,88,0.600,0.0,0.0
2005,1,10,24,0,?9?9?9?9E0?9?9?9*9*9?9*9*9?9*9*9?9?9*9*9*9*9C9*9*9,-10.83,-13.83,76,90460,0,0,226,0,0,0,0,0,0,0,159,0.00,7,7,999.0,999,9,999999999,2,0.0840,0,88,0.600,0.0,0.0
2005,1,11,1,0,?9?9?9?9E0?9?9?9*9*9?9*9*9?9*9*9?9?9*9*9*9*9C9*9*9,-11.50,-14.50,76,90290,0,0,223,0,0,0,0,0,0,0,210,0.00,7,7,999.0,999,9,999999999,2,0.0830,0,88,0.600,0.0,0.0
2005,1,11,2,0,?9?9?9?9E0?9?9?9*9*9?9*9*9?9*9*9?9?9*9*9*9*9C9*9*9,-12.02,-15.02,76,90290,0,0,221,0,0,0,0,0,0,0,276,0.00,7,7,999.0,999,9,999999999,2,0.0830,0,88,0.600,0.0,0.0
2005,1,11,3,0,?9?9?9?9E0?9?9?9*9*9?9*9*9?9?9?9?9?9*9*9*9*9C9*9*9,-12.40,-15.40,76,90290,0,0,219,0,0,0,0,0,0,0,0,0.00,7,7,999.0,999,9,999999999,2,0.0830,0,88,0.600,0.0,0.0
2005,1,11,4,0,?9?9?9?9E0?9?9?9*9*9?9*9*9?9*9*9?9?9*9*9*9*9C9*9*9,-12.67,-15.67,76,90290,0,0,218,0,0,0,0,0,0,0,254,0.00,7,7,999.0,999,9,999999999,2,0.0830,0,88,0.600,0.0,0.0
2005,1,11,5,0,?9?9?9?9E0?9?9?9*9*9?9*9*9?9*9*9?9?9*9*9*9*9C9*9*9,-12.84,-15.84,76,90290,0,0,217,0,0,0,0,0,0,0,101,0.00,7,7,999.0,999,9,999999999,2,0.0830,0,88,0.600,0.0,0.0
2005,1,11,6,0,?9?9?9?9E0?9?9?9*9*9?9*9*9?9*9*9?9?9*9*9*9*9C9*9*9,-12.94,-15.94,76,90290,0,0,216,0,0,0,0,0,0,0,354,0.00,7,7,999.0,999,9,999999999,2,0.0830,0,88,0.600,0.0,0.0
2005,1,11,7,0,?9?9?9?9E0?9?9?9*9*9?9*9*9?9*9*9?9?9*9*9*9*9C9*9*9,-12.99,-15.99,76,90290,0,0,216,0,0,0,0,0,0,0,274,0.00,7,7,999.0,999,9,999999999,2,0.0830,0,88,0.600,0.0,0.0
2005,1,11,8,0,?9?9?9?9E0?9?9?9*9*9?9*9*9?9*9*9?9?9*9*9*9*9C9*9*9,-13.00,-16.00,76,90290,0,0,215,0,0,0,0,0,0,0,107,0.00,7,7,999.0,999,9,999999999,2,0.0830,0,88,0.600,0.0,0.0
2005,1,11,9,0,?9?9?9?9E0?9?9?9*9*9?9*9*9?9?9?9?9?9*9*9*9*9C9*9*9,-11.60,-14.60,76,90290,113,624,220,10,89,3,1118,9048,405,263,0,0.00,7,7,999.0,999,9,999999999,2,0.0830,0,88,0.600,0.0,0.0
2005,1,11,10,0,?9?9?9?9E0?9?9?9*9*9?9*9*9?9*9*9?9?9*9*9*9*9C9*9*9,-9.80,-12.80,76,90290,339,1414,227,159,548,28,17357,55848,3935,2010,347,0.00,7,7,999.0,999,9,999999999,3,0.0830,0,88,0.600,0.0,0.0
2005,1,11,11,0,?9?9?9?9E0?9?9?9*9*9?9*9*9?9*9*9?9?9*9*9*9*9C9*9*9,-8.28,-12.78,67,90290,519,1414,216,282,565,75,29626,57019,10067,3878,277,0.00,5,5,999.0,999,9,999999999,3,0.0830,0,88,0.600,0.0,0.0
2005,1,11,12,0,?9?9?9?9E0?9?9?9*9*9?9*9*9?9*9*9?9?9*9*9*9*9C9*9*9,-6.90,-11.40,67,90290,642,1414,221,455,825,80,47745,83295,10760,3586,38,0.00,5,5,999.0,999,9,999999999,3,0.0830,0,88,0.600,0.0,0.0
2005,1,11,13,0,?9?9?9?9E0?9?9?9*9*9?9*9*9?9*9*9?9?9*9*9*9*9C9*9*9,-5.52,-11.52,59,90290,699,1414,217,478,711,126,52623,73234,16437,5690,198,0.00,4,4,999.0,999,9,999999999,3,0.0830,0,88,0.568,0.0,0.0
2005,1,11,14,0,?9?9?9?9E0?9?9?9*9*9?9*9*9?9*9*9?9?9*9*9*9*9C9*9*9,-4.00,-10.00,59,90290,686,1414,224,288,0,288,30858,0,31146,13843,117,0.00,4,4,999.0,999,9,999999999,3,0.0830,0,88,0.467,0.0,0.0
2005,1,11,15,0,?9?9?9?9E0?9?9?9*9*9?9*9*9?9?9?9?9?9*9*9*9*9C9*9*9,-2.20,-8.20,60,90290,604,1414,232,438,754,116,45572,76123,15171,6022,337,4.00,4,4,999.0,999,9,999999999,4,0.0830,0,88,0.347,0.0,0.0
2005,1,11,16,0,?9?9?9?9E0?9?9?9*9*9?9*9*9?9*9*9?9?9*9*9*9*9C9*9*9,-0.80,-6.80,60,90290,459,1414,239,374,950,66,39652,96894,8786,5049,18,4.00,4,4,999.0,999,9,999999999,5,0.0830,0,88,0.253,0.0,0.0
2005,1,11,17,0,?9?9?9?9E0?9?9?9*9*9?9*9*9?9*9*9?9?9*9*9*9*9C9*9*9,-1.16,-7.16,60,90290,260,1414,238,195,780,52,20852,79513,6902,5872,262,4.00,4,4,999.0,999,9,999999999,4,0.0830,0,88,0.277,0.0,0.0
2005,1,11,18,0,?9?9?9?9E0?9?9?9*9*9?9*9*9?9*9*9?9?9*9*9*9*9C9*9*9,-2.09,-6.59,68,90290,21,1414,244,64,3553,11,7130,362410,1629,1707,205,4.00,5,5,999.0,999,9,999999999,5,0.0830,0,88,0.339,0.0,0.0
2005,1,11,19,0,?9?9?9?9E0?9?9?9*9*9?9*9*9?9*9*9?9?9*9*9*9*9C9*9*9,-3.35,-7.85,68,90290,0,112,239,0,0,0,0,0,0,0,5,4.00,5,5,999.0,999,9,999999999,4,0.0830,0,88,0.423,0.0,0.0
2005,1,11,20,0,?9?9?9?9E0?9?9?9*9*9?9*9*9?9*9*9?9?9*9*9*9*9C9*9*9,-4.70,-7.70,77,90290,0,0,250,0,0,0,0,0,0,0,137,4.00,7,7,999.0,999,9,999999999,4,0.0830,0,88,0.513,0.0,0.0
2005,1,11,21,0,?9?9?9?9E0?9?9?9*9*9?9*9*9?9?9?9?9?9*9*9*9*9C9*9*9,-5.90,-8.90,77,90290,0,0,245,0,0,0,0,0,0,0,337,2.00,7,7,999.0,999,9,999999999,4,0.0830,0,88,0.593,0.0,0.0
2005,1,11,22,0,?9?9?9?9E0?9?9?9*9*9?9*9*9?9*9*9?9?9*9*9*9*9C9*9*9,-6.78,-9.78,77,90290,0,0,242,0,0,0,0,0,0,0,80,2.00,7,7,999.0,999,9,999999999,3,0.0830,0,88,0.600,0.0,0.0
2005,1,11,23,0,?9?9?9?9E0?9?9?9*9*9?9*9*9?9*9*9?9?9*9*9*9*9C9*9*9,-7.42,-10.42,77,90290,0,0,240,0,0,0,0,0,0,0,6,2.00,7,7,999.0,999,9,999999999,3,0.0830,0,88,0.600,0.0,0.0
2005,1,11,24,0,?9?9?9?9E0?9?9?9*9*9?9*9*9?9*9*9?9?9*9*9*9*9C9*9*9,-7.94,-10.94,77,90290,0,0,237,0,0,0,0,0,0,0,152,2.00,7,7,999.0,999,9,999999999,3,0.0830,0,88,0.600,0.0,0.0
2005,1,12,1,0,?9?9?9?9E0?9?9?9*9*9?9*9*9?9*9*9?9?9*9*9*9*9C9*9*9,-8.47,-11.47,77,90480,0,0,235,0,0,0,0,0,0,0,150,2.00,7,7,999.0,999,9,999999999,3,0.0830,0,88,0.600,0.0,0.0
2005,1,12,2,0,?9?9?9?9E0?9?9?9*9*9?9*9*9?9*9*9?9?9*9*9*9*9C9*9*9,-9.14,-12.14,77,90480,0,0,232,0,0,0,0,0,0,0,201,2.00,7,7,999.0,999,9,999999999,3,0.0830,0,88,0.600,0.0,0.0
2005,1,12,3,0,?9?9?9?9E0?9?9?9*9*9?9*9*9?9?9?9?9?9*9*9*9*9C9*9*9,-10.10,-13.10,76,90480,0,0,228,0,0,0,0,0,0,0,22,2.00,7,7,999.0,999,9,999999999,3,0.0830,0,88,0.600,0.0,0.0
2005,1,12,4,0,?9?9?9?9E0?9?9?9*9*9?9*9*9?9*9*9?9?9*9*9*9*9C9*9*9,-11.40,-14.40,76,90480,0,0,223,0,0,0,0,0,0,0,102,2.00,7,7,999.0,999,9,999999999,2,0.0830,0,88,0.600,0.0,0.0
2005,1,12,5,0,?9?9?9?9E0?9?9?9*9*9?9*9*9?9*9*9?9?9*9*9*9*9C9*9*9,-12.86,-15.86,76,90480,0,0,217,0,0,0,0,0,0,0,214,2.00,7,7,999.0,999,9,999999999,2,0.0830,0,88,0.600,0.0,0.0
2005,1,12,6,0,?9?9?9?9E0?9?9?9*9*9?9*9*9?9*9*9?9?9*9*9*9*9C9*9*9,-14.21,-17.21,76,90480,0,0,212,0,0,0,0,0,0,0,81,2.00,7,7,999.0,999,9,999999999,2,0.0830,0,88,0.600,0.0,0.0
2005,1,12,7,0,?9?9?9?9E0?9?9?9*9*9?9*9*9?9*9*9?9?9*9*9*9*9C9*9*9,-15.21,-18.21,76,90480,0,0,208,0,0,0,0,0,0,0,40,2.00,7,7,999.0,999,9,999999999,2,0.0830,0,88,0.600,0.0,0.0
2005,1,12,8,0,?9?9?9?9E0?9?9?9*9*9?9*9*9?9*9*9?9?9*9*9*9*9C9*9*9,-15.60,-18.60,75,90480,0,0,206,0,0,0,0,0,0,0,105,2.00,7,7,999.0,999,9,999999999,1,0.0830,0,88,0.600,0.0,0.0
2005,1,12,9,0,?9?9?9?9E0?9?9?9*9*9?9*9*9?9?9?9?9?9*9*9*9*9C9*9*9,-15.30,-18.30,76,90480,114,629,207,11,102,3,1264,10325,419,273,0,0.00,7,7,999.0,999,9,999999999,2,0.0830,0,88,0.600,0.0,0.0
2005,1,12,10,0,?9?9?9?9E0?9?9?9*9*9?9*9*9?9*9*9?9?9*9*9*9*9C9*9*9,-14.13,-17.13,76,90480,340,1414,211,85,0,85,9047,0,9216,4397,69,0.00,7,7,999.0,999,9,999999999,2,0.0830,0,88,0.600,0.0,0.0
2005,1,12,11,0,?9?9?9?9E0?9?9?9*9*9?9*9*9?9*9*9?9?9*9*9*9*9C9*9*9,-12.24,-16.74,66,90480,521,1414,201,286,587,70,30344,59290,9387,3685,172,0.00,5,5,999.0,999,9,999999999,2,0.0830,0,88,0.600,0.0,0.0
2005,1,12,12,0,?9?9?9?9E0?9?9?9*9*9?9*9*9?9*9*9?9?9*9*9*9*9C9*9*9,-9.96,-14.46,67,90480,645,1414,209,416,766,66,44088,77410,9037,3100,152,0.00,5,5,999.0,999,9,999999999,2,0.0830,0,88,0.600,0.0,0.0
2005,1,12,13,0,?9?9?9?9E0?9?9?9*9*9?9*9*9?9*9*9?9?9*9*9*9*9C9*9*9,-7.61,-13.61,59,90480,702,1414,209,493,834,78,51778,84277,10635,3441,111,0.00,4,4,999.0,999,9,999999999,2,0.0830,0,88,0.600,0.0,0.0
2005,1,12,14,0,?9?9?9?9E0?9?9?9*9*9?9*9*9?9*9*9?9?9*9*9*9*9C9*9*9,-5.52,-11.52,59,90480,690,1414,218,506,872,80,53135,88061,10834,3772,37,0.00,4,4,999.0,999,9,999999999,3,0.0830,0,88,0.568,0.0,0.0
2005,1,12,15,0,?9?9?9?9E0?9?9?9*9*9?9*9*9?9?9?9?9?9*9*9*9*9C9*9*9,-4.00,-10.00,59,90480,608,1414,224,444,780,108,46154,78819,14122,5713,337,4.00,4,4,999.0,999,9,999999999,3,0.0830,0,88,0.467,0.0,0.0
2005,1,12,16,0,?9?9?9?9E0?9?9?9*9*9?9*9*9?9*9*9?9?9*9*9*9*9C9*9*9,-3.40,-9.40,60,90480,463,1414,227,342,879,54,36643,89679,7332,4182,130,4.00,4,4,999.0,999,9,999999999,4,0.0830,0,88,0.427,0.0,0.0
2005,1,12,17,0,?9?9?9?9E0?9?9?9*9*9?9*9*9?9*9*9?9?9*9*9*9*9C9*9*9,-3.74,-9.74,59,90480,264,1414,227,202,908,32,21790,92625,4415,3711,9,4.00,4,4,999.0,999,9,999999999,3,0.0830,0,88,0.449,0.0,0.0
2005,1,12,18,0,?9?9?9?9E0?9?9?9*9*9?9*9*9?9*9*9?9?9*9*9*9*9C9*9*9,-4.65,-9.15,68,90480,25,1414,233,58,2482,14,6470,253188,2053,2166,125,4.00,5,5,999.0,999,9,999999999,4,0.0830,0,88,0.510,0.0,0.0
2005,1,12,19,0,?9?9?9?9E0?9?9?9*9*9?9*9*9?9*9*9?9?9*9*9*9*9C9*9*9,-5.92,-10.42,67,90480,0,135,228,0,0,0,0,0,0,0,215,4.00,5,5,999.0,999,9,999999999,3,0.0830,0,88,0.595,0.0,0.0
2005,1,12,20,0,?9?9?9?9E0?9?9?9*9*9?9*9*9?9*9*9?9?9*9*9*9*9C9*9*9,-7.37,-10.37,77,90480,0,0,239,0,0,0,0,0,0,0,86,4.00,7,7,999.0,999,9,999999999,3,0.0830,0,88,0.600,0.0,0.0
2005,1,12,21,0,?9?9?9?9E0?9?9?9*9*9?9*9*9?9?9?9?9?9*9*9*9*9C9*9*9,-8.80,-11.80,77,90480,0,0,234,0,0,0,0,0,0,0,67,3.00,7,7,999.0,999,9,999999999,3,0.0830,0,88,0.600,0.0,0.0
2005,1,12,22,0,?9?9?9?9E0?9?9?9*9*9?9*9*9?9*9*9?9?9*9*9*9*9C9*9*9,-10.06,-13.06,76,90480,0,0,229,0,0,0,0,0,0,0,240,3.00,7,7,999.0,999,9,999999999,3,0.0830,0,88,0.600,0.0,0.0
2005,1,12,23,0,?9?9?9?9E0?9?9?9*9*9?9*9*9?9*9*9?9?9*9*9*9*9C9*9*9,-11.17,-14.17,76,90480,0,0,225,0,0,0,0,0,0,0,197,3.00,7,7,999.0,999,9,999999999,2,0.0830,0,88,0.600,0.0,0.0
2005,1,12,24,0,?9?9?9?9E0?9?9?9*9*9?9*9*9?9*9*9?9?9*9*9*9*9C9*9*9,-12.17,-15.17,76,90480,0,0,221,0,0,0,0,0,0,0,195,3.00,7,7,999.0,999,9,999999999,2,0.0830,0,88,0.600,0.0,0.0
2005,1,13,1,0,?9?9?9?9E0?9?9?9*9*9?9*9*9?9*9*9?9?9*9*9*9*9C9*9*9,-13.15,-16.15,76,90640,0,0,217,0,0,0,0,0,0,0,44,3.00,7,7,999.0,999,9,999999999,2,0.0830,0,88,0.600,0.0,0.0
2005,1,13,2,0,?9?9?9?9E0?9?9?9*9*9?9*9*9?9*9*9?9?9*9*9*9*9C9*9*9,-14.13,-17.13,76,90640,0,0,213,0,0,0,0,0,0,0,42,3.00,7,7,999.0,999,9,999999999,2,0.0830,0,88,0.600,0.0,0.0
2005,1,13,3,0,?9?9?9?9E0?9?9?9*9*9?9*9*9?9?9?9?9?9*9*9*9*9C9*9*9,-15.20,-18.20,76,90640,0,0,209,0,0,0,0,0,0,0,67,1.00,7,7,999.0,999,9,999999999,2,0.0830,0,88,0.600,0.0,0.0
2005,1,13,4,0,?9?9?9?9E0?9?9?9*9*9?9*9*9?9*9*9?9?9*9*9*9*9C9*9*9,-16.37,-19.37,75,90640,0,0,205,0,0,0,0,0,0,0,51,1.00,7,7,999.0,999,9,999999999,1,0.0830,0,88,0.600,0.0,0.0
2005,1,13,5,0,?9?9?9?9E0?9?9?9*9*9?9*9*9?9*9*9?9?9*9*9*9*9C9*9*9,-17.52,-20.52,75,90640,0,0,200,0,0,0,0,0,0,0,353,1.00,7,7,999.0,999,9,999999999,1,0.0830,0,88,0.600,0.0,0.0
2005,1,13,6,0,?9?9?9?9E0?9?9?9*9*9?9*9*9?9*9*9?9?9*9*9*9*9C9*9*9,-18.53,-21.53,75,90640,0,0,189,0,0,0,0,0,0,0,128,1.00,6,6,999.0,999,9,999999999,1,0.0830,0,88,0.600,0.0,0.0
2005,1,13,7,0,?9?9?9?9E0?9?9?9*9*9?9*9*9?9*9*9?9?9*9*9*9*9C9*9*9,-19.23,-22.23,75,90640,0,0,187,0,0,0,0,0,0,0,139,1.00,6,6,999.0,999,9,999999999,1,0.0830,0,88,0.600,0.0,0.0
2005,1,13,8,0,?9?9?9?9E0?9?9?9*9*9?9*9*9?9*9*9?9?9*9*9*9*9C9*9*9,-19.50,-22.50,75,90640,0,0,186,0,0,0,0,0,0,0,319,1.00,6,6,999.0,999,9,999999999,1,0.0830,0,88,0.600,0.0,0.0
2005,1,13,9,0,?9?9?9?9E0?9?9?9*9*9?9*9*9?9?9?9?9?9*9*9*9*9C9*9*9,-18.90,-21.90,75,90640,115,635,187,11,97,3,1302,9756,537,351,337,2.00,6,6,999.0,999,9,999999999,1,0.0830,0,88,0.600,0.0,0.0
2005,1,13,10,0,?9?9?9?9E0?9?9?9*9*9?9*9*9?9*9*9?9?9*9*9*9*9C9*9*9,-17.09,-20.09,75,90640,342,1414,200,136,390,41,14515,39363,5693,2888,204,2.00,7,7,999.0,999,9,999999999,1,0.0830,0,88,0.600,0.0,0.0
2005,1,13,11,0,?9?9?9?9E0?9?9?9*9*9?9*9*9?9*9*9?9?9*9*9*9*9C9*9*9,-14.44,-18.94,66,90640,524,1414,193,158,0,158,16878,0,17036,8202,85,2.00,5,5,999.0,999,9,999999999,1,0.0830,0,88,0.600,0.0,0.0
2005,1,13,12,0,?9?9?9?9E0?9?9?9*9*9?9*9*9?9*9*9?9?9*9*9*9*9C9*9*9,-11.39,-15.89,66,90640,647,1414,204,383,581,116,42471,59805,15124,5468,30,2.00,5,5,999.0,999,9,999999999,2,0.0830,0,88,0.600,0.0,0.0
2005,1,13,13,0,?9?9?9?9E0?9?9?9*9*9?9*9*9?9*9*9?9?9*9*9*9*9C9*9*9,-8.41,-14.41,58,90640,705,1414,206,453,631,138,49416,64413,17646,6066,217,2.00,4,4,999.0,999,9,999999999,2,0.0830,0,88,0.600,0.0,0.0
2005,1,13,14,0,?9?9?9?9E0?9?9?9*9*9?9*9*9?9*9*9?9?9*9*9*9*9C9*9*9,-5.96,-11.96,59,90640,693,1414,216,495,800,102,51956,80782,13578,4492,278,2.00,4,4,999.0,999,9,999999999,3,0.0830,0,88,0.597,0.0,0.0
2005,1,13,15,0,?9?9?9?9E0?9?9?9*9*9?9*9*9?9?9?9?9?9*9*9*9*9C9*9*9,-4.50,-10.50,59,90640,612,1414,222,416,667,126,46125,68719,16174,7455,0,0.00,4,4,999.0,999,9,999999999,3,0.0830,0,88,0.500,0.0,0.0
2005,1,13,16,0,?9?9?9?9E0?9?9?9*9*9?9*9*9?9*9*9?9?9*9*9*9*9C9*9*9,-4.20,-10.20,59,90640,467,1414,224,335,805,69,35551,81276,9204,5190,2,0.00,4,4,999.0,999,9,999999999,3,0.0830,0,88,0.480,0.0,0.0
2005,1,13,17,0,?9?9?9?9E0?9?9?9*9*9?9*9*9?9*9*9?9?9*9*9*9*9C9*9*9,-4.67,-10.67,59,90640,268,1414,223,198,828,41,21205,84415,5561,4661,200,0.00,4,4,999.0,999,9,999999999,3,0.0830,0,88,0.511,0.0,0.0
2005,1,13,18,0,?9?9?9?9E0?9?9?9*9*9?9*9*9?9*9*9?9?9*9*9*9*9C9*9*9,-5.89,-10.39,67,90640,29,1414,228,59,2255,12,6571,230034,1783,1868,321,0.00,5,5,999.0,999,9,999999999,3,0.0830,0,88,0.593,0.0,0.0
2005,1,13,19,0,?9?9?9?9E0?9?9?9*9*9?9*9*9?9*9*9?9?9*9*9*9*9C9*9*9,-7.58,-12.08,67,90640,0,158,221,0,0,0,0,0,0,0,70,0.00,5,5,999.0,999,9,999999999,3,0.0830,0,88,0.600,0.0,0.0
2005,1,13,20,0,?9?9?9?9E0?9?9?9*9*9?9*9*9?9*9*9?9?9*9*9*9*9C9*9*9,-9.44,-12.44,76,90640,0,0,231,0,0,0,0,0,0,0,145,0.00,7,7,999.0,999,9,999999999,3,0.0830,0,88,0.600,0.0,0.0
2005,1,13,21,0,?9?9?9?9E0?9?9?9*9*9?9*9*9?9?9?9?9?9*9*9*9*9C9*9*9,-11.20,-14.20,76,90640,0,0,224,0,0,0,0,0,0,0,0,0.00,7,7,999.0,999,9,999999999,2,0.0830,0,88,0.600,0.0,0.0
2005,1,13,22,0,?9?9?9?9E0?9?9?9*9*9?9*9*9?9*9*9?9?9*9*9*9*9C9*9*9,-12.63,-15.63,76,90640,0,0,219,0,0,0,0,0,0,0,119,0.00,7,7,999.0,999,9,999999999,2,0.0830,0,88,0.600,0.0,0.0
2005,1,13,23,0,?9?9?9?9E0?9?9?9*9*9?9*9*9?9*9*9?9?9*9*9*9*9C9*9*9,-13.74,-16.74,76,90640,0,0,215,0,0,0,0,0,0,0,86,0.00,7,7,999.0,999,9,999999999,2,0.0830,0,88,0.600,0.0,0.0
2005,1,13,24,0,?9?9?9?9E0?9?9?9*9*9?9*9*9?9*9*9?9?9*9*9*9*9C9*9*9,-14.61,-17.61,76,90640,0,0,212,0,0,0,0,0,0,0,172,0.00,7,7,999.0,999,9,999999999,2,0.0830,0,88,0.600,0.0,0.0
2005,1,14,1,0,?9?9?9?9E0?9?9?9*9*9?9*9*9?9*9*9?9?9*9*9*9*9C9*9*9,-15.33,-18.33,76,90470,0,0,209,0,0,0,0,0,0,0,87,0.00,7,7,999.0,999,9,999999999,2,0.0830,0,88,0.600,0.0,0.0
2005,1,14,2,0,?9?9?9?9E0?9?9?9*9*9?9*9*9?9*9*9?9?9*9*9*9*9C9*9*9,-15.97,-18.97,75,90470,0,0,207,0,0,0,0,0,0,0,136,0.00,7,7,999.0,999,9,999999999,1,0.0830,0,88,0.600,0.0,0.0
2005,1,14,3,0,?9?9?9?9E0?9?9?9*9*9?9*9*9?9?9?9?9?9*9*9*9*9C9*9*9,-16.60,-19.60,75,90470,0,0,204,0,0,0,0,0,0,0,22,2.00,7,7,999.0,999,9,999999999,1,0.0830,0,88,0.600,0.0,0.0
2005,1,14,4,0,?9?9?9?9E0?9?9?9*9*9?9*9*9?9*9*9?9?9*9*9*9*9C9*9*9,-17.28,-20.28,75,90470,0,0,202,0,0,0,0,0,0,0,170,2.00,7,7,999.0,999,9,999999999,1,0.0830,0,88,0.600,0.0,0.0
2005,1,14,5,0,?9?9?9?9E0?9?9?9*9*9?9*9*9?9*9*9?9?9*9*9*9*9C9*9*9,-17.95,-20.95,75,90470,0,0,199,0,0,0,0,0,0,0,3,2.00,7,7,999.0,999,9,999999999,1,0.0830,0,88,0.600,0.0,0.0
2005,1,14,6,0,?9?9?9?9E0?9?9?9*9*9?9*9*9?9*9*9?9?9*9*9*9*9C9*9*9,-18.54,-21.54,75,90470,0,0,189,0,0,0,0,0,0,0,136,2.00,6,6,999.0,999,9,999999999,1,0.0830,0,88,0.600,0.0,0.0
2005,1,14,7,0,?9?9?9?9E0?9?9?9*9*9?9*9*9?9*9*9?9?9*9*9*9*9C9*9*9,-18.95,-21.95,75,90470,0,0,188,0,0,0,0,0,0,0,343,2.00,6,6,999.0,999,9,999999999,1,0.0830,0,88,0.600,0.0,0.0
2005,1,14,8,0,?9?9?9?9E0?9?9?9*9*9?9*9*9?9*9*9?9?9*9*9*9*9C9*9*9,-19.10,-22.10,75,90470,0,0,187,0,0,0,0,0,0,0,105,2.00,6,6,999.0,999,9,999999999,1,0.0830,0,88,0.600,0.0,0.0
2005,1,14,9,0,?9?9?9?9E0?9?9?9*9*9?9*9*9?9?9?9?9?9*9*9*9*9C9*9*9,-18.70,-21.70,75,90470,117,641,188,13,110,4,1516,11143,649,427,0,0.00,6,6,999.0,999,9,999999999,1,0.0830,0,88,0.600,0.0,0.0
2005,1,14,10,0,?9?9?9?9E0?9?9?9*9*9?9*9*9?9*9*9?9?9*9*9*9*9C9*9*9,-17.20,-20.20,75,90470,344,1414,200,267,861,57,28305,86936,7746,3902,57,0.00,7,7,999.0,999,9,999999999,1,0.0830,0,88,0.600,0.0,0.0
2005,1,14,11,0,?9?9?9?9E0?9?9?9*9*9?9*9*9?9*9*9?9?9*9*9*9*9C9*9*9,-14.79,-19.29,66,90470,526,1414,192,287,527,90,30123,53276,12021,4519,117,0.00,5,5,999.0,999,9,999999999,1,0.0830,0,88,0.600,0.0,0.0
2005,1,14,12,0,?9?9?9?9E0?9?9?9*9*9?9*9*9?9*9*9?9?9*9*9*9*9C9*9*9,-11.83,-16.33,66,90470,650,1414,202,240,0,240,25650,0,25890,11986,17,0.00,5,5,999.0,999,9,999999999,2,0.0830,0,88,0.600,0.0,0.0
2005,1,14,13,0,?9?9?9?9E0?9?9?9*9*9?9*9*9?9*9*9?9?9*9*9*9*9C9*9*9,-8.69,-14.69,58,90470,709,1414,205,483,659,152,52192,67251,19334,6546,10,0.00,4,4,999.0,999,9,999999999,2,0.0830,0,88,0.600,0.0,0.0
2005,1,14,14,0,?9?9?9?9E0?9?9?9*9*9?9*9*9?9*9*9?9?9*9*9*9*9C9*9*9,-5.72,-11.72,59,90470,697,1414,217,291,0,291,31165,0,31456,13980,238,0.00,4,4,999.0,999,9,999999999,3,0.0830,0,88,0.581,0.0,0.0
2005,1,14,15,0,?9?9?9?9E0?9?9?9*9*9?9*9*9?9?9?9?9?9*9*9*9*9C9*9*9,-3.30,-9.30,60,90470,616,1414,227,443,695,140,48741,71631,17588,8096,202,1.00,4,4,999.0,999,9,999999999,4,0.0830,0,88,0.420,0.0,0.0
2005,1,14,16,0,?9?9?9?9E0?9?9?9*9*9?9*9*9?9*9*9?9?9*9*9*9*9C9*9*9,-2.10,-8.10,60,90470,471,1414,233,198,0,198,21158,0,21554,9294,226,1.00,4,4,999.0,999,9,999999999,4,0.0830,0,88,0.340,0.0,0.0
2005,1,14,17,0,?9?9?9?9E0?9?9?9*9*9?9*9*9?9*9*9?9?9*9*9*9*9C9*9*9,-2.54,-8.54,60,90470,273,1414,232,117,0,117,12659,0,12776,5040,3,1.00,4,4,999.0,999,9,999999999,4,0.0830,0,88,0.369,0.0,0.0
2005,1,14,18,0,?9?9?9?9E0?9?9?9*9*9?9*9*9?9*9*9?9?9*9*9*9*9C9*9*9,-3.66,-8.16,68,90470,34,1414,237,61,1731,19,6658,176594,2708,2899,188,1.00,5,5,999.0,999,9,999999999,4,0.0830,0,88,0.444,0.0,0.0
2005,1,14,19,0,?9?9?9?9E0?9?9?9*9*9?9*9*9?9*9*9?9?9*9*9*9*9C9*9*9,-5.14,-9.64,68,90470,0,182,231,0,0,0,0,0,0,0,145,1.00,5,5,999.0,999,9,999999999,4,0.0830,0,88,0.543,0.0,0.0
2005,1,14,20,0,?9?9?9?9E0?9?9?9*9*9?9*9*9?9*9*9?9?9*9*9*9*9C9*9*9,-6.69,-9.69,77,90470,0,0,242,0,0,0,0,0,0,0,269,1.00,7,7,999.0,999,9,999999999,4,0.0830,0,88,0.600,0.0,0.0
2005,1,14,21,0,?9?9?9?9E0?9?9?9*9*9?9*9*9?9?9?9?9?9*9*9*9*9C9*9*9,-8.00,-11.00,77,90470,0,0,237,0,0,0,0,0,0,0,0,0.00,7,7,999.0,999,9,999999999,3,0.0830,0,88,0.600,0.0,0.0
2005,1,14,22,0,?9?9?9?9E0?9?9?9*9*9?9*9*9?9*9*9?9?9*9*9*9*9C9*9*9,-8.84,-11.84,77,90470,0,0,234,0,0,0,0,0,0,0,146,0.00,7,7,999.0,999,9,999999999,3,0.0830,0,88,0.600,0.0,0.0
2005,1,14,23,0,?9?9?9?9E0?9?9?9*9*9?9*9*9?9*9*9?9?9*9*9*9*9C9*9*9,-9.28,-12.28,76,90470,0,0,232,0,0,0,0,0,0,0,201,0.00,7,7,999.0,999,9,999999999,3,0.0830,0,88,0.600,0.0,0.0
2005,1,14,24,0,?9?9?9?9E0?9?9?9*9*9?9*9*9?9*9*9?9?9*9*9*9*9C9*9*9,-9.50,-12.50,76,90470,0,0,231,0,0,0,0,0,0,0,107,0.00,7,7,999.0,999,9,999999999,3,0.0830,0,88,0.600,0.0,0.0
2005,1,15,1,0,?9?9?9?9E0?9?9?9*9*9?9*9*9?9*9*9?9?9*9*9*9*9C9*9*9,-9.65,-12.65,76,90310,0,0,231,0,0,0,0,0,0,0,52,0.00,7,7,999.0,999,9,999999999,3,0.0830,0,88,0.600,0.0,0.0
2005,1,15,2,0,?9?9?9?9E0?9?9?9*9*9?9*9*9?9*9*9?9?9*9*9*9*9C9*9*9,-9.90,-12.90,76,90310,0,0,229,0,0,0,0,0,0,0,133,0.00,7,7,999.0,999,9,999999999,3,0.0830,0,88,0.600,0.0,0.0
2005,1,15,3,0,?9?9?9?9E0?9?9?9*9*9?9*9*9?9?9?9?9?9*9*9*9*9C9*9*9,-10.40,-13.40,76,90310,0,0,227,0,0,0,0,0,0,0,0,0.00,7,7,999.0,999,9,999999999,2,0.0830,0,88,0.600,0.0,0.0
2005,1,15,4,0,?9?9?9?9E0?9?9?9*9*9?9*9*9?9*9*9?9?9*9*9*9*9C9*9*9,-11.25,-14.25,76,90310,0,0,224,0,0,0,0,0,0,0,244,0.00,7,7,999.0,999,9,999999999,2,0.0830,0,88,0.600,0.0,0.0
2005,1,15,5,0,?9?9?9?9E0?9?9?9*9*9?9*9*9?9*9*9?9?9*9*9*9*9C9*9*9,-12.30,-15.30,76,90310,0,0,219,0,0,0,0,0,0,0,286,0.00,7,7,999.0,999,9,999999999,2,0.0830,0,88,0.600,0.0,0.0
2005,1,15,6,0,?9?9?9?9E0?9?9?9*9*9?9*9*9?9*9*9?9?9*9*9*9*9C9*9*9,-13.32,-16.32,76,90310,0,0,215,0,0,0,0,0,0,0,176,0.00,7,7,999.0,999,9,999999999,2,0.0830,0,88,0.600,0.0,0.0
2005,1,15,7,0,?9?9?9?9E0?9?9?9*9*9?9*9*9?9*9*9?9?9*9*9*9*9C9*9*9,-14.09,-17.09,76,90310,0,0,212,0,0,0,0,0,0,0,232,0.00,7,7,999.0,999,9,999999999,2,0.0830,0,88,0.600,0.0,0.0
2005,1,15,8,0,?9?9?9?9E0?9?9?9*9*9?9*9*9?9*9*9?9?9*9*9*9*9C9*9*9,-14.40,-17.40,76,90310,0,0,210,0,0,0,0,0,0,0,30,0.00,7,7,999.0,999,9,999999999,2,0.0830,0,88,0.600,0.0,0.0
2005,1,15,9,0,?9?9?9?9E0?9?9?9*9*9?9*9*9?9?9?9?9?9*9*9*9*9C9*9*9,-14.20,-17.20,76,90310,118,649,211,14,110,4,1552,11178,684,453,0,0.00,7,7,999.0,999,9,999999999,2,0.0830,0,88,0.600,0.0,0.0
2005,1,15,10,0,?9?9?9?9E0?9?9?9*9*9?9*9*9?9*9*9?9?9*9*9*9*9C9*9*9,-13.33,-16.33,76,90310,346,1414,214,80,0,80,8609,0,8770,4184,1,0.00,7,7,999.0,999,9,999999999,2,0.0830,0,88,0.600,0.0,0.0
2005,1,15,11,0,?9?9?9?9E0?9?9?9*9*9?9*9*9?9*9*9?9?9*9*9*9*9C9*9*9,-11.78,-16.28,66,90310,528,1414,203,269,483,88,30884,50264,11653,4907,229,0.00,5,5,999.0,999,9,999999999,2,0.0830,0,88,0.600,0.0,0.0
2005,1,15,12,0,?9?9?9?9E0?9?9?9*9*9?9*9*9?9*9*9?9?9*9*9*9*9C9*9*9,-9.63,-14.13,67,90310,653,1414,211,477,799,107,49559,80719,14174,4369,341,0.00,5,5,999.0,999,9,999999999,2,0.0830,0,88,0.600,0.0,0.0
2005,1,15,13,0,?9?9?9?9E0?9?9?9*9*9?9*9*9?9*9*9?9?9*9*9*9*9C9*9*9,-6.98,-12.98,59,90310,712,1414,212,451,603,147,48745,61465,18849,6332,118,0.00,4,4,999.0,999,9,999999999,3,0.0830,0,88,0.600,0.0,0.0
2005,1,15,14,0,?9?9?9?9E0?9?9?9*9*9?9*9*9?9*9*9?9?9*9*9*9*9C9*9*9,-3.90,-9.90,59,90310,701,1414,224,463,628,151,50474,64077,19187,7101,221,0.00,4,4,999.0,999,9,999999999,3,0.0830,0,88,0.460,0.0,0.0
2005,1,15,15,0,?9?9?9?9E0?9?9?9*9*9?9*9*9?9?9?9?9?9*9*9*9*9C9*9*9,-0.50,-6.50,60,90310,620,1414,240,414,635,135,45953,65369,17154,7834,360,2.00,4,4,999.0,999,9,999999999,5,0.0830,0,88,0.233,0.0,0.0
2005,1,15,16,0,?9?9?9?9E0?9?9?9*9*9?9*9*9?9*9*9?9?9*9*9*9*9C9*9*9,1.90,-4.10,62,90310,476,1414,251,185,0,185,19792,0,19977,8879,91,2.00,4,4,999.0,999,9,999999999,6,0.0830,0,88,0.200,0.0,0.0
2005,1,15,17,0,?9?9?9?9E0?9?9?9*9*9?9*9*9?9*9*9?9?9*9*9*9*9C9*9*9,1.30,-4.70,61,90310,277,1414,249,187,642,61,20035,65499,8125,6720,8,2.00,4,4,999.0,999,9,999999999,6,0.0830,0,88,0.200,0.0,0.0
2005,1,15,18,0,?9?9?9?9E0?9?9?9*9*9?9*9*9?9*9*9?9?9*9*9*9*9C9*9*9,-0.25,-4.75,69,90310,38,1414,252,72,2065,16,8002,210585,2321,2450,107,2.00,5,5,999.0,999,9,999999999,6,0.0830,0,88,0.217,0.0,0.0
2005,1,15,19,0,?9?9?9?9E0?9?9?9*9*9?9*9*9?9*9*9?9?9*9*9*9*9C9*9*9,-2.36,-6.86,68,90310,0,206,243,0,0,0,0,0,0,0,193,2.00,5,5,999.0,999,9,999999999,5,0.0830,0,88,0.357,0.0,0.0
2005,1,15,20,0,?9?9?9?9E0?9?9?9*9*9?9*9*9?9*9*9?9?9*9*9*9*9C9*9*9,-4.64,-7.64,77,90310,0,0,250,0,0,0,0,0,0,0,34,2.00,7,7,999.0,999,9,999999999,4,0.0830,0,88,0.509,0.0,0.0
2005,1,15,21,0,?9?9?9?9E0?9?9?9*9*9?9*9*9?9?9?9?9?9*9*9*9*9C9*9*9,-6.70,-9.70,77,90310,0,0,242,0,0,0,0,0,0,0,0,0.00,7,7,999.0,999,9,999999999,4,0.0830,0,88,0.600,0.0,0.0
2005,1,15,22,0,?9?9?9?9E0?9?9?9*9*9?9*9*9?9*9*9?9?9*9*9*9*9C9*9*9,-8.25,-11.25,77,90310,0,0,236,0,0,0,0,0,0,0,76,0.00,7,7,999.0,999,9,999999999,3,0.0830,0,88,0.600,0.0,0.0
2005,1,15,23,0,?9?9?9?9E0?9?9?9*9*9?9*9*9?9*9*9?9?9*9*9*9*9C9*9*9,-9.34,-12.34,76,90310,0,0,232,0,0,0,0,0,0,0,21,0.00,7,7,999.0,999,9,999999999,3,0.0830,0,88,0.600,0.0,0.0
2005,1,15,24,0,?9?9?9?9E0?9?9?9*9*9?9*9*9?9*9*9?9?9*9*9*9*9C9*9*9,-10.13,-13.13,76,90310,0,0,229,0,0,0,0,0,0,0,156,0.00,7,7,999.0,999,9,999999999,3,0.0830,0,88,0.600,0.0,0.0
2005,1,16,1,0,?9?9?9?9E0?9?9?9*9*9?9*9*9?9*9*9?9?9*9*9*9*9C9*9*9,-10.77,-13.77,76,90500,0,0,226,0,0,0,0,0,0,0,207,0.00,7,7,999.0,999,9,999999999,2,0.0830,0,88,0.600,0.0,0.0
2005,1,16,2,0,?9?9?9?9E0?9?9?9*9*9?9*9*9?9*9*9?9?9*9*9*9*9C9*9*9,-11.41,-14.41,76,90500,0,0,224,0,0,0,0,0,0,0,168,0.00,7,7,999.0,999,9,999999999,2,0.0830,0,88,0.600,0.0,0.0
2005,1,16,3,0,?9?9?9?9E0?9?9?9*9*9?9*9*9?9?9?9?9?9*9*9*9*9C9*9*9,-12.20,-15.20,76,90500,0,0,220,0,0,0,0,0,0,0,0,0.00,7,7,999.0,999,9,999999999,2,0.0830,0,88,0.600,0.0,0.0
2005,1,16,4,0,?9?9?9?9E0?9?9?9*9*9?9*9*9?9*9*9?9?9*9*9*9*9C9*9*9,-13.23,-16.23,76,90500,0,0,216,0,0,0,0,0,0,0,249,0.00,7,7,999.0,999,9,999999999,2,0.0830,0,88,0.600,0.0,0.0
2005,1,16,5,0,?9?9?9?9E0?9?9?9*9*9?9*9*9?9*9*9?9?9*9*9*9*9C9*9*9,-14.37,-17.37,76,90500,0,0,212,0,0,0,0,0,0,0,43,0.00,7,7,999.0,999,9,999999999,2,0.0830,0,88,0.600,0.0,0.0
2005,1,16,6,0,?9?9?9?9E0?9?9?9*9*9?9*9*9?9*9*9?9?9*9*9*9*9C9*9*9,-15.43,-18.43,76,90500,0,0,207,0,0,0,0,0,0,0,242,0.00,7,7,999.0,999,9,999999999,1,0.0830,0,88,0.600,0.0,0.0
2005,1,16,7,0,?9?9?9?9E0?9?9?9*9*9?9*9*9?9*9*9?9?9*9*9*9*9C9*9*9,-16.20,-19.20,75,90500,0,0,204,0,0,0,0,0,0,0,61,0.00,7,7,999.0,999,9,999999999,1,0.0830,0,88,0.600,0.0,0.0
2005,1,16,8,0,?9?9?9?9E0?9?9?9*9*9?9*9*9?9*9*9?9?9*9*9*9*9C9*9*9,-16.50,-19.50,75,90500,0,0,203,0,0,0,0,0,0,0,229,0.00,7,7,999.0,999,9,999999999,1,0.0830,0,88,0.600,0.0,0.0
2005,1,16,9,0,?9?9?9?9E0?9?9?9*9*9?9*9*9?9?9?9?9?9*9*9*9*9C9*9*9,-15.70,-18.70,75,90500,120,657,205,16,132,5,1816,13338,727,477,67,2.00,7,7,999.0,999,9,999999999,1,0.0830,0,88,0.600,0.0,0.0
2005,1,16,10,0,?9?9?9?9E0?9?9?9*9*9?9*9*9?9*9*9?9?9*9*9*9*9C9*9*9,-13.88,-16.88,76,90500,348,1414,212,87,0,87,9312,0,9486,4526,75,2.00,7,7,999.0,999,9,999999999,2,0.0830,0,88,0.600,0.0,0.0
2005,1,16,11,0,?9?9?9?9E0?9?9?9*9*9?9*9*9?9*9*9?9?9*9*9*9*9C9*9*9,-11.42,-15.92,66,90500,531,1414,204,170,0,170,18165,0,18335,8828,79,2.00,5,5,999.0,999,9,999999999,2,0.0830,0,88,0.600,0.0,0.0
2005,1,16,12,0,?9?9?9?9E0?9?9?9*9*9?9*9*9?9*9*9?9?9*9*9*9*9C9*9*9,-8.62,-13.12,67,90500,657,1414,214,410,620,122,45483,63818,15796,5589,227,2.00,5,5,999.0,999,9,999999999,3,0.0830,0,88,0.600,0.0,0.0
2005,1,16,13,0,?9?9?9?9E0?9?9?9*9*9?9*9*9?9*9*9?9?9*9*9*9*9C9*9*9,-5.71,-11.71,59,90500,716,1414,217,700,1103,140,72786,111419,18377,4910,35,2.00,4,4,999.0,999,9,999999999,3,0.0830,0,88,0.581,0.0,0.0
2005,1,16,14,0,?9?9?9?9E0?9?9?9*9*9?9*9*9?9*9*9?9?9*9*9*9*9C9*9*9,-2.99,-8.99,60,90500,705,1414,228,497,700,147,54186,71405,18721,6928,31,2.00,4,4,999.0,999,9,999999999,4,0.0830,0,88,0.399,0.0,0.0
2005,1,16,15,0,?9?9?9?9E0?9?9?9*9*9?9*9*9?9?9?9?9?9*9*9*9*9C9*9*9,-0.70,-6.70,60,90500,625,1414,239,261,0,261,27946,0,28207,12537,247,1.00,4,4,999.0,999,9,999999999,5,0.0830,0,88,0.247,0.0,0.0
2005,1,16,16,0,?9?9?9?9E0?9?9?9*9*9?9*9*9?9*9*9?9?9*9*9*9*9C9*9*9,0.50,-5.50,61,90500,480,1414,245,339,700,100,35556,71386,13055,7029,223,1.00,4,4,999.0,999,9,999999999,5,0.0830,0,88,0.200,0.0,0.0
2005,1,16,17,0,?9?9?9?9E0?9?9?9*9*9?9*9*9?9*9*9?9?9*9*9*9*9C9*9*9,0.01,-5.99,60,90500,282,1414,243,202,711,60,21614,72567,7967,6529,298,1.00,4,4,999.0,999,9,999999999,5,0.0830,0,88,0.200,0.0,0.0
2005,1,16,18,0,?9?9?9?9E0?9?9?9*9*9?9*9*9?9*9*9?9?9*9*9*9*9C9*9*9,-1.23,-5.73,68,90500,43,1414,248,37,0,37,4011,0,4048,1374,17,1.00,5,5,999.0,999,9,999999999,5,0.0830,0,88,0.282,0.0,0.0
2005,1,16,19,0,?9?9?9?9E0?9?9?9*9*9?9*9*9?9*9*9?9?9*9*9*9*9C9*9*9,-2.92,-7.42,68,90500,0,230,241,0,0,0,0,0,0,0,48,1.00,5,5,999.0,999,9,999999999,4,0.0830,0,88,0.395,0.0,0.0
2005,1,16,20,0,?9?9?9?9E0?9?9?9*9*9?9*9*9?9*9*9?9?9*9*9*9*9C9*9*9,-4.71,-7.71,77,90500,0,0,250,0,0,0,0,0,0,0,236,1.00,7,7,999.0,999,9,999999999,4,0.0830,0,88,0.514,0.0,0.0
2005,1,16,21,0,?9?9?9?9E0?9?9?9*9*9?9*9*9?9?9?9?9?9*9*9*9*9C9*9*9,-6.30,-9.30,77,90500,0,0,244,0,0,0,0,0,0,0,0,0.00,7,7,999.0,999,9,999999999,4,0.0830,0,88,0.600,0.0,0.0
2005,1,16,22,0,?9?9?9?9E0?9?9?9*9*9?9*9*9?9*9*9?9?9*9*9*9*9C9*9*9,-7.43,-10.43,77,90500,0,0,239,0,0,0,0,0,0,0,28,0.00,7,7,999.0,999,9,999999999,3,0.0830,0,88,0.600,0.0,0.0
2005,1,16,23,0,?9?9?9?9E0?9?9?9*9*9?9*9*9?9*9*9?9?9*9*9*9*9C9*9*9,-8.18,-11.18,77,90500,0,0,236,0,0,0,0,0,0,0,223,0.00,7,7,999.0,999,9,999999999,3,0.0830,0,88,0.600,0.0,0.0
2005,1,16,24,0,?9?9?9?9E0?9?9?9*9*9?9*9*9?9*9*9?9?9*9*9*9*9C9*9*9,-8.70,-11.70,77,90500,0,0,234,0,0,0,0,0,0,0,266,0.00,7,7,999.0,999,9,999999999,3,0.0830,0,88,0.600,0.0,0.0
2005,1,17,1,0,?9?9?9?9E0?9?9?9*9*9?9*9*9?9*9*9?9?9*9*9*9*9C9*9*9,-9.14,-12.14,77,90430,0,0,233,0,0,0,0,0,0,0,95,0.00,7,7,999.0,999,9,999999999,3,0.0830,0,88,0.600,0.0,0.0
2005,1,17,2,0,?9?9?9?9E0?9?9?9*9*9?9*9*9?9*9*9?9?9*9*9*9*9C9*9*9,-9.66,-12.66,76,90430,0,0,230,0,0,0,0,0,0,0,121,0.00,7,7,999.0,999,9,999999999,3,0.0830,0,88,0.600,0.0,0.0
2005,1,17,3,0,?9?9?9?9E0?9?9?9*9*9?9*9*9?9?9?9?9?9*9*9*9*9C9*9*9,-10.40,-13.40,76,90430,0,0,227,0,0,0,0,0,0,0,0,0.00,7,7,999.0,999,9,999999999,2,0.0830,0,88,0.600,0.0,0.0
2005,1,17,4,0,?9?9?9?9E0?9?9?9*9*9?9*9*9?9*9*9?9?9*9*9*9*9C9*9*9,-11.46,-14.46,76,90430,0,0,223,0,0,0,0,0,0,0,110,0.00,7,7,999.0,999,9,999999999,2,0.0830,0,88,0.600,0.0,0.0
2005,1,17,5,0,?9?9?9?9E0?9?9?9*9*9?9*9*9?9*9*9?9?9*9*9*9*9C9*9*9,-12.67,-15.67,76,90430,0,0,218,0,0,0,0,0,0,0,341,0.00,7,7,999.0,999,9,999999999,2,0.0830,0,88,0.600,0.0,0.0
2005,1,17,6,0,?9?9?9?9E0?9?9?9*9*9?9*9*9?9*9*9?9?9*9*9*9*9C9*9*9,-13.82,-16.82,76,90430,0,0,213,0,0,0,0,0,0,0,102,0.00,7,7,999.0,999,9,999999999,2,0.0830,0,88,0.600,0.0,0.0
2005,1,17,7,0,?9?9?9?9E0?9?9?9*9*9?9*9*9?9*9*9?9?9*9*9*9*9C9*9*9,-14.67,-17.67,76,90430,0,0,210,0,0,0,0,0,0,0,259,0.00,7,7,999.0,999,9,999999999,2,0.0830,0,88,0.600,0.0,0.0
2005,1,17,8,0,?9?9?9?9E0?9?9?9*9*9?9*9*9?9*9*9?9?9*9*9*9*9C9*9*9,-15.00,-18.00,76,90430,0,0,208,0,0,0,0,0,0,0,192,0.00,7,7,999.0,999,9,999999999,2,0.0830,0,88,0.600,0.0,0.0
2005,1,17,9,0,?9?9?9?9E0?9?9?9*9*9?9*9*9?9?9?9?9?9*9*9*9*9C9*9*9,-14.70,-17.70,76,90430,122,666,209,16,118,6,1852,11939,942,626,360,2.00,7,7,999.0,999,9,999999999,2,0.0830,0,88,0.600,0.0,0.0
2005,1,17,10,0,?9?9?9?9E0?9?9?9*9*9?9*9*9?9*9*9?9?9*9*9*9*9C9*9*9,-12.83,-15.83,76,90430,350,1413,215,277,825,72,29067,83369,9563,4745,149,2.00,7,7,999.0,999,9,999999999,2,0.0830,0,88,0.600,0.0,0.0
2005,1,17,11,0,?9?9?9?9E0?9?9?9*9*9?9*9*9?9*9*9?9?9*9*9*9*9C9*9*9,-9.61,-14.11,67,90430,534,1413,211,275,451,104,31056,46495,13628,5722,47,2.00,5,5,999.0,999,9,999999999,2,0.0830,0,88,0.600,0.0,0.0
2005,1,17,12,0,?9?9?9?9E0?9?9?9*9*9?9*9*9?9*9*9?9?9*9*9*9*9C9*9*9,-5.70,-10.20,67,90430,660,1413,226,389,517,147,43175,53761,20611,6919,128,2.00,5,5,999.0,999,9,999999999,3,0.0830,0,88,0.580,0.0,0.0
2005,1,17,13,0,?9?9?9?9E0?9?9?9*9*9?9*9*9?9*9*9?9?9*9*9*9*9C9*9*9,-1.79,-7.79,60,90430,720,1413,233,270,0,270,28620,0,28890,13230,239,2.00,4,4,999.0,999,9,999999999,4,0.0830,0,88,0.319,0.0,0.0
2005,1,17,14,0,?9?9?9?9E0?9?9?9*9*9?9*9*9?9*9*9?9?9*9*9*9*9C9*9*9,1.43,-4.57,61,90430,709,1413,248,472,583,178,51866,60057,24272,8567,305,2.00,4,4,999.0,999,9,999999999,6,0.0830,0,88,0.200,0.0,0.0
2005,1,17,15,0,?9?9?9?9E0?9?9?9*9*9?9*9*9?9?9?9?9?9*9*9*9*9C9*9*9,3.30,-2.70,63,90430,629,1413,266,248,0,248,26519,0,26767,12144,225,2.00,5,5,999.0,999,9,999999999,7,0.0830,0,88,0.200,0.0,0.0
2005,1,17,16,0,?9?9?9?9E0?9?9?9*9*9?9*9*9?9*9*9?9?9*9*9*9*9C9*9*9,3.60,-2.40,63,90430,485,1413,268,189,0,189,20223,0,20412,9072,338,2.00,5,5,999.0,999,9,999999999,7,0.0830,0,88,0.200,0.0,0.0
2005,1,17,17,0,?9?9?9?9E0?9?9?9*9*9?9*9*9?9*9*9?9?9*9*9*9*9C9*9*9,3.15,-2.85,63,90430,287,1413,258,113,0,113,12216,0,12329,4864,244,2.00,4,4,999.0,999,9,999999999,7,0.0830,0,88,0.200,0.0,0.0
2005,1,17,18,0,?9?9?9?9E0?9?9?9*9*9?9*9*9?9*9*9?9?9*9*9*9*9C9*9*9,1.97,-2.53,70,90430,47,1413,271,61,1133,23,6735,115569,3268,3523,249,2.00,6,6,999.0,999,9,999999999,7,0.0830,0,88,0.200,0.0,0.0
2005,1,17,19,0,?9?9?9?9E0?9?9?9*9*9?9*9*9?9*9*9?9?9*9*9*9*9C9*9*9,0.34,-4.16,69,90430,0,254,256,0,0,0,0,0,0,0,157,2.00,5,5,999.0,999,9,999999999,6,0.0830,0,88,0.200,0.0,0.0
2005,1,17,20,0,?9?9?9?9E0?9?9?9*9*9?9*9*9?9*9*9?9?9*9*9*9*9C9*9*9,-1.48,-4.48,78,90430,0,0,265,0,0,0,0,0,0,0,97,2.00,7,7,999.0,999,9,999999999,6,0.0830,0,88,0.299,0.0,0.0
2005,1,17,21,0,?9?9?9?9E0?9?9?9*9*9?9*9*9?9?9?9?9?9*9*9*9*9C9*9*9,-3.20,-6.20,77,90430,0,0,257,0,0,0,0,0,0,0,45,1.00,7,7,999.0,999,9,999999999,5,0.0830,0,88,0.413,0.0,0.0
2005,1,17,22,0,?9?9?9?9E0?9?9?9*9*9?9*9*9?9*9*9?9?9*9*9*9*9C9*9*9,-4.62,-7.62,77,90430,0,0,251,0,0,0,0,0,0,0,52,1.00,7,7,999.0,999,9,999999999,4,0.0830,0,88,0.508,0.0,0.0
2005,1,17,23,0,?9?9?9?9E0?9?9?9*9*9?9*9*9?9*9*9?9?9*9*9*9*9C9*9*9,-5.73,-8.73,77,90430,0,0,247,0,0,0,0,0,0,0,253,1.00,7,7,999.0,999,9,999999999,4,0.0830,0,88,0.582,0.0,0.0
2005,1,17,24,0,?9?9?9?9E0?9?9?9*9*9?9*9*9?9*9*9?9?9*9*9*9*9C9*9*9,-6.59,-9.59,77,90430,0,0,243,0,0,0,0,0,0,0,172,1.00,7,7,999.0,999,9,999999999,4,0.0830,0,88,0.600,0.0,0.0
2005,1,18,1,0,?9?9?9?9E0?9?9?9*9*9?9*9*9?9*9*9?9?9*9*9*9*9C9*9*9,-7.25,-10.25,77,90720,0,0,240,0,0,0,0,0,0,0,317,1.00,7,7,999.0,999,9,999999999,3,0.0830,0,88,0.600,0.0,0.0
2005,1,18,2,0,?9?9?9?9E0?9?9?9*9*9?9*9*9?9*9*9?9?9*9*9*9*9C9*9*9,-7.77,-10.77,77,90720,0,0,238,0,0,0,0,0,0,0,180,1.00,7,7,999.0,999,9,999999999,3,0.0830,0,88,0.600,0.0,0.0
2005,1,18,3,0,?9?9?9?9E0?9?9?9*9*9?9*9*9?9?9?9?9?9*9*9*9*9C9*9*9,-8.20,-11.20,77,90720,0,0,236,0,0,0,0,0,0,0,360,3.00,7,7,999.0,999,9,999999999,3,0.0830,0,88,0.600,0.0,0.0
2005,1,18,4,0,?9?9?9?9E0?9?9?9*9*9?9*9*9?9*9*9?9?9*9*9*9*9C9*9*9,-8.58,-11.58,77,90720,0,0,234,0,0,0,0,0,0,0,181,3.00,7,7,999.0,999,9,999999999,3,0.0830,0,88,0.600,0.0,0.0
2005,1,18,5,0,?9?9?9?9E0?9?9?9*9*9?9*9*9?9*9*9?9?9*9*9*9*9C9*9*9,-8.91,-11.91,77,90720,0,0,232,0,0,0,0,0,0,0,244,3.00,7,7,999.0,999,9,999999999,3,0.0830,0,88,0.600,0.0,0.0
2005,1,18,6,0,?9?9?9?9E0?9?9?9*9*9?9*9*9?9*9*9?9?9*9*9*9*9C9*9*9,-9.17,-12.17,77,90720,0,0,231,0,0,0,0,0,0,0,261,3.00,7,7,999.0,999,9,999999999,3,0.0830,0,88,0.600,0.0,0.0
2005,1,18,7,0,?9?9?9?9E0?9?9?9*9*9?9*9*9?9*9*9?9?9*9*9*9*9C9*9*9,-9.34,-12.34,76,90720,0,0,230,0,0,0,0,0,0,0,219,3.00,7,7,999.0,999,9,999999999,3,0.0830,0,88,0.600,0.0,0.0
2005,1,18,8,0,?9?9?9?9E0?9?9?9*9*9?9*9*9?9*9*9?9?9*9*9*9*9C9*9*9,-9.40,-12.40,76,90720,0,0,229,0,0,0,0,0,0,0,126,3.00,7,7,999.0,999,9,999999999,3,0.0830,0,88,0.600,0.0,0.0
2005,1,18,9,0,?9?9?9?9E0?9?9?9*9*9?9*9*9?9?9?9?9?9*9*9*9*9C9*9*9,-9.00,-12.00,77,90720,124,676,230,13,52,8,1455,5354,1250,839,22,3.00,7,7,999.0,999,9,999999999,3,0.0830,0,88,0.600,0.0,0.0
2005,1,18,10,0,?9?9?9?9E0?9?9?9*9*9?9*9*9?9*9*9?9?9*9*9*9*9C9*9*9,-8.39,-11.39,77,90720,353,1413,233,105,148,68,12348,15549,10953,4936,331,3.00,7,7,999.0,999,9,999999999,3,0.0830,0,88,0.600,0.0,0.0
2005,1,18,11,0,?9?9?9?9E0?9?9?9*9*9?9*9*9?9*9*9?9?9*9*9*9*9C9*9*9,-7.74,-12.24,67,90720,537,1413,218,202,188,131,24044,19539,18017,6920,113,3.00,5,5,999.0,999,9,999999999,3,0.0830,0,88,0.600,0.0,0.0
2005,1,18,12,0,?9?9?9?9E0?9?9?9*9*9?9*9*9?9*9*9?9?9*9*9*9*9C9*9*9,-7.02,-11.52,67,90720,663,1413,221,136,0,136,14437,0,14573,7219,178,3.00,5,5,999.0,999,9,999999999,3,0.0830,0,88,0.600,0.0,0.0
2005,1,18,13,0,?9?9?9?9E0?9?9?9*9*9?9*9*9?9*9*9?9?9*9*9*9*9C9*9*9,-6.18,-12.18,59,90720,724,1413,215,337,233,218,38764,24884,25484,8495,211,3.00,4,4,999.0,999,9,999999999,3,0.0830,0,88,0.600,0.0,0.0
2005,1,18,14,0,?9?9?9?9E0?9?9?9*9*9?9*9*9?9*9*9?9?9*9*9*9*9C9*9*9,-5.18,-11.18,59,90720,713,1413,219,346,242,223,39070,25161,28150,10500,116,3.00,4,4,999.0,999,9,999999999,3,0.0830,0,88,0.545,0.0,0.0
2005,1,18,15,0,?9?9?9?9E0?9?9?9*9*9?9*9*9?9?9?9?9?9*9*9*9*9C9*9*9,-4.00,-10.00,59,90720,634,1413,224,148,0,148,15804,0,15952,7680,22,7.00,4,4,999.0,999,9,999999999,3,0.0830,0,88,0.467,0.0,0.0
2005,1,18,16,0,?9?9?9?9E0?9?9?9*9*9?9*9*9?9*9*9?9?9*9*9*9*9C9*9*9,-3.10,-9.10,60,90720,490,1413,229,113,0,113,12067,0,12293,5639,201,7.00,4,4,999.0,999,9,999999999,4,0.0830,0,88,0.407,0.0,0.0
2005,1,18,17,0,?9?9?9?9E0?9?9?9*9*9?9*9*9?9*9*9?9?9*9*9*9*9C9*9*9,-3.37,-9.37,60,90720,291,1413,228,142,243,92,16464,25538,14032,11097,40,7.00,4,4,999.0,999,9,999999999,4,0.0830,0,88,0.425,0.0,0.0
2005,1,18,18,0,?9?9?9?9E0?9?9?9*9*9?9*9*9?9*9*9?9?9*9*9*9*9C9*9*9,-4.05,-8.55,68,90720,52,1413,235,46,440,30,4997,44850,4117,4473,266,7.00,5,5,999.0,999,9,999999999,4,0.0830,0,88,0.470,0.0,0.0
2005,1,18,19,0,?9?9?9?9E0?9?9?9*9*9?9*9*9?9*9*9?9?9*9*9*9*9C9*9*9,-4.98,-9.48,68,90720,0,279,232,0,0,0,0,0,0,0,218,7.00,5,5,999.0,999,9,999999999,4,0.0830,0,88,0.532,0.0,0.0
2005,1,18,20,0,?9?9?9?9E0?9?9?9*9*9?9*9*9?9*9*9?9?9*9*9*9*9C9*9*9,-5.99,-8.99,77,90720,0,0,245,0,0,0,0,0,0,0,222,7.00,7,7,999.0,999,9,999999999,4,0.0830,0,88,0.599,0.0,0.0
2005,1,18,21,0,?9?9?9?9E0?9?9?9*9*9?9*9*9?9?9?9?9?9*9*9*9*9C9*9*9,-6.90,-9.90,77,90720,0,0,241,0,0,0,0,0,0,0,67,1.00,7,7,999.0,999,9,999999999,3,0.0830,0,88,0.600,0.0,0.0
2005,1,18,22,0,?9?9?9?9E0?9?9?9*9*9?9*9*9?9*9*9?9?9*9*9*9*9C9*9*9,-7.59,-10.59,77,90720,0,0,239,0,0,0,0,0,0,0,122,1.00,7,7,999.0,999,9,999999999,3,0.0830,0,88,0.600,0.0,0.0
2005,1,18,23,0,?9?9?9?9E0?9?9?9*9*9?9*9*9?9*9*9?9?9*9*9*9*9C9*9*9,-8.06,-11.06,77,90720,0,0,237,0,0,0,0,0,0,0,201,1.00,7,7,999.0,999,9,999999999,3,0.0830,0,88,0.600,0.0,0.0
2005,1,18,24,0,?9?9?9?9E0?9?9?9*9*9?9*9*9?9*9*9?9?9*9*9*9*9C9*9*9,-8.38,-11.38,77,90720,0,0,236,0,0,0,0,0,0,0,31,1.00,7,7,999.0,999,9,999999999,3,0.0830,0,88,0.600,0.0,0.0
2005,1,19,1,0,?9?9?9?9E0?9?9?9*9*9?9*9*9?9*9*9?9?9*9*9*9*9C9*9*9,-8.59,-11.59,77,90180,0,0,235,0,0,0,0,0,0,0,112,1.00,7,7,999.0,999,9,999999999,3,0.0840,0,88,0.600,0.0,0.0
2005,1,19,2,0,?9?9?9?9E0?9?9?9*9*9?9*9*9?9*9*9?9?9*9*9*9*9C9*9*9,-8.74,-11.74,77,90180,0,0,234,0,0,0,0,0,0,0,274,1.00,7,7,999.0,999,9,999999999,3,0.0840,0,88,0.600,0.0,0.0
2005,1,19,3,0,?9?9?9?9E0?9?9?9*9*9?9*9*9?9?9?9?9?9*9*9*9*9C9*9*9,-8.90,-11.90,77,90180,0,0,233,0,0,0,0,0,0,0,0,0.00,7,7,999.0,999,9,999999999,3,0.0840,0,88,0.600,0.0,0.0
2005,1,19,4,0,?9?9?9?9E0?9?9?9*9*9?9*9*9?9*9*9?9?9*9*9*9*9C9*9*9,-9.09,-12.09,77,90180,0,0,232,0,0,0,0,0,0,0,0,0.00,7,7,999.0,999,9,999999999,3,0.0840,0,88,0.600,0.0,0.0
2005,1,19,5,0,?9?9?9?9E0?9?9?9*9*9?9*9*9?9*9*9?9?9*9*9*9*9C9*9*9,-9.31,-12.31,76,90180,0,0,231,0,0,0,0,0,0,0,104,0.00,7,7,999.0,999,9,999999999,3,0.0840,0,88,0.600,0.0,0.0
2005,1,19,6,0,?9?9?9?9E0?9?9?9*9*9?9*9*9?9*9*9?9?9*9*9*9*9C9*9*9,-9.50,-12.50,76,90180,0,0,230,0,0,0,0,0,0,0,174,0.00,7,7,999.0,999,9,999999999,3,0.0840,0,88,0.600,0.0,0.0
2005,1,19,7,0,?9?9?9?9E0?9?9?9*9*9?9*9*9?9*9*9?9?9*9*9*9*9C9*9*9,-9.64,-12.64,76,90180,0,0,229,0,0,0,0,0,0,0,39,0.00,7,7,999.0,999,9,999999999,3,0.0840,0,88,0.600,0.0,0.0
2005,1,19,8,0,?9?9?9?9E0?9?9?9*9*9?9*9*9?9*9*9?9?9*9*9*9*9C9*9*9,-9.70,-12.70,76,90180,0,0,228,0,0,0,0,0,0,0,54,0.00,7,7,999.0,999,9,999999999,3,0.0840,0,88,0.600,0.0,0.0
2005,1,19,9,0,?9?9?9?9E0?9?9?9*9*9?9*9*9?9?9?9?9?9*9*9*9*9C9*9*9,-9.20,-12.20,77,90180,126,686,230,27,192,10,3059,19538,1514,1023,0,0.00,7,7,999.0,999,9,999999999,3,0.0840,0,88,0.600,0.0,0.0
2005,1,19,10,0,?9?9?9?9E0?9?9?9*9*9?9*9*9?9*9*9?9?9*9*9*9*9C9*9*9,-8.57,-11.57,77,90180,355,1413,232,88,0,88,9377,0,9465,4557,94,0.00,7,7,999.0,999,9,999999999,3,0.0840,0,88,0.600,0.0,0.0
2005,1,19,11,0,?9?9?9?9E0?9?9?9*9*9?9*9*9?9*9*9?9?9*9*9*9*9C9*9*9,-7.97,-12.47,67,90180,540,1413,217,168,0,168,18012,0,18181,8754,335,0.00,5,5,999.0,999,9,999999999,3,0.0840,0,88,0.600,0.0,0.0
2005,1,19,12,0,?9?9?9?9E0?9?9?9*9*9?9*9*9?9*9*9?9?9*9*9*9*9C9*9*9,-7.25,-11.75,67,90180,667,1413,220,558,738,209,60269,75302,27173,9406,237,0.00,5,5,999.0,999,9,999999999,3,0.0840,0,88,0.600,0.0,0.0
2005,1,19,13,0,?9?9?9?9E0?9?9?9*9*9?9*9*9?9*9*9?9?9*9*9*9*9C9*9*9,-6.25,-12.25,59,90180,728,1413,214,280,0,280,29694,0,29974,13446,128,0.00,4,4,999.0,999,9,999999999,3,0.0840,0,88,0.600,0.0,0.0
2005,1,19,14,0,?9?9?9?9E0?9?9?9*9*9?9*9*9?9*9*9?9?9*9*9*9*9C9*9*9,-4.82,-10.82,59,90180,718,1413,220,675,830,253,72268,84674,31621,11637,194,0.00,4,4,999.0,999,9,999999999,3,0.0840,0,88,0.521,0.0,0.0
2005,1,19,15,0,?9?9?9?9E0?9?9?9*9*9?9*9*9?9?9?9?9?9*9*9*9*9C9*9*9,-2.80,-8.80,60,90180,638,1413,229,257,0,257,27535,0,27793,12610,225,2.00,4,4,999.0,999,9,999999999,4,0.0840,0,88,0.387,0.0,0.0
2005,1,19,16,0,?9?9?9?9E0?9?9?9*9*9?9*9*9?9*9*9?9?9*9*9*9*9C9*9*9,-1.10,-7.10,60,90180,494,1413,237,197,0,197,21053,0,21447,9444,19,2.00,4,4,999.0,999,9,999999999,5,0.0840,0,88,0.273,0.0,0.0
2005,1,19,17,0,?9?9?9?9E0?9?9?9*9*9?9*9*9?9*9*9?9?9*9*9*9*9C9*9*9,-1.43,-7.43,60,90180,296,1413,237,279,830,104,29265,83868,13466,10648,117,2.00,4,4,999.0,999,9,999999999,4,0.0840,0,88,0.295,0.0,0.0
2005,1,19,18,0,?9?9?9?9E0?9?9?9*9*9?9*9*9?9*9*9?9?9*9*9*9*9C9*9*9,-2.27,-6.77,68,90180,57,1413,243,39,0,39,4201,0,4240,1439,305,2.00,5,5,999.0,999,9,999999999,5,0.0840,0,88,0.351,0.0,0.0
2005,1,19,19,0,?9?9?9?9E0?9?9?9*9*9?9*9*9?9*9*9?9?9*9*9*9*9C9*9*9,-3.42,-7.92,68,90180,0,304,239,0,0,0,0,0,0,0,61,2.00,5,5,999.0,999,9,999999999,4,0.0840,0,88,0.428,0.0,0.0
2005,1,19,20,0,?9?9?9?9E0?9?9?9*9*9?9*9*9?9*9*9?9?9*9*9*9*9C9*9*9,-4.66,-7.66,77,90180,0,0,250,0,0,0,0,0,0,0,152,2.00,7,7,999.0,999,9,999999999,4,0.0840,0,88,0.511,0.0,0.0
2005,1,19,21,0,?9?9?9?9E0?9?9?9*9*9?9*9*9?9?9?9?9?9*9*9*9*9C9*9*9,-5.80,-8.80,77,90180,0,0,246,0,0,0,0,0,0,0,112,3.00,7,7,999.0,999,9,999999999,4,0.0840,0,88,0.587,0.0,0.0
2005,1,19,22,0,?9?9?9?9E0?9?9?9*9*9?9*9*9?9*9*9?9?9*9*9*9*9C9*9*9,-6.67,-9.67,77,90180,0,0,242,0,0,0,0,0,0,0,29,3.00,7,7,999.0,999,9,999999999,4,0.0840,0,88,0.600,0.0,0.0
2005,1,19,23,0,?9?9?9?9E0?9?9?9*9*9?9*9*9?9*9*9?9?9*9*9*9*9C9*9*9,-7.30,-10.30,77,90180,0,0,240,0,0,0,0,0,0,0,314,3.00,7,7,999.0,999,9,999999999,3,0.0840,0,88,0.600,0.0,0.0
2005,1,19,24,0,?9?9?9?9E0?9?9?9*9*9?9*9*9?9*9*9?9?9*9*9*9*9C9*9*9,-7.79,-10.79,77,90180,0,0,238,0,0,0,0,0,0,0,317,3.00,7,7,999.0,999,9,999999999,3,0.0840,0,88,0.600,0.0,0.0
2005,1,20,1,0,?9?9?9?9E0?9?9?9*9*9?9*9*9?9*9*9?9?9*9*9*9*9C9*9*9,-8.21,-11.21,77,89540,0,0,236,0,0,0,0,0,0,0,128,3.00,7,7,999.0,999,9,999999999,3,0.0840,0,88,0.600,0.0,0.0
2005,1,20,2,0,?9?9?9?9E0?9?9?9*9*9?9*9*9?9*9*9?9?9*9*9*9*9C9*9*9,-8.65,-11.65,77,89540,0,0,234,0,0,0,0,0,0,0,286,3.00,7,7,999.0,999,9,999999999,3,0.0840,0,88,0.600,0.0,0.0
2005,1,20,3,0,?9?9?9?9E0?9?9?9*9*9?9*9*9?9?9?9?9?9*9*9*9*9C9*9*9,-9.20,-12.20,77,89540,0,0,232,0,0,0,0,0,0,0,0,0.00,7,7,999.0,999,9,999999999,3,0.0840,0,88,0.600,0.0,0.0
2005,1,20,4,0,?9?9?9?9E0?9?9?9*9*9?9*9*9?9*9*9?9?9*9*9*9*9C9*9*9,-9.91,-12.91,76,89540,0,0,229,0,0,0,0,0,0,0,95,0.00,7,7,999.0,999,9,999999999,3,0.0840,0,88,0.600,0.0,0.0
2005,1,20,5,0,?9?9?9?9E0?9?9?9*9*9?9*9*9?9*9*9?9?9*9*9*9*9C9*9*9,-10.68,-13.68,76,89540,0,0,225,0,0,0,0,0,0,0,93,0.00,7,7,999.0,999,9,999999999,2,0.0840,0,88,0.600,0.0,0.0
2005,1,20,6,0,?9?9?9?9E0?9?9?9*9*9?9*9*9?9*9*9?9?9*9*9*9*9C9*9*9,-11.38,-14.38,76,89540,0,0,222,0,0,0,0,0,0,0,217,0.00,7,7,999.0,999,9,999999999,2,0.0840,0,88,0.600,0.0,0.0
2005,1,20,7,0,?9?9?9?9E0?9?9?9*9*9?9*9*9?9*9*9?9?9*9*9*9*9C9*9*9,-11.90,-14.90,76,89540,0,0,220,0,0,0,0,0,0,0,5,0.00,7,7,999.0,999,9,999999999,2,0.0840,0,88,0.600,0.0,0.0
2005,1,20,8,0,?9?9?9?9E0?9?9?9*9*9?9*9*9?9*9*9?9?9*9*9*9*9C9*9*9,-12.10,-15.10,76,89540,0,0,219,0,0,0,0,0,0,0,239,0.00,7,7,999.0,999,9,999999999,2,0.0840,0,88,0.600,0.0,0.0
2005,1,20,9,0,?9?9?9?9E0?9?9?9*9*9?9*9*9?9?9?9?9?9*9*9*9*9C9*9*9,-10.40,-13.40,76,89540,128,697,225,21,144,8,2332,14736,1128,752,0,0.00,7,7,999.0,999,9,999999999,2,0.0840,0,88,0.600,0.0,0.0
2005,1,20,10,0,?9?9?9?9E0?9?9?9*9*9?9*9*9?9*9*9?9?9*9*9*9*9C9*9*9,-8.46,-11.46,77,89540,358,1413,232,213,631,53,22803,63714,7196,3545,356,0.00,7,7,999.0,999,9,999999999,3,0.0840,0,88,0.600,0.0,0.0
2005,1,20,11,0,?9?9?9?9E0?9?9?9*9*9?9*9*9?9*9*9?9?9*9*9*9*9C9*9*9,-7.09,-11.59,67,89540,543,1413,220,280,462,102,31599,47543,13344,5500,110,0.00,5,5,999.0,999,9,999999999,3,0.0840,0,88,0.600,0.0,0.0
2005,1,20,12,0,?9?9?9?9E0?9?9?9*9*9?9*9*9?9*9*9?9?9*9*9*9*9C9*9*9,-6.00,-10.50,67,89540,671,1413,225,573,906,142,59608,91517,18641,4981,67,0.00,5,5,999.0,999,9,999999999,3,0.0840,0,88,0.600,0.0,0.0
2005,1,20,13,0,?9?9?9?9E0?9?9?9*9*9?9*9*9?9*9*9?9?9*9*9*9*9C9*9*9,-4.89,-10.89,59,89540,732,1413,220,464,569,169,51053,58579,22992,7439,96,0.00,4,4,999.0,999,9,999999999,3,0.0840,0,88,0.526,0.0,0.0
2005,1,20,14,0,?9?9?9?9E0?9?9?9*9*9?9*9*9?9*9*9?9?9*9*9*9*9C9*9*9,-3.46,-9.46,60,89540,722,1413,226,476,591,173,52356,60856,23578,8148,200,0.00,4,4,999.0,999,9,999999999,4,0.0840,0,88,0.431,0.0,0.0
2005,1,20,15,0,?9?9?9?9E0?9?9?9*9*9?9*9*9?9?9?9?9?9*9*9*9*9C9*9*9,-1.40,-7.40,60,89540,643,1413,235,251,0,251,26808,0,27058,12276,45,2.00,4,4,999.0,999,9,999999999,4,0.0840,0,88,0.293,0.0,0.0
2005,1,20,16,0,?9?9?9?9E0?9?9?9*9*9?9*9*9?9*9*9?9?9*9*9*9*9C9*9*9,0.40,-5.60,61,89540,499,1413,244,192,0,192,20526,0,20718,9208,295,2.00,4,4,999.0,999,9,999999999,5,0.0840,0,88,0.200,0.0,0.0
2005,1,20,17,0,?9?9?9?9E0?9?9?9*9*9?9*9*9?9*9*9?9?9*9*9*9*9C9*9*9,0.01,-5.99,60,89540,301,1413,243,116,0,116,12526,0,12642,5103,55,2.00,4,4,999.0,999,9,999999999,5,0.0840,0,88,0.200,0.0,0.0
2005,1,20,18,0,?9?9?9?9E0?9?9?9*9*9?9*9*9?9*9*9?9?9*9*9*9*9C9*9*9,-1.00,-5.50,68,89540,62,1413,249,39,0,39,4174,0,4213,1430,324,2.00,5,5,999.0,999,9,999999999,5,0.0840,0,88,0.267,0.0,0.0
2005,1,20,19,0,?9?9?9?9E0?9?9?9*9*9?9*9*9?9*9*9?9?9*9*9*9*9C9*9*9,-2.35,-6.85,68,89540,0,329,243,0,0,0,0,0,0,0,183,2.00,5,5,999.0,999,9,999999999,5,0.0840,0,88,0.357,0.0,0.0
2005,1,20,20,0,?9?9?9?9E0?9?9?9*9*9?9*9*9?9*9*9?9?9*9*9*9*9C9*9*9,-3.77,-6.77,77,89540,0,0,254,0,0,0,0,0,0,0,192,2.00,7,7,999.0,999,9,999999999,5,0.0840,0,88,0.451,0.0,0.0
2005,1,20,21,0,?9?9?9?9E0?9?9?9*9*9?9*9*9?9?9?9?9?9*9*9*9*9C9*9*9,-5.00,-8.00,77,89540,0,0,249,0,0,0,0,0,0,0,360,3.00,7,7,999.0,999,9,999999999,4,0.0840,0,88,0.533,0.0,0.0
2005,1,20,22,0,?9?9?9?9E0?9?9?9*9*9?9*9*9?9*9*9?9?9*9*9*9*9C9*9*9,-5.84,-8.84,77,89540,0,0,246,0,0,0,0,0,0,0,222,3.00,7,7,999.0,999,9,999999999,4,0.0840,0,88,0.589,0.0,0.0
2005,1,20,23,0,?9?9?9?9E0?9?9?9*9*9?9*9*9?9*9*9?9?9*9*9*9*9C9*9*9,-6.34,-9.34,77,89540,0,0,244,0,0,0,0,0,0,0,202,3.00,7,7,999.0,999,9,999999999,4,0.0840,0,88,0.600,0.0,0.0
2005,1,20,24,0,?9?9?9?9E0?9?9?9*9*9?9*9*9?9*9*9?9?9*9*9*9*9C9*9*9,-6.63,-9.63,77,89540,0,0,243,0,0,0,0,0,0,0,37,3.00,7,7,999.0,999,9,999999999,4,0.0840,0,88,0.600,0.0,0.0
2005,1,21,1,0,?9?9?9?9E0?9?9?9*9*9?9*9*9?9*9*9?9?9*9*9*9*9C9*9*9,-6.84,-9.84,77,89900,0,0,242,0,0,0,0,0,0,0,14,3.00,7,7,999.0,999,9,999999999,3,0.0840,0,88,0.600,0.0,0.0
2005,1,21,2,0,?9?9?9?9E0?9?9?9*9*9?9*9*9?9*9*9?9?9*9*9*9*9C9*9*9,-7.09,-10.09,77,89900,0,0,241,0,0,0,0,0,0,0,223,3.00,7,7,999.0,999,9,999999999,3,0.0840,0,88,0.600,0.0,0.0
2005,1,21,3,0,?9?9?9?9E0?9?9?9*9*9?9*9*9?9?9?9?9?9*9*9*9*9C9*9*9,-7.50,-10.50,77,89900,0,0,239,0,0,0,0,0,0,0,22,2.00,7,7,999.0,999,9,999999999,3,0.0840,0,88,0.600,0.0,0.0
2005,1,21,4,0,?9?9?9?9E0?9?9?9*9*9?9*9*9?9*9*9?9?9*9*9*9*9C9*9*9,-8.16,-11.16,77,89900,0,0,236,0,0,0,0,0,0,0,166,2.00,7,7,999.0,999,9,999999999,3,0.0840,0,88,0.600,0.0,0.0
2005,1,21,5,0,?9?9?9?9E0?9?9?9*9*9?9*9*9?9*9*9?9?9*9*9*9*9C9*9*9,-8.94,-11.94,77,89900,0,0,232,0,0,0,0,0,0,0,70,2.00,7,7,999.0,999,9,999999999,3,0.0840,0,88,0.600,0.0,0.0
2005,1,21,6,0,?9?9?9?9E0?9?9?9*9*9?9*9*9?9*9*9?9?9*9*9*9*9C9*9*9,-9.70,-12.70,76,89900,0,0,229,0,0,0,0,0,0,0,148,2.00,7,7,999.0,999,9,999999999,3,0.0840,0,88,0.600,0.0,0.0
2005,1,21,7,0,?9?9?9?9E0?9?9?9*9*9?9*9*9?9*9*9?9?9*9*9*9*9C9*9*9,-10.27,-13.27,76,89900,0,0,226,0,0,0,0,0,0,0,109,2.00,7,7,999.0,999,9,999999999,2,0.0840,0,88,0.600,0.0,0.0
2005,1,21,8,0,?9?9?9?9E0?9?9?9*9*9?9*9*9?9*9*9?9?9*9*9*9*9C9*9*9,-10.50,-13.50,76,89900,0,0,225,0,0,0,0,0,0,0,153,2.00,7,7,999.0,999,9,999999999,2,0.0840,0,88,0.600,0.0,0.0
2005,1,21,9,0,?9?9?9?9E0?9?9?9*9*9?9*9*9?9?9?9?9?9*9*9*9*9C9*9*9,-9.90,-12.90,76,89900,131,709,227,23,108,13,2572,11063,1917,1287,0,0.00,7,7,999.0,999,9,999999999,3,0.0840,0,88,0.600,0.0,0.0
2005,1,21,10,0,?9?9?9?9E0?9?9?9*9*9?9*9*9?9*9*9?9?9*9*9*9*9C9*9*9,-8.77,-11.77,77,89900,361,1412,231,65,0,65,6905,0,6969,3420,220,0.00,7,7,999.0,999,9,999999999,3,0.0840,0,88,0.600,0.0,0.0
2005,1,21,11,0,?9?9?9?9E0?9?9?9*9*9?9*9*9?9*9*9?9?9*9*9*9*9C9*9*9,-7.44,-11.94,67,89900,547,1412,219,294,329,167,34455,34230,22199,8679,81,0.00,5,5,999.0,999,9,999999999,3,0.0840,0,88,0.600,0.0,0.0
2005,1,21,12,0,?9?9?9?9E0?9?9?9*9*9?9*9*9?9*9*9?9?9*9*9*9*9C9*9*9,-6.01,-10.51,67,89900,674,1412,225,414,375,234,46336,38596,29310,10317,244,0.00,5,5,999.0,999,9,999999999,3,0.0840,0,88,0.600,0.0,0.0
2005,1,21,13,0,?9?9?9?9E0?9?9?9*9*9?9*9*9?9*9*9?9?9*9*9*9*9C9*9*9,-4.60,-10.60,59,89900,736,1412,221,203,0,203,21520,0,21723,10354,131,0.00,4,4,999.0,999,9,999999999,3,0.0840,0,88,0.507,0.0,0.0
2005,1,21,14,0,?9?9?9?9E0?9?9?9*9*9?9*9*9?9*9*9?9?9*9*9*9*9C9*9*9,-3.32,-9.32,60,89900,727,1412,227,500,420,283,54986,43271,34281,13032,192,0.00,4,4,999.0,999,9,999999999,4,0.0840,0,88,0.421,0.0,0.0
2005,1,21,15,0,?9?9?9?9E0?9?9?9*9*9?9*9*9?9?9?9?9?9*9*9*9*9C9*9*9,-2.30,-8.30,60,89900,648,1412,231,187,0,187,19972,0,20158,9519,337,3.00,4,4,999.0,999,9,999999999,4,0.0840,0,88,0.353,0.0,0.0
2005,1,21,16,0,?9?9?9?9E0?9?9?9*9*9?9*9*9?9*9*9?9?9*9*9*9*9C9*9*9,-1.64,-7.64,60,89900,504,1412,235,143,0,143,15312,0,15455,7155,166,3.00,4,4,999.0,999,9,999999999,4,0.0840,0,88,0.309,0.0,0.0
2005,1,21,17,0,?9?9?9?9E0?9?9?9*9*9?9*9*9?9*9*9?9?9*9*9*9*9C9*9*9,-1.40,-7.40,60,89900,306,1412,237,87,0,87,9378,0,9464,3907,20,3.00,4,4,999.0,999,9,999999999,4,0.0840,0,88,0.293,0.0,0.0
2005,1,21,18,0,?9?9?9?9E0?9?9?9*9*9?9*9*9?9*9*9?9?9*9*9*9*9C9*9*9,-1.66,-6.16,68,89900,66,1412,246,29,0,29,3174,0,3204,1087,139,3.00,5,5,999.0,999,9,999999999,5,0.0840,0,88,0.311,0.0,0.0
2005,1,21,19,0,?9?9?9?9E0?9?9?9*9*9?9*9*9?9*9*9?9?9*9*9*9*9C9*9*9,-2.31,-6.81,68,89900,0,354,243,0,0,0,0,0,0,0,210,3.00,5,5,999.0,999,9,999999999,5,0.0840,0,88,0.354,0.0,0.0
2005,1,21,20,0,?9?9?9?9E0?9?9?9*9*9?9*9*9?9*9*9?9?9*9*9*9*9C9*9*9,-3.16,-6.16,77,89900,0,0,257,0,0,0,0,0,0,0,280,3.00,7,7,999.0,999,9,999999999,5,0.0840,0,88,0.411,0.0,0.0
2005,1,21,21,0,?9?9?9?9E0?9?9?9*9*9?9*9*9?9?9?9?9?9*9*9*9*9C9*9*9,-4.00,-7.00,77,89900,0,0,254,0,0,0,0,0,0,0,337,3.00,7,7,999.0,999,9,999999999,5,0.0840,0,88,0.467,0.0,0.0
2005,1,21,22,0,?9?9?9?9E0?9?9?9*9*9?9*9*9?9*9*9?9?9*9*9*9*9C9*9*9,-4.69,-7.69,77,89900,0,0,251,0,0,0,0,0,0,0,214,3.00,7,7,999.0,999,9,999999999,4,0.0840,0,88,0.513,0.0,0.0
2005,1,21,23,0,?9?9?9?9E0?9?9?9*9*9?9*9*9?9*9*9?9?9*9*9*9*9C9*9*9,-5.27,-8.27,77,89900,0,0,249,0,0,0,0,0,0,0,64,3.00,7,7,999.0,999,9,999999999,4,0.0840,0,88,0.551,0.0,0.0
2005,1,21,24,0,?9?9?9?9E0?9?9?9*9*9?9*9*9?9*9*9?9?9*9*9*9*9C9*9*9,-5.82,-8.82,77,89900,0,0,246,0,0,0,0,0,0,0,278,3.00,7,7,999.0,999,9,999999999,4,0.0840,0,88,0.588,0.0,0.0
2005,1,22,1,0,?9?9?9?9E0?9?9?9*9*9?9*9*9?9*9*9?9?9*9*9*9*9C9*9*9,-6.43,-9.43,77,90320,0,0,244,0,0,0,0,0,0,0,294,3.00,7,7,999.0,999,9,999999999,4,0.0850,0,88,0.600,0.0,0.0
2005,1,22,2,0,?9?9?9?9E0?9?9?9*9*9?9*9*9?9*9*9?9?9*9*9*9*9C9*9*9,-7.20,-10.20,77,90320,0,0,240,0,0,0,0,0,0,0,27,3.00,7,7,999.0,999,9,999999999,3,0.0850,0,88,0.600,0.0,0.0
2005,1,22,3,0,?9?9?9?9E0?9?9?9*9*9?9*9*9?9?9?9?9?9*9*9*9*9C9*9*9,-8.20,-11.20,77,90320,0,0,236,0,0,0,0,0,0,0,22,1.00,7,7,999.0,999,9,999999999,3,0.0850,0,88,0.600,0.0,0.0
2005,1,22,4,0,?9?9?9?9E0?9?9?9*9*9?9*9*9?9*9*9?9?9*9*9*9*9C9*9*9,-9.48,-12.48,76,90320,0,0,230,0,0,0,0,0,0,0,209,1.00,7,7,999.0,999,9,999999999,3,0.0850,0,88,0.600,0.0,0.0
2005,1,22,5,0,?9?9?9?9E0?9?9?9*9*9?9*9*9?9*9*9?9?9*9*9*9*9C9*9*9,-10.86,-13.86,76,90320,0,0,225,0,0,0,0,0,0,0,147,1.00,7,7,999.0,999,9,999999999,2,0.0850,0,88,0.600,0.0,0.0
2005,1,22,6,0,?9?9?9?9E0?9?9?9*9*9?9*9*9?9*9*9?9?9*9*9*9*9C9*9*9,-12.12,-15.12,76,90320,0,0,219,0,0,0,0,0,0,0,321,1.00,7,7,999.0,999,9,999999999,2,0.0850,0,88,0.600,0.0,0.0
2005,1,22,7,0,?9?9?9?9E0?9?9?9*9*9?9*9*9?9*9*9?9?9*9*9*9*9C9*9*9,-13.04,-16.04,76,90320,0,0,216,0,0,0,0,0,0,0,327,1.00,7,7,999.0,999,9,999999999,2,0.0850,0,88,0.600,0.0,0.0
2005,1,22,8,0,?9?9?9?9E0?9?9?9*9*9?9*9*9?9*9*9?9?9*9*9*9*9C9*9*9,-13.40,-16.40,76,90320,0,0,214,0,0,0,0,0,0,0,218,1.00,7,7,999.0,999,9,999999999,2,0.0850,0,88,0.600,0.0,0.0
2005,1,22,9,0,?9?9?9?9E0?9?9?9*9*9?9*9*9?9?9?9?9?9*9*9*9*9C9*9*9,-13.00,-16.00,76,90320,133,722,215,54,323,24,5888,32592,3321,2284,0,0.00,7,7,999.0,999,9,999999999,2,0.0850,0,88,0.600,0.0,0.0
2005,1,22,10,0,?9?9?9?9E0?9?9?9*9*9?9*9*9?9*9*9?9?9*9*9*9*9C9*9*9,-11.91,-14.91,76,90320,364,1412,219,88,0,88,9459,0,9547,4685,329,0.00,7,7,999.0,999,9,999999999,2,0.0850,0,88,0.600,0.0,0.0
2005,1,22,11,0,?9?9?9?9E0?9?9?9*9*9?9*9*9?9*9*9?9?9*9*9*9*9C9*9*9,-10.30,-14.80,67,90320,550,1412,208,167,0,167,17882,0,18049,8690,223,0.00,5,5,999.0,999,9,999999999,2,0.0850,0,88,0.600,0.0,0.0
2005,1,22,12,0,?9?9?9?9E0?9?9?9*9*9?9*9*9?9*9*9?9?9*9*9*9*9C9*9*9,-8.33,-12.83,67,90320,678,1412,216,234,0,234,24838,0,25072,11716,84,0.00,5,5,999.0,999,9,999999999,3,0.0850,0,88,0.600,0.0,0.0
2005,1,22,13,0,?9?9?9?9E0?9?9?9*9*9?9*9*9?9*9*9?9?9*9*9*9*9C9*9*9,-6.18,-12.18,59,90320,740,1412,215,276,0,276,29244,0,29520,13243,106,0.00,4,4,999.0,999,9,999999999,3,0.0850,0,88,0.600,0.0,0.0
2005,1,22,14,0,?9?9?9?9E0?9?9?9*9*9?9*9*9?9*9*9?9?9*9*9*9*9C9*9*9,-4.01,-10.01,59,90320,732,1412,224,283,0,283,29984,0,30267,13578,38,0.00,4,4,999.0,999,9,999999999,3,0.0850,0,88,0.467,0.0,0.0
2005,1,22,15,0,?9?9?9?9E0?9?9?9*9*9?9*9*9?9?9?9?9?9*9*9*9*9C9*9*9,-2.00,-8.00,60,90320,653,1412,233,682,830,297,72239,83858,35646,16338,315,3.00,4,4,999.0,999,9,999999999,4,0.0850,0,88,0.333,0.0,0.0
2005,1,22,16,0,?9?9?9?9E0?9?9?9*9*9?9*9*9?9*9*9?9?9*9*9*9*9C9*9*9,-0.80,-6.80,60,90320,509,1412,239,195,0,195,20847,0,21042,9352,346,3.00,4,4,999.0,999,9,999999999,5,0.0850,0,88,0.253,0.0,0.0
2005,1,22,17,0,?9?9?9?9E0?9?9?9*9*9?9*9*9?9*9*9?9?9*9*9*9*9C9*9*9,-1.03,-7.03,60,90320,311,1412,238,119,0,119,12812,0,12931,5220,99,3.00,4,4,999.0,999,9,999999999,5,0.0850,0,88,0.269,0.0,0.0
2005,1,22,18,0,?9?9?9?9E0?9?9?9*9*9?9*9*9?9*9*9?9?9*9*9*9*9C9*9*9,-1.64,-6.14,68,90320,71,1412,246,41,0,41,4403,0,4444,1508,115,3.00,5,5,999.0,999,9,999999999,5,0.0850,0,88,0.309,0.0,0.0
2005,1,22,19,0,?9?9?9?9E0?9?9?9*9*9?9*9*9?9*9*9?9?9*9*9*9*9C9*9*9,-2.52,-7.02,68,90320,0,380,243,0,0,0,0,0,0,0,145,3.00,5,5,999.0,999,9,999999999,5,0.0850,0,88,0.368,0.0,0.0
2005,1,22,20,0,?9?9?9?9E0?9?9?9*9*9?9*9*9?9*9*9?9?9*9*9*9*9C9*9*9,-3.55,-6.55,77,90320,0,0,255,0,0,0,0,0,0,0,357,3.00,7,7,999.0,999,9,999999999,5,0.0850,0,88,0.437,0.0,0.0
2005,1,22,21,0,?9?9?9?9E0?9?9?9*9*9?9*9*9?9?9?9?9?9*9*9*9*9C9*9*9,-4.60,-7.60,77,90320,0,0,251,0,0,0,0,0,0,0,360,3.00,7,7,999.0,999,9,999999999,4,0.0850,0,88,0.507,0.0,0.0
2005,1,22,22,0,?9?9?9?9E0?9?9?9*9*9?9*9*9?9*9*9?9?9*9*9*9*9C9*9*9,-5.59,-8.59,77,90320,0,0,247,0,0,0,0,0,0,0,343,3.00,7,7,999.0,999,9,999999999,4,0.0850,0,88,0.573,0.0,0.0
2005,1,22,23,0,?9?9?9?9E0?9?9?9*9*9?9*9*9?9*9*9?9?9*9*9*9*9C9*9*9,-6.51,-9.51,77,90320,0,0,243,0,0,0,0,0,0,0,189,3.00,7,7,999.0,999,9,999999999,4,0.0850,0,88,0.600,0.0,0.0
2005,1,22,24,0,?9?9?9?9E0?9?9?9*9*9?9*9*9?9*9*9?9?9*9*9*9*9C9*9*9,-7.40,-10.40,77,90320,0,0,240,0,0,0,0,0,0,0,112,3.00,7,7,999.0,999,9,999999999,3,0.0850,0,88,0.600,0.0,0.0
2005,1,23,1,0,?9?9?9?9E0?9?9?9*9*9?9*9*9?9*9*9?9?9*9*9*9*9C9*9*9,-8.27,-11.27,77,90550,0,0,236,0,0,0,0,0,0,0,275,3.00,7,7,999.0,999,9,999999999,3,0.0850,0,88,0.600,0.0,0.0
2005,1,23,2,0,?9?9?9?9E0?9?9?9*9*9?9*9*9?9*9*9?9?9*9*9*9*9C9*9*9,-9.17,-12.17,77,90550,0,0,232,0,0,0,0,0,0,0,38,3.00,7,7,999.0,999,9,999999999,3,0.0850,0,88,0.600,0.0,0.0
2005,1,23,3,0,?9?9?9?9E0?9?9?9*9*9?9*9*9?9?9?9?9?9*9*9*9*9C9*9*9,-10.10,-13.10,76,90550,0,0,228,0,0,0,0,0,0,0,0,0.00,7,7,999.0,999,9,999999999,3,0.0850,0,88,0.600,0.0,0.0
2005,1,23,4,0,?9?9?9?9E0?9?9?9*9*9?9*9*9?9*9*9?9?9*9*9*9*9C9*9*9,-11.08,-14.08,76,90550,0,0,224,0,0,0,0,0,0,0,200,0.00,7,7,999.0,999,9,999999999,2,0.0850,0,88,0.600,0.0,0.0
2005,1,23,5,0,?9?9?9?9E0?9?9?9*9*9?9*9*9?9*9*9?9?9*9*9*9*9C9*9*9,-12.03,-15.03,76,90550,0,0,220,0,0,0,0,0,0,0,99,0.00,7,7,999.0,999,9,999999999,2,0.0850,0,88,0.600,0.0,0.0
2005,1,23,6,0,?9?9?9?9E0?9?9?9*9*9?9*9*9?9*9*9?9?9*9*9*9*9C9*9*9,-12.83,-15.83,76,90550,0,0,217,0,0,0,0,0,0,0,238,0.00,7,7,999.0,999,9,999999999,2,0.0850,0,88,0.600,0.0,0.0
2005,1,23,7,0,?9?9?9?9E0?9?9?9*9*9?9*9*9?9*9*9?9?9*9*9*9*9C9*9*9,-13.39,-16.39,76,90550,0,0,214,0,0,0,0,0,0,0,209,0.00,7,7,999.0,999,9,999999999,2,0.0850,0,88,0.600,0.0,0.0
2005,1,23,8,0,?9?9?9?9E0?9?9?9*9*9?9*9*9?9*9*9?9?9*9*9*9*9C9*9*9,-13.60,-16.60,76,90550,0,0,213,0,0,0,0,0,0,0,140,0.00,7,7,999.0,999,9,999999999,2,0.0850,0,88,0.600,0.0,0.0
2005,1,23,9,0,?9?9?9?9E0?9?9?9*9*9?9*9*9?9?9?9?9?9*9*9*9*9C9*9*9,-12.20,-15.20,76,90550,136,736,218,28,207,8,3088,21164,1136,742,0,0.00,7,7,999.0,999,9,999999999,2,0.0850,0,88,0.600,0.0,0.0
2005,1,23,10,0,?9?9?9?9E0?9?9?9*9*9?9*9*9?9*9*9?9?9*9*9*9*9C9*9*9,-10.38,-13.38,76,90550,367,1412,225,97,0,97,10394,0,10491,5051,343,0.00,7,7,999.0,999,9,999999999,2,0.0850,0,88,0.600,0.0,0.0
2005,1,23,11,0,?9?9?9?9E0?9?9?9*9*9?9*9*9?9*9*9?9?9*9*9*9*9C9*9*9,-8.85,-13.35,67,90550,554,1412,214,311,574,85,32648,57979,11444,4099,126,0.00,5,5,999.0,999,9,999999999,2,0.0850,0,88,0.600,0.0,0.0
2005,1,23,12,0,?9?9?9?9E0?9?9?9*9*9?9*9*9?9*9*9?9?9*9*9*9*9C9*9*9,-7.53,-12.03,67,90550,682,1412,219,502,846,92,52663,85431,12416,3771,196,0.00,5,5,999.0,999,9,999999999,3,0.0850,0,88,0.600,0.0,0.0
2005,1,23,13,0,?9?9?9?9E0?9?9?9*9*9?9*9*9?9*9*9?9?9*9*9*9*9C9*9*9,-6.33,-12.33,59,90550,745,1412,214,512,703,141,55799,71675,18139,5765,215,0.00,4,4,999.0,999,9,999999999,3,0.0850,0,88,0.600,0.0,0.0
2005,1,23,14,0,?9?9?9?9E0?9?9?9*9*9?9*9*9?9*9*9?9?9*9*9*9*9C9*9*9,-5.15,-11.15,59,90550,736,1412,219,308,0,308,32678,0,32986,14489,142,0.00,4,4,999.0,999,9,999999999,3,0.0850,0,88,0.543,0.0,0.0
2005,1,23,15,0,?9?9?9?9E0?9?9?9*9*9?9*9*9?9?9?9?9?9*9*9*9*9C9*9*9,-3.90,-9.90,59,90550,658,1412,225,471,732,129,48987,73941,16819,5951,292,6.00,4,4,999.0,999,9,999999999,3,0.0850,0,88,0.460,0.0,0.0
2005,1,23,16,0,?9?9?9?9E0?9?9?9*9*9?9*9*9?9*9*9?9?9*9*9*9*9C9*9*9,-3.00,-9.00,60,90550,514,1412,229,417,934,77,44250,94340,10181,5205,128,6.00,4,4,999.0,999,9,999999999,4,0.0850,0,88,0.400,0.0,0.0
2005,1,23,17,0,?9?9?9?9E0?9?9?9*9*9?9*9*9?9*9*9?9?9*9*9*9*9C9*9*9,-3.45,-9.45,60,90550,316,1412,228,255,929,47,27294,94756,6315,4865,23,6.00,4,4,999.0,999,9,999999999,4,0.0850,0,88,0.430,0.0,0.0
2005,1,23,18,0,?9?9?9?9E0?9?9?9*9*9?9*9*9?9*9*9?9?9*9*9*9*9C9*9*9,-4.58,-9.08,68,90550,76,1412,233,89,1345,16,9792,137223,2334,2481,227,6.00,5,5,999.0,999,9,999999999,4,0.0850,0,88,0.505,0.0,0.0
2005,1,23,19,0,?9?9?9?9E0?9?9?9*9*9?9*9*9?9*9*9?9?9*9*9*9*9C9*9*9,-6.06,-10.56,67,90550,0,406,227,0,0,0,0,0,0,0,194,6.00,5,5,999.0,999,9,999999999,3,0.0850,0,88,0.600,0.0,0.0
2005,1,23,20,0,?9?9?9?9E0?9?9?9*9*9?9*9*9?9*9*9?9?9*9*9*9*9C9*9*9,-7.54,-10.54,77,90550,0,0,238,0,0,0,0,0,0,0,153,6.00,7,7,999.0,999,9,999999999,3,0.0850,0,88,0.600,0.0,0.0
2005,1,23,21,0,?9?9?9?9E0?9?9?9*9*9?9*9*9?9?9?9?9?9*9*9*9*9C9*9*9,-8.70,-11.70,77,90550,0,0,234,0,0,0,0,0,0,0,0,0.00,7,7,999.0,999,9,999999999,3,0.0850,0,88,0.600,0.0,0.0
2005,1,23,22,0,?9?9?9?9E0?9?9?9*9*9?9*9*9?9*9*9?9?9*9*9*9*9C9*9*9,-9.30,-12.30,76,90550,0,0,232,0,0,0,0,0,0,0,173,0.00,7,7,999.0,999,9,999999999,3,0.0850,0,88,0.600,0.0,0.0
2005,1,23,23,0,?9?9?9?9E0?9?9?9*9*9?9*9*9?9*9*9?9?9*9*9*9*9C9*9*9,-9.48,-12.48,76,90550,0,0,231,0,0,0,0,0,0,0,202,0.00,7,7,999.0,999,9,999999999,3,0.0850,0,88,0.600,0.0,0.0
2005,1,23,24,0,?9?9?9?9E0?9?9?9*9*9?9*9*9?9*9*9?9?9*9*9*9*9C9*9*9,-9.48,-12.48,76,90550,0,0,231,0,0,0,0,0,0,0,149,0.00,7,7,999.0,999,9,999999999,3,0.0850,0,88,0.600,0.0,0.0
2005,1,24,1,0,?9?9?9?9E0?9?9?9*9*9?9*9*9?9*9*9?9?9*9*9*9*9C9*9*9,-9.56,-12.56,76,90060,0,0,231,0,0,0,0,0,0,0,209,0.00,7,7,999.0,999,9,999999999,3,0.0860,0,88,0.600,0.0,0.0
2005,1,24,2,0,?9?9?9?9E0?9?9?9*9*9?9*9*9?9*9*9?9?9*9*9*9*9C9*9*9,-9.95,-12.95,76,90060,0,0,229,0,0,0,0,0,0,0,206,0.00,7,7,999.0,999,9,999999999,3,0.0860,0,88,0.600,0.0,0.0
2005,1,24,3,0,?9?9?9?9E0?9?9?9*9*9?9*9*9?9?9?9?9?9*9*9*9*9C9*9*9,-10.90,-13.90,76,90060,0,0,225,0,0,0,0,0,0,0,0,0.00,7,7,999.0,999,9,999999999,2,0.0860,0,88,0.600,0.0,0.0
2005,1,24,4,0,?9?9?9?9E0?9?9?9*9*9?9*9*9?9*9*9?9?9*9*9*9*9C9*9*9,-12.54,-15.54,76,90060,0,0,219,0,0,0,0,0,0,0,90,0.00,7,7,999.0,999,9,999999999,2,0.0860,0,88,0.600,0.0,0.0
2005,1,24,5,0,?9?9?9?9E0?9?9?9*9*9?9*9*9?9*9*9?9?9*9*9*9*9C9*9*9,-14.55,-17.55,76,90060,0,0,211,0,0,0,0,0,0,0,124,0.00,7,7,999.0,999,9,999999999,2,0.0860,0,88,0.600,0.0,0.0
2005,1,24,6,0,?9?9?9?9E0?9?9?9*9*9?9*9*9?9*9*9?9?9*9*9*9*9C9*9*9,-16.52,-19.52,75,90060,0,0,203,0,0,0,0,0,0,0,243,0.00,7,7,999.0,999,9,999999999,1,0.0860,0,88,0.600,0.0,0.0
2005,1,24,7,0,?9?9?9?9E0?9?9?9*9*9?9*9*9?9*9*9?9?9*9*9*9*9C9*9*9,-18.01,-21.01,75,90060,0,0,198,0,0,0,0,0,0,0,11,0.00,7,7,999.0,999,9,999999999,1,0.0860,0,88,0.600,0.0,0.0
2005,1,24,8,0,?9?9?9?9E0?9?9?9*9*9?9*9*9?9*9*9?9?9*9*9*9*9C9*9*9,-18.60,-21.60,75,90060,0,0,188,0,0,0,0,0,0,0,9,0.00,6,6,999.0,999,9,999999999,1,0.0860,0,88,0.600,0.0,0.0
2005,1,24,9,0,?9?9?9?9E0?9?9?9*9*9?9*9*9?9?9?9?9?9*9*9*9*9C9*9*9,-18.50,-21.50,75,90060,139,750,188,28,190,9,3154,19234,1393,913,0,0.00,6,6,999.0,999,9,999999999,1,0.0860,0,88,0.600,0.0,0.0
2005,1,24,10,0,?9?9?9?9E0?9?9?9*9*9?9*9*9?9*9*9?9?9*9*9*9*9C9*9*9,-17.02,-20.02,75,90060,371,1411,201,94,0,94,10097,0,10191,4907,204,0.00,7,7,999.0,999,9,999999999,1,0.0860,0,88,0.600,0.0,0.0
2005,1,24,11,0,?9?9?9?9E0?9?9?9*9*9?9*9*9?9*9*9?9?9*9*9*9*9C9*9*9,-14.19,-18.69,66,90060,558,1411,194,300,505,100,33942,52057,13154,5221,100,0.00,5,5,999.0,999,9,999999999,1,0.0860,0,88,0.600,0.0,0.0
2005,1,24,12,0,?9?9?9?9E0?9?9?9*9*9?9*9*9?9*9*9?9?9*9*9*9*9C9*9*9,-10.54,-15.04,66,90060,687,1411,207,246,0,246,26122,0,26368,12075,23,0.00,5,5,999.0,999,9,999999999,2,0.0860,0,88,0.600,0.0,0.0
2005,1,24,13,0,?9?9?9?9E0?9?9?9*9*9?9*9*9?9*9*9?9?9*9*9*9*9C9*9*9,-6.60,-12.60,59,90060,749,1411,213,290,0,290,30707,0,30997,13905,91,0.00,4,4,999.0,999,9,999999999,3,0.0860,0,88,0.600,0.0,0.0
2005,1,24,14,0,?9?9?9?9E0?9?9?9*9*9?9*9*9?9*9*9?9?9*9*9*9*9C9*9*9,-2.91,-8.91,60,90060,741,1411,228,506,640,169,55609,65900,23153,7774,287,0.00,4,4,999.0,999,9,999999999,4,0.0860,0,88,0.394,0.0,0.0
2005,1,24,15,0,?9?9?9?9E0?9?9?9*9*9?9*9*9?9?9?9?9?9*9*9*9*9C9*9*9,0.00,-6.00,60,90060,663,1411,242,570,938,129,59279,94743,16738,5794,337,3.00,4,4,999.0,999,9,999999999,5,0.0860,0,88,0.200,0.0,0.0
2005,1,24,16,0,?9?9?9?9E0?9?9?9*9*9?9*9*9?9*9*9?9?9*9*9*9*9C9*9*9,1.74,-4.26,62,90060,520,1411,250,439,921,99,46082,93986,12987,6444,288,3.00,4,4,999.0,999,9,999999999,6,0.0860,0,88,0.200,0.0,0.0
2005,1,24,17,0,?9?9?9?9E0?9?9?9*9*9?9*9*9?9*9*9?9?9*9*9*9*9C9*9*9,2.52,-3.48,62,90060,321,1411,255,269,914,61,28798,93242,8086,6202,224,3.00,4,4,999.0,999,9,999999999,6,0.0860,0,88,0.200,0.0,0.0
2005,1,24,18,0,?9?9?9?9E0?9?9?9*9*9?9*9*9?9*9*9?9?9*9*9*9*9C9*9*9,2.70,-1.80,71,90060,81,1411,274,76,878,25,8355,89565,3555,3834,18,3.00,6,6,999.0,999,9,999999999,8,0.0860,0,88,0.200,0.0,0.0
2005,1,24,19,0,?9?9?9?9E0?9?9?9*9*9?9*9*9?9*9*9?9?9*9*9*9*9C9*9*9,2.00,-2.50,70,90060,0,432,271,0,0,0,0,0,0,0,65,3.00,6,6,999.0,999,9,999999999,7,0.0860,0,88,0.200,0.0,0.0
2005,1,24,20,0,?9?9?9?9E0?9?9?9*9*9?9*9*9?9*9*9?9?9*9*9*9*9C9*9*9,0.61,-2.39,78,90060,0,0,274,0,0,0,0,0,0,0,277,3.00,7,7,999.0,999,9,999999999,7,0.0860,0,88,0.200,0.0,0.0
2005,1,24,21,0,?9?9?9?9E0?9?9?9*9*9?9*9*9?9?9?9?9?9*9*9*9*9C9*9*9,-0.40,-3.40,78,90060,0,0,270,0,0,0,0,0,0,0,315,2.00,7,7,999.0,999,9,999999999,7,0.0860,0,88,0.227,0.0,0.0
2005,1,24,22,0,?9?9?9?9E0?9?9?9*9*9?9*9*9?9*9*9?9?9*9*9*9*9C9*9*9,-0.40,-3.40,78,90060,0,0,270,0,0,0,0,0,0,0,3,2.00,7,7,999.0,999,9,999999999,7,0.0860,0,88,0.227,0.0,0.0
2005,1,24,23,0,?9?9?9?9E0?9?9?9*9*9?9*9*9?9*9*9?9?9*9*9*9*9C9*9*9,-0.60,-3.60,78,90060,0,0,269,0,0,0,0,0,0,0,114,2.00,7,7,999.0,999,9,999999999,6,0.0860,0,88,0.240,0.0,0.0
2005,1,24,24,0,?9?9?9?9E0?9?9?9*9*9?9*9*9?9*9*9?9?9*9*9*9*9C9*9*9,-2.25,-5.25,78,90060,0,0,262,0,0,0,0,0,0,0,224,2.00,7,7,999.0,999,9,999999999,5,0.0860,0,88,0.350,0.0,0.0
2005,1,25,1,0,?9?9?9?9E0?9?9?9*9*9?9*9*9?9*9*9?9?9*9*9*9*9C9*9*9,-5.02,-8.02,77,90740,0,0,250,0,0,0,0,0,0,0,233,2.00,7,7,999.0,999,9,999999999,4,0.0860,0,88,0.535,0.0,0.0
2005,1,25,2,0,?9?9?9?9E0?9?9?9*9*9?9*9*9?9*9*9?9?9*9*9*9*9C9*9*9,-8.15,-11.15,77,90740,0,0,236,0,0,0,0,0,0,0,17,2.00,7,7,999.0,999,9,999999999,3,0.0860,0,88,0.600,0.0,0.0
2005,1,25,3,0,?9?9?9?9E0?9?9?9*9*9?9*9*9?9?9?9?9?9*9*9*9*9C9*9*9,-10.90,-13.90,76,90740,0,0,225,0,0,0,0,0,0,0,0,0.00,7,7,999.0,999,9,999999999,2,0.0860,0,88,0.600,0.0,0.0
2005,1,25,4,0,?9?9?9?9E0?9?9?9*9*9?9*9*9?9*9*9?9?9*9*9*9*9C9*9*9,-12.69,-15.69,76,90740,0,0,218,0,0,0,0,0,0,0,274,0.00,7,7,999.0,999,9,999999999,2,0.0860,0,88,0.600,0.0,0.0
2005,1,25,5,0,?9?9?9?9E0?9?9?9*9*9?9*9*9?9*9*9?9?9*9*9*9*9C9*9*9,-13.60,-16.60,76,90740,0,0,214,0,0,0,0,0,0,0,79,0.00,7,7,999.0,999,9,999999999,2,0.0860,0,88,0.600,0.0,0.0
2005,1,25,6,0,?9?9?9?9E0?9?9?9*9*9?9*9*9?9*9*9?9?9*9*9*9*9C9*9*9,-13.89,-16.89,76,90740,0,0,213,0,0,0,0,0,0,0,256,0.00,7,7,999.0,999,9,999999999,2,0.0860,0,88,0.600,0.0,0.0
2005,1,25,7,0,?9?9?9?9E0?9?9?9*9*9?9*9*9?9*9*9?9?9*9*9*9*9C9*9*9,-13.81,-16.81,76,90740,0,0,213,0,0,0,0,0,0,0,179,0.00,7,7,999.0,999,9,999999999,2,0.0860,0,88,0.600,0.0,0.0
2005,1,25,8,0,?9?9?9?9E0?9?9?9*9*9?9*9*9?9*9*9?9?9*9*9*9*9C9*9*9,-13.60,-16.60,76,90740,0,0,213,0,0,0,0,0,0,0,288,0.00,7,7,999.0,999,9,999999999,2,0.0860,0,88,0.600,0.0,0.0
2005,1,25,9,0,?9?9?9?9E0?9?9?9*9*9?9*9*9?9?9?9?9?9*9*9*9*9C9*9*9,-13.30,-16.30,76,90740,142,765,214,29,198,9,3265,20241,1368,890,360,2.00,7,7,999.0,999,9,999999999,2,0.0860,0,88,0.600,0.0,0.0
2005,1,25,10,0,?9?9?9?9E0?9?9?9*9*9?9*9*9?9*9*9?9?9*9*9*9*9C9*9*9,-12.29,-15.29,76,90740,374,1411,218,169,501,36,18296,50599,5057,2437,26,2.00,7,7,999.0,999,9,999999999,2,0.0860,0,88,0.600,0.0,0.0
2005,1,25,11,0,?9?9?9?9E0?9?9?9*9*9?9*9*9?9*9*9?9?9*9*9*9*9C9*9*9,-10.62,-15.12,66,90740,561,1411,207,295,507,93,33613,52721,12346,4827,323,2.00,5,5,999.0,999,9,999999999,2,0.0860,0,88,0.600,0.0,0.0
2005,1,25,12,0,?9?9?9?9E0?9?9?9*9*9?9*9*9?9*9*9?9?9*9*9*9*9C9*9*9,-8.60,-13.10,67,90740,691,1411,215,439,703,94,46112,71011,12731,3772,66,2.00,5,5,999.0,999,9,999999999,3,0.0860,0,88,0.600,0.0,0.0
2005,1,25,13,0,?9?9?9?9E0?9?9?9*9*9?9*9*9?9*9*9?9?9*9*9*9*9C9*9*9,-6.52,-12.52,59,90740,754,1411,214,483,618,152,53101,63650,21127,6384,74,2.00,4,4,999.0,999,9,999999999,3,0.0860,0,88,0.600,0.0,0.0
2005,1,25,14,0,?9?9?9?9E0?9?9?9*9*9?9*9*9?9*9*9?9?9*9*9*9*9C9*9*9,-4.65,-10.65,59,90740,746,1411,221,495,640,156,53438,65288,19784,6699,275,2.00,4,4,999.0,999,9,999999999,3,0.0860,0,88,0.510,0.0,0.0
2005,1,25,15,0,?9?9?9?9E0?9?9?9*9*9?9*9*9?9?9?9?9?9*9*9*9*9C9*9*9,-3.30,-9.30,60,90740,668,1411,227,475,787,102,49879,79461,13465,4896,22,2.00,4,4,999.0,999,9,999999999,4,0.0860,0,88,0.420,0.0,0.0
2005,1,25,16,0,?9?9?9?9E0?9?9?9*9*9?9*9*9?9*9*9?9?9*9*9*9*9C9*9*9,-2.68,-8.68,60,90740,525,1411,231,343,631,108,35652,63686,14031,6908,218,2.00,4,4,999.0,999,9,999999999,4,0.0860,0,88,0.379,0.0,0.0
2005,1,25,17,0,?9?9?9?9E0?9?9?9*9*9?9*9*9?9*9*9?9?9*9*9*9*9C9*9*9,-2.73,-8.73,60,90740,326,1411,231,124,0,124,13384,0,13508,5577,160,2.00,4,4,999.0,999,9,999999999,4,0.0860,0,88,0.382,0.0,0.0
2005,1,25,18,0,?9?9?9?9E0?9?9?9*9*9?9*9*9?9*9*9?9?9*9*9*9*9C9*9*9,-3.31,-7.81,68,90740,86,1411,239,45,0,45,4814,0,4858,1649,288,2.00,5,5,999.0,999,9,999999999,4,0.0860,0,88,0.421,0.0,0.0
2005,1,25,19,0,?9?9?9?9E0?9?9?9*9*9?9*9*9?9*9*9?9?9*9*9*9*9C9*9*9,-4.29,-8.79,68,90740,0,458,235,0,0,0,0,0,0,0,111,2.00,5,5,999.0,999,9,999999999,4,0.0860,0,88,0.486,0.0,0.0
2005,1,25,20,0,?9?9?9?9E0?9?9?9*9*9?9*9*9?9*9*9?9?9*9*9*9*9C9*9*9,-5.53,-8.53,77,90740,0,0,247,0,0,0,0,0,0,0,123,2.00,7,7,999.0,999,9,999999999,4,0.0860,0,88,0.569,0.0,0.0
2005,1,25,21,0,?9?9?9?9E0?9?9?9*9*9?9*9*9?9?9?9?9?9*9*9*9*9C9*9*9,-6.90,-9.90,77,90740,0,0,241,0,0,0,0,0,0,0,90,1.00,7,7,999.0,999,9,999999999,3,0.0860,0,88,0.600,0.0,0.0
2005,1,25,22,0,?9?9?9?9E0?9?9?9*9*9?9*9*9?9*9*9?9?9*9*9*9*9C9*9*9,-8.28,-11.28,77,90740,0,0,236,0,0,0,0,0,0,0,12,1.00,7,7,999.0,999,9,999999999,3,0.0860,0,88,0.600,0.0,0.0
2005,1,25,23,0,?9?9?9?9E0?9?9?9*9*9?9*9*9?9*9*9?9?9*9*9*9*9C9*9*9,-9.63,-12.63,76,90740,0,0,231,0,0,0,0,0,0,0,313,1.00,7,7,999.0,999,9,999999999,3,0.0860,0,88,0.600,0.0,0.0
2005,1,25,24,0,?9?9?9?9E0?9?9?9*9*9?9*9*9?9*9*9?9?9*9*9*9*9C9*9*9,-10.95,-13.95,76,90740,0,0,226,0,0,0,0,0,0,0,257,1.00,7,7,999.0,999,9,999999999,2,0.0860,0,88,0.600,0.0,0.0
2005,1,26,1,0,?9?9?9?9E0?9?9?9*9*9?9*9*9?9*9*9?9?9*9*9*9*9C9*9*9,-12.23,-15.23,76,90880,0,0,221,0,0,0,0,0,0,0,60,1.00,7,7,999.0,999,9,999999999,2,0.0860,0,88,0.600,0.0,0.0
2005,1,26,2,0,?9?9?9?9E0?9?9?9*9*9?9*9*9?9*9*9?9?9*9*9*9*9C9*9*9,-13.45,-16.45,76,90880,0,0,216,0,0,0,0,0,0,0,290,1.00,7,7,999.0,999,9,999999999,2,0.0860,0,88,0.600,0.0,0.0
2005,1,26,3,0,?9?9?9?9E0?9?9?9*9*9?9*9*9?9?9?9?9?9*9*9*9*9C9*9*9,-14.60,-17.60,76,90880,0,0,211,0,0,0,0,0,0,0,0,0.00,7,7,999.0,999,9,999999999,2,0.0860,0,88,0.600,0.0,0.0
2005,1,26,4,0,?9?9?9?9E0?9?9?9*9*9?9*9*9?9*9*9?9?9*9*9*9*9C9*9*9,-15.67,-18.67,75,90880,0,0,207,0,0,0,0,0,0,0,261,0.00,7,7,999.0,999,9,999999999,1,0.0860,0,88,0.600,0.0,0.0
2005,1,26,5,0,?9?9?9?9E0?9?9?9*9*9?9*9*9?9*9*9?9?9*9*9*9*9C9*9*9,-16.60,-19.60,75,90880,0,0,204,0,0,0,0,0,0,0,307,0.00,7,7,999.0,999,9,999999999,1,0.0860,0,88,0.600,0.0,0.0
2005,1,26,6,0,?9?9?9?9E0?9?9?9*9*9?9*9*9?9*9*9?9?9*9*9*9*9C9*9*9,-17.34,-20.34,75,90880,0,0,201,0,0,0,0,0,0,0,162,0.00,7,7,999.0,999,9,999999999,1,0.0860,0,88,0.600,0.0,0.0
2005,1,26,7,0,?9?9?9?9E0?9?9?9*9*9?9*9*9?9*9*9?9?9*9*9*9*9C9*9*9,-17.83,-20.83,75,90880,0,0,199,0,0,0,0,0,0,0,161,0.00,7,7,999.0,999,9,999999999,1,0.0860,0,88,0.600,0.0,0.0
2005,1,26,8,0,?9?9?9?9E0?9?9?9*9*9?9*9*9?9*9*9?9?9*9*9*9*9C9*9*9,-18.00,-21.00,75,90880,0,0,198,0,0,0,0,0,0,0,162,0.00,7,7,999.0,999,9,999999999,1,0.0860,0,88,0.600,0.0,0.0
2005,1,26,9,0,?9?9?9?9E0?9?9?9*9*9?9*9*9?9?9?9?9?9*9*9*9*9C9*9*9,-17.90,-20.90,75,90880,145,781,198,34,236,10,3786,23808,1412,916,337,1.00,7,7,999.0,999,9,999999999,1,0.0860,0,88,0.600,0.0,0.0
2005,1,26,10,0,?9?9?9?9E0?9?9?9*9*9?9*9*9?9*9*9?9?9*9*9*9*9C9*9*9,-16.68,-19.68,75,90880,378,1411,202,254,768,48,27172,77534,6587,3125,191,1.00,7,7,999.0,999,9,999999999,1,0.0860,0,88,0.600,0.0,0.0
2005,1,26,11,0,?9?9?9?9E0?9?9?9*9*9?9*9*9?9*9*9?9?9*9*9*9*9C9*9*9,-14.35,-18.85,66,90880,565,1411,194,325,581,92,34112,58656,12290,4219,176,1.00,5,5,999.0,999,9,999999999,1,0.0860,0,88,0.600,0.0,0.0
2005,1,26,12,0,?9?9?9?9E0?9?9?9*9*9?9*9*9?9*9*9?9?9*9*9*9*9C9*9*9,-11.30,-15.80,66,90880,695,1411,204,653,1073,124,67949,108338,16453,4454,70,1.00,5,5,999.0,999,9,999999999,2,0.0860,0,88,0.600,0.0,0.0
2005,1,26,13,0,?9?9?9?9E0?9?9?9*9*9?9*9*9?9*9*9?9?9*9*9*9*9C9*9*9,-7.93,-13.93,58,90880,759,1411,208,530,707,150,57285,72072,19167,5840,255,1.00,4,4,999.0,999,9,999999999,2,0.0860,0,88,0.600,0.0,0.0
2005,1,26,14,0,?9?9?9?9E0?9?9?9*9*9?9*9*9?9*9*9?9?9*9*9*9*9C9*9*9,-4.63,-10.63,59,90880,751,1411,221,319,0,319,33848,0,34167,15008,46,1.00,4,4,999.0,999,9,999999999,3,0.0860,0,88,0.509,0.0,0.0
2005,1,26,15,0,?9?9?9?9E0?9?9?9*9*9?9*9*9?9?9?9?9?9*9*9*9*9C9*9*9,-1.80,-7.80,60,90880,673,1411,234,489,734,138,53755,75578,17521,7174,202,3.00,4,4,999.0,999,9,999999999,4,0.0860,0,88,0.320,0.0,0.0
2005,1,26,16,0,?9?9?9?9E0?9?9?9*9*9?9*9*9?9*9*9?9?9*9*9*9*9C9*9*9,-0.30,-6.30,60,90880,530,1411,241,222,0,222,23719,0,23940,10640,240,3.00,4,4,999.0,999,9,999999999,5,0.0860,0,88,0.220,0.0,0.0
2005,1,26,17,0,?9?9?9?9E0?9?9?9*9*9?9*9*9?9*9*9?9?9*9*9*9*9C9*9*9,-0.62,-6.62,60,90880,332,1411,240,137,0,137,14788,0,14925,6162,5,3.00,4,4,999.0,999,9,999999999,5,0.0860,0,88,0.241,0.0,0.0
2005,1,26,18,0,?9?9?9?9E0?9?9?9*9*9?9*9*9?9*9*9?9?9*9*9*9*9C9*9*9,-1.46,-5.96,68,90880,91,1411,247,85,943,24,9274,96177,3363,3651,283,3.00,5,5,999.0,999,9,999999999,5,0.0860,0,88,0.297,0.0,0.0
2005,1,26,19,0,?9?9?9?9E0?9?9?9*9*9?9*9*9?9*9*9?9?9*9*9*9*9C9*9*9,-2.65,-7.15,68,90880,0,484,242,0,0,0,0,0,0,0,352,3.00,5,5,999.0,999,9,999999999,5,0.0860,0,88,0.377,0.0,0.0
2005,1,26,20,0,?9?9?9?9E0?9?9?9*9*9?9*9*9?9*9*9?9?9*9*9*9*9C9*9*9,-4.02,-7.02,77,90880,0,0,253,0,0,0,0,0,0,0,217,3.00,7,7,999.0,999,9,999999999,5,0.0860,0,88,0.468,0.0,0.0
2005,1,26,21,0,?9?9?9?9E0?9?9?9*9*9?9*9*9?9?9?9?9?9*9*9*9*9C9*9*9,-5.40,-8.40,77,90880,0,0,248,0,0,0,0,0,0,0,0,0.00,7,7,999.0,999,9,999999999,4,0.0860,0,88,0.560,0.0,0.0
2005,1,26,22,0,?9?9?9?9E0?9?9?9*9*9?9*9*9?9*9*9?9?9*9*9*9*9C9*9*9,-6.65,-9.65,77,90880,0,0,243,0,0,0,0,0,0,0,41,0.00,7,7,999.0,999,9,999999999,4,0.0860,0,88,0.600,0.0,0.0
2005,1,26,23,0,?9?9?9?9E0?9?9?9*9*9?9*9*9?9*9*9?9?9*9*9*9*9C9*9*9,-7.79,-10.79,77,90880,0,0,238,0,0,0,0,0,0,0,46,0.00,7,7,999.0,999,9,999999999,3,0.0860,0,88,0.600,0.0,0.0
2005,1,26,24,0,?9?9?9?9E0?9?9?9*9*9?9*9*9?9*9*9?9?9*9*9*9*9C9*9*9,-8.84,-11.84,77,90880,0,0,234,0,0,0,0,0,0,0,193,0.00,7,7,999.0,999,9,999999999,3,0.0860,0,88,0.600,0.0,0.0
2005,1,27,1,0,?9?9?9?9E0?9?9?9*9*9?9*9*9?9*9*9?9?9*9*9*9*9C9*9*9,-9.87,-12.87,76,90830,0,0,230,0,0,0,0,0,0,0,358,0.00,7,7,999.0,999,9,999999999,3,0.0870,0,88,0.600,0.0,0.0
2005,1,27,2,0,?9?9?9?9E0?9?9?9*9*9?9*9*9?9*9*9?9?9*9*9*9*9C9*9*9,-10.91,-13.91,76,90830,0,0,225,0,0,0,0,0,0,0,52,0.00,7,7,999.0,999,9,999999999,2,0.0870,0,88,0.600,0.0,0.0
2005,1,27,3,0,?9?9?9?9E0?9?9?9*9*9?9*9*9?9?9?9?9?9*9*9*9*9C9*9*9,-12.00,-15.00,76,90830,0,0,221,0,0,0,0,0,0,0,360,1.00,7,7,999.0,999,9,999999999,2,0.0870,0,88,0.600,0.0,0.0
2005,1,27,4,0,?9?9?9?9E0?9?9?9*9*9?9*9*9?9*9*9?9?9*9*9*9*9C9*9*9,-13.16,-16.16,76,90830,0,0,216,0,0,0,0,0,0,0,195,1.00,7,7,999.0,999,9,999999999,2,0.0870,0,88,0.600,0.0,0.0
2005,1,27,5,0,?9?9?9?9E0?9?9?9*9*9?9*9*9?9*9*9?9?9*9*9*9*9C9*9*9,-14.30,-17.30,76,90830,0,0,212,0,0,0,0,0,0,0,107,1.00,7,7,999.0,999,9,999999999,2,0.0870,0,88,0.600,0.0,0.0
2005,1,27,6,0,?9?9?9?9E0?9?9?9*9*9?9*9*9?9*9*9?9?9*9*9*9*9C9*9*9,-15.27,-18.27,76,90830,0,0,208,0,0,0,0,0,0,0,151,1.00,7,7,999.0,999,9,999999999,2,0.0870,0,88,0.600,0.0,0.0
2005,1,27,7,0,?9?9?9?9E0?9?9?9*9*9?9*9*9?9*9*9?9?9*9*9*9*9C9*9*9,-15.94,-18.94,75,90830,0,0,205,0,0,0,0,0,0,0,157,1.00,7,7,999.0,999,9,999999999,1,0.0870,0,88,0.600,0.0,0.0
2005,1,27,8,0,?9?9?9?9E0?9?9?9*9*9?9*9*9?9*9*9?9?9*9*9*9*9C9*9*9,-16.20,-19.20,75,90830,0,0,204,0,0,0,0,0,0,0,302,1.00,7,7,999.0,999,9,999999999,1,0.0870,0,88,0.600,0.0,0.0
2005,1,27,9,0,?9?9?9?9E0?9?9?9*9*9?9*9*9?9?9?9?9?9*9*9*9*9C9*9*9,-15.90,-18.90,75,90830,148,797,205,35,233,10,3878,23548,1538,997,22,1.00,7,7,999.0,999,9,999999999,1,0.0870,0,88,0.600,0.0,0.0
2005,1,27,10,0,?9?9?9?9E0?9?9?9*9*9?9*9*9?9*9*9?9?9*9*9*9*9C9*9*9,-14.65,-17.65,76,90830,381,1410,209,174,451,52,18425,45531,7031,3309,283,1.00,7,7,999.0,999,9,999999999,2,0.0870,0,88,0.600,0.0,0.0
2005,1,27,11,0,?9?9?9?9E0?9?9?9*9*9?9*9*9?9*9*9?9?9*9*9*9*9C9*9*9,-12.53,-17.03,66,90830,570,1410,200,463,913,93,48567,92256,12465,4279,75,1.00,5,5,999.0,999,9,999999999,2,0.0870,0,88,0.600,0.0,0.0
2005,1,27,12,0,?9?9?9?9E0?9?9?9*9*9?9*9*9?9*9*9?9?9*9*9*9*9C9*9*9,-9.81,-14.31,67,90830,700,1410,210,444,627,132,48382,63986,17029,5544,151,1.00,5,5,999.0,999,9,999999999,2,0.0870,0,88,0.600,0.0,0.0
2005,1,27,13,0,?9?9?9?9E0?9?9?9*9*9?9*9*9?9*9*9?9?9*9*9*9*9C9*9*9,-6.74,-12.74,59,90830,764,1410,213,521,674,155,55696,68779,19814,6037,314,1.00,4,4,999.0,999,9,999999999,3,0.0870,0,88,0.600,0.0,0.0
2005,1,27,14,0,?9?9?9?9E0?9?9?9*9*9?9*9*9?9*9*9?9?9*9*9*9*9C9*9*9,-3.58,-9.58,60,90830,756,1410,226,313,0,313,33212,0,33525,14726,210,1.00,4,4,999.0,999,9,999999999,4,0.0870,0,88,0.439,0.0,0.0
2005,1,27,15,0,?9?9?9?9E0?9?9?9*9*9?9*9*9?9?9?9?9?9*9*9*9*9C9*9*9,-0.60,-6.60,60,90830,679,1410,239,282,0,282,30155,0,30437,13527,67,3.00,4,4,999.0,999,9,999999999,5,0.0870,0,88,0.240,0.0,0.0
2005,1,27,16,0,?9?9?9?9E0?9?9?9*9*9?9*9*9?9*9*9?9?9*9*9*9*9C9*9*9,1.20,-4.80,61,90830,535,1410,248,371,686,110,38960,69937,14346,6842,144,3.00,4,4,999.0,999,9,999999999,6,0.0870,0,88,0.200,0.0,0.0
2005,1,27,17,0,?9?9?9?9E0?9?9?9*9*9?9*9*9?9*9*9?9?9*9*9*9*9C9*9*9,0.73,-5.27,61,90830,337,1410,247,333,1111,67,35275,113365,8902,6559,128,3.00,4,4,999.0,999,9,999999999,5,0.0870,0,88,0.200,0.0,0.0
2005,1,27,18,0,?9?9?9?9E0?9?9?9*9*9?9*9*9?9*9*9?9?9*9*9*9*9C9*9*9,-0.51,-5.01,69,90830,96,1410,251,85,875,25,9286,89264,3548,3826,289,3.00,5,5,999.0,999,9,999999999,6,0.0870,0,88,0.234,0.0,0.0
2005,1,27,19,0,?9?9?9?9E0?9?9?9*9*9?9*9*9?9*9*9?9?9*9*9*9*9C9*9*9,-2.22,-6.72,68,90830,0,510,244,0,0,0,0,0,0,0,211,3.00,5,5,999.0,999,9,999999999,5,0.0870,0,88,0.348,0.0,0.0
2005,1,27,20,0,?9?9?9?9E0?9?9?9*9*9?9*9*9?9*9*9?9?9*9*9*9*9C9*9*9,-4.15,-7.15,77,90830,0,0,253,0,0,0,0,0,0,0,279,3.00,7,7,999.0,999,9,999999999,5,0.0870,0,88,0.477,0.0,0.0
2005,1,27,21,0,?9?9?9?9E0?9?9?9*9*9?9*9*9?9?9?9?9?9*9*9*9*9C9*9*9,-6.00,-9.00,77,90830,0,0,245,0,0,0,0,0,0,0,0,0.00,7,7,999.0,999,9,999999999,4,0.0870,0,88,0.600,0.0,0.0
2005,1,27,22,0,?9?9?9?9E0?9?9?9*9*9?9*9*9?9*9*9?9?9*9*9*9*9C9*9*9,-7.57,-10.57,77,90830,0,0,239,0,0,0,0,0,0,0,192,0.00,7,7,999.0,999,9,999999999,3,0.0870,0,88,0.600,0.0,0.0
2005,1,27,23,0,?9?9?9?9E0?9?9?9*9*9?9*9*9?9*9*9?9?9*9*9*9*9C9*9*9,-8.86,-11.86,77,90830,0,0,234,0,0,0,0,0,0,0,139,0.00,7,7,999.0,999,9,999999999,3,0.0870,0,88,0.600,0.0,0.0
2005,1,27,24,0,?9?9?9?9E0?9?9?9*9*9?9*9*9?9*9*9?9?9*9*9*9*9C9*9*9,-9.98,-12.98,76,90830,0,0,229,0,0,0,0,0,0,0,202,0.00,7,7,999.0,999,9,999999999,3,0.0870,0,88,0.600,0.0,0.0
2005,1,28,1,0,?9?9?9?9E0?9?9?9*9*9?9*9*9?9*9*9?9?9*9*9*9*9C9*9*9,-10.98,-13.98,76,90850,0,0,225,0,0,0,0,0,0,0,292,0.00,7,7,999.0,999,9,999999999,2,0.0870,0,88,0.600,0.0,0.0
2005,1,28,2,0,?9?9?9?9E0?9?9?9*9*9?9*9*9?9*9*9?9?9*9*9*9*9C9*9*9,-11.96,-14.96,76,90850,0,0,221,0,0,0,0,0,0,0,343,0.00,7,7,999.0,999,9,999999999,2,0.0870,0,88,0.600,0.0,0.0
2005,1,28,3,0,?9?9?9?9E0?9?9?9*9*9?9*9*9?9?9?9?9?9*9*9*9*9C9*9*9,-13.00,-16.00,76,90850,0,0,217,0,0,0,0,0,0,0,45,1.00,7,7,999.0,999,9,999999999,2,0.0870,0,88,0.600,0.0,0.0
2005,1,28,4,0,?9?9?9?9E0?9?9?9*9*9?9*9*9?9*9*9?9?9*9*9*9*9C9*9*9,-14.13,-17.13,76,90850,0,0,213,0,0,0,0,0,0,0,80,1.00,7,7,999.0,999,9,999999999,2,0.0870,0,88,0.600,0.0,0.0
2005,1,28,5,0,?9?9?9?9E0?9?9?9*9*9?9*9*9?9*9*9?9?9*9*9*9*9C9*9*9,-15.26,-18.26,76,90850,0,0,208,0,0,0,0,0,0,0,0,1.00,7,7,999.0,999,9,999999999,2,0.0870,0,88,0.600,0.0,0.0
2005,1,28,6,0,?9?9?9?9E0?9?9?9*9*9?9*9*9?9*9*9?9?9*9*9*9*9C9*9*9,-16.25,-19.25,75,90850,0,0,205,0,0,0,0,0,0,0,67,1.00,7,7,999.0,999,9,999999999,1,0.0870,0,88,0.600,0.0,0.0
2005,1,28,7,0,?9?9?9?9E0?9?9?9*9*9?9*9*9?9*9*9?9?9*9*9*9*9C9*9*9,-16.94,-19.94,75,90850,0,0,202,0,0,0,0,0,0,0,283,1.00,7,7,999.0,999,9,999999999,1,0.0870,0,88,0.600,0.0,0.0
2005,1,28,8,0,?9?9?9?9E0?9?9?9*9*9?9*9*9?9*9*9?9?9*9*9*9*9C9*9*9,-17.20,-20.20,75,90850,0,0,201,0,0,0,0,0,0,0,92,1.00,7,7,999.0,999,9,999999999,1,0.0870,0,88,0.600,0.0,0.0
2005,1,28,9,0,?9?9?9?9E0?9?9?9*9*9?9*9*9?9?9?9?9?9*9*9*9*9C9*9*9,-17.10,-20.10,75,90850,152,815,201,35,224,11,3868,22592,1579,1020,0,0.00,7,7,999.0,999,9,999999999,1,0.0870,0,88,0.600,0.0,0.0
2005,1,28,10,0,?9?9?9?9E0?9?9?9*9*9?9*9*9?9*9*9?9?9*9*9*9*9C9*9*9,-15.95,-18.95,75,90850,385,1410,204,98,0,98,10457,0,10555,5180,177,0.00,7,7,999.0,999,9,999999999,1,0.0870,0,88,0.600,0.0,0.0
2005,1,28,11,0,?9?9?9?9E0?9?9?9*9*9?9*9*9?9*9*9?9?9*9*9*9*9C9*9*9,-13.73,-18.23,66,90850,574,1410,196,304,517,94,34697,53203,12471,4782,329,0.00,5,5,999.0,999,9,999999999,2,0.0870,0,88,0.600,0.0,0.0
2005,1,28,12,0,?9?9?9?9E0?9?9?9*9*9?9*9*9?9*9*9?9?9*9*9*9*9C9*9*9,-10.81,-15.31,66,90850,705,1410,206,431,681,90,45263,68757,12191,3522,133,0.00,5,5,999.0,999,9,999999999,2,0.0870,0,88,0.600,0.0,0.0
2005,1,28,13,0,?9?9?9?9E0?9?9?9*9*9?9*9*9?9*9*9?9?9*9*9*9*9C9*9*9,-7.54,-13.54,59,90850,769,1410,210,505,731,106,52530,73856,14177,3809,23,0.00,4,4,999.0,999,9,999999999,2,0.0870,0,88,0.600,0.0,0.0
2005,1,28,14,0,?9?9?9?9E0?9?9?9*9*9?9*9*9?9*9*9?9?9*9*9*9*9C9*9*9,-4.29,-10.29,59,90850,762,1410,223,506,647,156,54674,66038,19809,6395,341,0.00,4,4,999.0,999,9,999999999,3,0.0870,0,88,0.486,0.0,0.0
2005,1,28,15,0,?9?9?9?9E0?9?9?9*9*9?9*9*9?9?9?9?9?9*9*9*9*9C9*9*9,-1.40,-7.40,60,90850,684,1410,236,466,758,98,48904,76552,12975,4585,67,2.00,4,4,999.0,999,9,999999999,4,0.0870,0,88,0.293,0.0,0.0
2005,1,28,16,0,?9?9?9?9E0?9?9?9*9*9?9*9*9?9*9*9?9?9*9*9*9*9C9*9*9,0.20,-5.80,60,90850,541,1410,243,361,742,76,38240,75722,10051,4988,160,2.00,4,4,999.0,999,9,999999999,5,0.0870,0,88,0.200,0.0,0.0
2005,1,28,17,0,?9?9?9?9E0?9?9?9*9*9?9*9*9?9*9*9?9?9*9*9*9*9C9*9*9,-0.27,-6.27,60,90850,342,1410,242,220,625,68,23274,63761,8997,6562,154,2.00,4,4,999.0,999,9,999999999,5,0.0870,0,88,0.218,0.0,0.0
2005,1,28,18,0,?9?9?9?9E0?9?9?9*9*9?9*9*9?9*9*9?9?9*9*9*9*9C9*9*9,-1.50,-6.00,68,90850,101,1410,247,84,925,18,9276,94386,2525,2684,152,2.00,5,5,999.0,999,9,999999999,5,0.0870,0,88,0.300,0.0,0.0
2005,1,28,19,0,?9?9?9?9E0?9?9?9*9*9?9*9*9?9*9*9?9?9*9*9*9*9C9*9*9,-3.19,-7.69,68,90850,0,537,240,0,0,0,0,0,0,0,187,2.00,5,5,999.0,999,9,999999999,4,0.0870,0,88,0.413,0.0,0.0
2005,1,28,20,0,?9?9?9?9E0?9?9?9*9*9?9*9*9?9*9*9?9?9*9*9*9*9C9*9*9,-5.05,-8.05,77,90850,0,0,249,0,0,0,0,0,0,0,47,2.00,7,7,999.0,999,9,999999999,4,0.0870,0,88,0.537,0.0,0.0
2005,1,28,21,0,?9?9?9?9E0?9?9?9*9*9?9*9*9?9?9?9?9?9*9*9*9*9C9*9*9,-6.80,-9.80,77,90850,0,0,242,0,0,0,0,0,0,0,0,0.00,7,7,999.0,999,9,999999999,4,0.0870,0,88,0.600,0.0,0.0
2005,1,28,22,0,?9?9?9?9E0?9?9?9*9*9?9*9*9?9*9*9?9?9*9*9*9*9C9*9*9,-8.21,-11.21,77,90850,0,0,236,0,0,0,0,0,0,0,309,0.00,7,7,999.0,999,9,999999999,3,0.0870,0,88,0.600,0.0,0.0
2005,1,28,23,0,?9?9?9?9E0?9?9?9*9*9?9*9*9?9*9*9?9?9*9*9*9*9C9*9*9,-9.27,-12.27,76,90850,0,0,232,0,0,0,0,0,0,0,35,0.00,7,7,999.0,999,9,999999999,3,0.0870,0,88,0.600,0.0,0.0
2005,1,28,24,0,?9?9?9?9E0?9?9?9*9*9?9*9*9?9*9*9?9?9*9*9*9*9C9*9*9,-10.07,-13.07,76,90850,0,0,229,0,0,0,0,0,0,0,73,0.00,7,7,999.0,999,9,999999999,3,0.0870,0,88,0.600,0.0,0.0
2005,1,29,1,0,?9?9?9?9E0?9?9?9*9*9?9*9*9?9*9*9?9?9*9*9*9*9C9*9*9,-10.66,-13.66,76,90830,0,0,227,0,0,0,0,0,0,0,209,0.00,7,7,999.0,999,9,999999999,2,0.0880,0,88,0.600,0.0,0.0
2005,1,29,2,0,?9?9?9?9E0?9?9?9*9*9?9*9*9?9*9*9?9?9*9*9*9*9C9*9*9,-11.12,-14.12,76,90830,0,0,225,0,0,0,0,0,0,0,179,0.00,7,7,999.0,999,9,999999999,2,0.0880,0,88,0.600,0.0,0.0
2005,1,29,3,0,?9?9?9?9E0?9?9?9*9*9?9*9*9?9?9?9?9?9*9*9*9*9C9*9*9,-11.50,-14.50,76,90830,0,0,223,0,0,0,0,0,0,0,45,2.00,7,7,999.0,999,9,999999999,2,0.0880,0,88,0.600,0.0,0.0
2005,1,29,4,0,?9?9?9?9E0?9?9?9*9*9?9*9*9?9*9*9?9?9*9*9*9*9C9*9*9,-11.86,-14.86,76,90830,0,0,221,0,0,0,0,0,0,0,103,2.00,7,7,999.0,999,9,999999999,2,0.0880,0,88,0.600,0.0,0.0
2005,1,29,5,0,?9?9?9?9E0?9?9?9*9*9?9*9*9?9*9*9?9?9*9*9*9*9C9*9*9,-12.19,-15.19,76,90830,0,0,220,0,0,0,0,0,0,0,43,2.00,7,7,999.0,999,9,999999999,2,0.0880,0,88,0.600,0.0,0.0
2005,1,29,6,0,?9?9?9?9E0?9?9?9*9*9?9*9*9?9*9*9?9?9*9*9*9*9C9*9*9,-12.45,-15.45,76,90830,0,0,218,0,0,0,0,0,0,0,292,2.00,7,7,999.0,999,9,999999999,2,0.0880,0,88,0.600,0.0,0.0
2005,1,29,7,0,?9?9?9?9E0?9?9?9*9*9?9*9*9?9*9*9?9?9*9*9*9*9C9*9*9,-12.63,-15.63,76,90830,0,0,217,0,0,0,0,0,0,0,294,2.00,7,7,999.0,999,9,999999999,2,0.0880,0,88,0.600,0.0,0.0
2005,1,29,8,0,?9?9?9?9E0?9?9?9*9*9?9*9*9?9*9*9?9?9*9*9*9*9C9*9*9,-12.70,-15.70,76,90830,0,0,217,0,0,0,0,0,0,0,132,2.00,7,7,999.0,999,9,999999999,2,0.0880,0,88,0.600,0.0,0.0
2005,1,29,9,0,?9?9?9?9E0?9?9?9*9*9?9*9*9?9?9?9?9?9*9*9*9*9C9*9*9,-12.60,-15.60,76,90830,155,832,217,39,250,12,4371,25487,1735,1109,67,1.00,7,7,999.0,999,9,999999999,2,0.0880,0,88,0.600,0.0,0.0
2005,1,29,10,0,?9?9?9?9E0?9?9?9*9*9?9*9*9?9*9*9?9?9*9*9*9*9C9*9*9,-11.69,-14.69,76,90830,389,1410,220,106,0,106,11357,0,11463,5519,219,1.00,7,7,999.0,999,9,999999999,2,0.0880,0,88,0.600,0.0,0.0
2005,1,29,11,0,?9?9?9?9E0?9?9?9*9*9?9*9*9?9*9*9?9?9*9*9*9*9C9*9*9,-9.96,-14.46,67,90830,578,1410,209,329,560,98,37148,57713,12999,5022,305,1.00,5,5,999.0,999,9,999999999,2,0.0880,0,88,0.600,0.0,0.0
2005,1,29,12,0,?9?9?9?9E0?9?9?9*9*9?9*9*9?9*9*9?9?9*9*9*9*9C9*9*9,-7.70,-12.20,67,90830,710,1410,218,626,989,127,65073,99938,16876,4441,211,1.00,5,5,999.0,999,9,999999999,3,0.0880,0,88,0.600,0.0,0.0
2005,1,29,13,0,?9?9?9?9E0?9?9?9*9*9?9*9*9?9*9*9?9?9*9*9*9*9C9*9*9,-5.15,-11.15,59,90830,774,1410,219,532,678,159,56936,69145,20403,6057,322,1.00,4,4,999.0,999,9,999999999,3,0.0880,0,88,0.543,0.0,0.0
2005,1,29,14,0,?9?9?9?9E0?9?9?9*9*9?9*9*9?9*9*9?9?9*9*9*9*9C9*9*9,-2.60,-8.60,60,90830,767,1410,230,320,0,320,33944,0,34265,15051,83,1.00,4,4,999.0,999,9,999999999,4,0.0880,0,88,0.373,0.0,0.0
2005,1,29,15,0,?9?9?9?9E0?9?9?9*9*9?9*9*9?9?9?9?9?9*9*9*9*9C9*9*9,-0.30,-6.30,60,90830,689,1410,241,288,0,288,30852,0,31141,13840,67,1.00,4,4,999.0,999,9,999999999,5,0.0880,0,88,0.220,0.0,0.0
2005,1,29,16,0,?9?9?9?9E0?9?9?9*9*9?9*9*9?9*9*9?9?9*9*9*9*9C9*9*9,1.00,-5.00,61,90830,546,1410,247,381,687,114,39982,69409,14828,6958,165,1.00,4,4,999.0,999,9,999999999,6,0.0880,0,88,0.200,0.0,0.0
2005,1,29,17,0,?9?9?9?9E0?9?9?9*9*9?9*9*9?9*9*9?9?9*9*9*9*9C9*9*9,0.69,-5.31,61,90830,347,1410,246,327,1057,66,34701,107818,8830,6373,182,1.00,4,4,999.0,999,9,999999999,5,0.0880,0,88,0.200,0.0,0.0
2005,1,29,18,0,?9?9?9?9E0?9?9?9*9*9?9*9*9?9*9*9?9?9*9*9*9*9C9*9*9,-0.12,-4.62,69,90830,107,1410,253,125,1313,25,13597,133930,3542,3820,113,1.00,5,5,999.0,999,9,999999999,6,0.0880,0,88,0.208,0.0,0.0
2005,1,29,19,0,?9?9?9?9E0?9?9?9*9*9?9*9*9?9*9*9?9?9*9*9*9*9C9*9*9,-1.28,-5.78,68,90830,0,564,248,0,0,0,0,0,0,0,269,1.00,5,5,999.0,999,9,999999999,5,0.0880,0,88,0.285,0.0,0.0
2005,1,29,20,0,?9?9?9?9E0?9?9?9*9*9?9*9*9?9*9*9?9?9*9*9*9*9C9*9*9,-2.62,-5.62,78,90830,0,0,259,0,0,0,0,0,0,0,300,1.00,7,7,999.0,999,9,999999999,5,0.0880,0,88,0.375,0.0,0.0
2005,1,29,21,0,?9?9?9?9E0?9?9?9*9*9?9*9*9?9?9?9?9?9*9*9*9*9C9*9*9,-4.00,-7.00,77,90830,0,0,254,0,0,0,0,0,0,0,360,2.00,7,7,999.0,999,9,999999999,5,0.0880,0,88,0.467,0.0,0.0
2005,1,29,22,0,?9?9?9?9E0?9?9?9*9*9?9*9*9?9*9*9?9?9*9*9*9*9C9*9*9,-5.28,-8.28,77,90830,0,0,248,0,0,0,0,0,0,0,139,2.00,7,7,999.0,999,9,999999999,4,0.0880,0,88,0.552,0.0,0.0
2005,1,29,23,0,?9?9?9?9E0?9?9?9*9*9?9*9*9?9*9*9?9?9*9*9*9*9C9*9*9,-6.49,-9.49,77,90830,0,0,243,0,0,0,0,0,0,0,256,2.00,7,7,999.0,999,9,999999999,4,0.0880,0,88,0.600,0.0,0.0
2005,1,29,24,0,?9?9?9?9E0?9?9?9*9*9?9*9*9?9*9*9?9?9*9*9*9*9C9*9*9,-7.65,-10.65,77,90830,0,0,239,0,0,0,0,0,0,0,46,2.00,7,7,999.0,999,9,999999999,3,0.0880,0,88,0.600,0.0,0.0
2005,1,30,1,0,?9?9?9?9E0?9?9?9*9*9?9*9*9?9*9*9?9?9*9*9*9*9C9*9*9,-8.83,-11.83,77,90980,0,0,234,0,0,0,0,0,0,0,119,2.00,7,7,999.0,999,9,999999999,3,0.0880,0,88,0.600,0.0,0.0
2005,1,30,2,0,?9?9?9?9E0?9?9?9*9*9?9*9*9?9*9*9?9?9*9*9*9*9C9*9*9,-10.06,-13.06,76,90980,0,0,229,0,0,0,0,0,0,0,309,2.00,7,7,999.0,999,9,999999999,3,0.0880,0,88,0.600,0.0,0.0
2005,1,30,3,0,?9?9?9?9E0?9?9?9*9*9?9*9*9?9?9?9?9?9*9*9*9*9C9*9*9,-11.40,-14.40,76,90980,0,0,223,0,0,0,0,0,0,0,45,1.00,7,7,999.0,999,9,999999999,2,0.0880,0,88,0.600,0.0,0.0
2005,1,30,4,0,?9?9?9?9E0?9?9?9*9*9?9*9*9?9*9*9?9?9*9*9*9*9C9*9*9,-12.85,-15.85,76,90980,0,0,218,0,0,0,0,0,0,0,128,1.00,7,7,999.0,999,9,999999999,2,0.0880,0,88,0.600,0.0,0.0
2005,1,30,5,0,?9?9?9?9E0?9?9?9*9*9?9*9*9?9*9*9?9?9*9*9*9*9C9*9*9,-14.28,-17.28,76,90980,0,0,212,0,0,0,0,0,0,0,193,1.00,7,7,999.0,999,9,999999999,2,0.0880,0,88,0.600,0.0,0.0
2005,1,30,6,0,?9?9?9?9E0?9?9?9*9*9?9*9*9?9*9*9?9?9*9*9*9*9C9*9*9,-15.51,-18.51,75,90980,0,0,207,0,0,0,0,0,0,0,259,1.00,7,7,999.0,999,9,999999999,1,0.0880,0,88,0.600,0.0,0.0
2005,1,30,7,0,?9?9?9?9E0?9?9?9*9*9?9*9*9?9*9*9?9?9*9*9*9*9C9*9*9,-16.37,-19.37,75,90980,0,0,204,0,0,0,0,0,0,0,205,1.00,7,7,999.0,999,9,999999999,1,0.0880,0,88,0.600,0.0,0.0
2005,1,30,8,0,?9?9?9?9E0?9?9?9*9*9?9*9*9?9*9*9?9?9*9*9*9*9C9*9*9,-16.70,-19.70,75,90980,0,0,202,0,0,0,0,0,0,0,201,1.00,7,7,999.0,999,9,999999999,1,0.0880,0,88,0.600,0.0,0.0
2005,1,30,9,0,?9?9?9?9E0?9?9?9*9*9?9*9*9?9?9?9?9?9*9*9*9*9C9*9*9,-15.30,-18.30,76,90980,159,851,207,41,253,12,4509,25548,1767,1130,0,0.00,7,7,999.0,999,9,999999999,2,0.0880,0,88,0.600,0.0,0.0
2005,1,30,10,0,?9?9?9?9E0?9?9?9*9*9?9*9*9?9*9*9?9?9*9*9*9*9C9*9*9,-12.83,-15.83,76,90980,394,1409,216,199,569,40,21289,57487,5529,2586,321,0.00,7,7,999.0,999,9,999999999,2,0.0880,0,88,0.600,0.0,0.0
2005,1,30,11,0,?9?9?9?9E0?9?9?9*9*9?9*9*9?9*9*9?9?9*9*9*9*9C9*9*9,-10.05,-14.55,67,90980,583,1409,209,360,695,72,38158,70214,9789,3383,106,0.00,5,5,999.0,999,9,999999999,2,0.0880,0,88,0.600,0.0,0.0
2005,1,30,12,0,?9?9?9?9E0?9?9?9*9*9?9*9*9?9*9*9?9?9*9*9*9*9C9*9*9,-7.16,-11.66,67,90980,714,1409,220,448,621,133,48828,63363,17233,5435,75,0.00,5,5,999.0,999,9,999999999,3,0.0880,0,88,0.600,0.0,0.0
2005,1,30,13,0,?9?9?9?9E0?9?9?9*9*9?9*9*9?9*9*9?9?9*9*9*9*9C9*9*9,-4.39,-10.39,59,90980,779,1409,222,581,840,116,60423,84796,15568,3950,107,0.00,4,4,999.0,999,9,999999999,3,0.0880,0,88,0.493,0.0,0.0
2005,1,30,14,0,?9?9?9?9E0?9?9?9*9*9?9*9*9?9*9*9?9?9*9*9*9*9C9*9*9,-1.97,-7.97,60,90980,772,1409,233,595,867,119,61897,87616,15828,4284,134,0.00,4,4,999.0,999,9,999999999,4,0.0880,0,88,0.331,0.0,0.0
2005,1,30,15,0,?9?9?9?9E0?9?9?9*9*9?9*9*9?9?9?9?9?9*9*9*9*9C9*9*9,-0.10,-6.10,60,90980,695,1409,242,484,690,143,53196,70333,18175,7156,337,4.00,4,4,999.0,999,9,999999999,5,0.0880,0,88,0.207,0.0,0.0
2005,1,30,16,0,?9?9?9?9E0?9?9?9*9*9?9*9*9?9*9*9?9?9*9*9*9*9C9*9*9,1.03,-4.97,61,90980,552,1409,247,221,0,221,23614,0,23835,10593,163,4.00,4,4,999.0,999,9,999999999,6,0.0880,0,88,0.200,0.0,0.0
2005,1,30,17,0,?9?9?9?9E0?9?9?9*9*9?9*9*9?9*9*9?9?9*9*9*9*9C9*9*9,1.40,-4.60,61,90980,353,1409,250,138,0,138,14940,0,15078,6225,59,4.00,4,4,999.0,999,9,999999999,6,0.0880,0,88,0.200,0.0,0.0
2005,1,30,18,0,?9?9?9?9E0?9?9?9*9*9?9*9*9?9*9*9?9?9*9*9*9*9C9*9*9,0.96,-3.54,69,90980,112,1409,266,53,0,53,5773,0,5826,1924,300,4.00,6,6,999.0,999,9,999999999,6,0.0880,0,88,0.200,0.0,0.0
2005,1,30,19,0,?9?9?9?9E0?9?9?9*9*9?9*9*9?9*9*9?9?9*9*9*9*9C9*9*9,-0.15,-4.65,69,90980,0,590,253,0,0,0,0,0,0,0,155,4.00,5,5,999.0,999,9,999999999,6,0.0880,0,88,0.210,0.0,0.0
2005,1,30,20,0,?9?9?9?9E0?9?9?9*9*9?9*9*9?9*9*9?9?9*9*9*9*9C9*9*9,-1.67,-4.67,78,90980,0,0,264,0,0,0,0,0,0,0,207,4.00,7,7,999.0,999,9,999999999,6,0.0880,0,88,0.311,0.0,0.0
2005,1,30,21,0,?9?9?9?9E0?9?9?9*9*9?9*9*9?9?9?9?9?9*9*9*9*9C9*9*9,-3.30,-6.30,77,90980,0,0,257,0,0,0,0,0,0,0,337,3.00,7,7,999.0,999,9,999999999,5,0.0880,0,88,0.420,0.0,0.0
2005,1,30,22,0,?9?9?9?9E0?9?9?9*9*9?9*9*9?9*9*9?9?9*9*9*9*9C9*9*9,-4.81,-7.81,77,90980,0,0,250,0,0,0,0,0,0,0,115,3.00,7,7,999.0,999,9,999999999,4,0.0880,0,88,0.521,0.0,0.0
2005,1,30,23,0,?9?9?9?9E0?9?9?9*9*9?9*9*9?9*9*9?9?9*9*9*9*9C9*9*9,-6.20,-9.20,77,90980,0,0,245,0,0,0,0,0,0,0,52,3.00,7,7,999.0,999,9,999999999,4,0.0880,0,88,0.600,0.0,0.0
2005,1,30,24,0,?9?9?9?9E0?9?9?9*9*9?9*9*9?9*9*9?9?9*9*9*9*9C9*9*9,-7.49,-10.49,77,90980,0,0,239,0,0,0,0,0,0,0,50,3.00,7,7,999.0,999,9,999999999,3,0.0880,0,88,0.600,0.0,0.0
2005,1,31,1,0,?9?9?9?9E0?9?9?9*9*9?9*9*9?9*9*9?9?9*9*9*9*9C9*9*9,-8.73,-11.73,77,91340,0,0,234,0,0,0,0,0,0,0,223,3.00,7,7,999.0,999,9,999999999,3,0.0890,0,88,0.600,0.0,0.0
2005,1,31,2,0,?9?9?9?9E0?9?9?9*9*9?9*9*9?9*9*9?9?9*9*9*9*9C9*9*9,-9.95,-12.95,76,91340,0,0,229,0,0,0,0,0,0,0,270,3.00,7,7,999.0,999,9,999999999,3,0.0890,0,88,0.600,0.0,0.0
2005,1,31,3,0,?9?9?9?9E0?9?9?9*9*9?9*9*9?9?9?9?9?9*9*9*9*9C9*9*9,-11.20,-14.20,76,91340,0,0,224,0,0,0,0,0,0,0,67,2.00,7,7,999.0,999,9,999999999,2,0.0890,0,88,0.600,0.0,0.0
2005,1,31,4,0,?9?9?9?9E0?9?9?9*9*9?9*9*9?9*9*9?9?9*9*9*9*9C9*9*9,-12.48,-15.48,76,91340,0,0,219,0,0,0,0,0,0,0,57,2.00,7,7,999.0,999,9,999999999,2,0.0890,0,88,0.600,0.0,0.0
2005,1,31,5,0,?9?9?9?9E0?9?9?9*9*9?9*9*9?9*9*9?9?9*9*9*9*9C9*9*9,-13.70,-16.70,76,91340,0,0,214,0,0,0,0,0,0,0,353,2.00,7,7,999.0,999,9,999999999,2,0.0890,0,88,0.600,0.0,0.0
2005,1,31,6,0,?9?9?9?9E0?9?9?9*9*9?9*9*9?9*9*9?9?9*9*9*9*9C9*9*9,-14.73,-17.73,76,91340,0,0,210,0,0,0,0,0,0,0,80,2.00,7,7,999.0,999,9,999999999,2,0.0890,0,88,0.600,0.0,0.0
2005,1,31,7,0,?9?9?9?9E0?9?9?9*9*9?9*9*9?9*9*9?9?9*9*9*9*9C9*9*9,-15.44,-18.44,75,91340,0,0,207,0,0,0,0,0,0,0,174,2.00,7,7,999.0,999,9,999999999,2,0.0890,0,88,0.600,0.0,0.0
2005,1,31,8,0,?9?9?9?9E0?9?9?9*9*9?9*9*9?9*9*9?9?9*9*9*9*9C9*9*9,-15.70,-18.70,75,91340,0,0,206,0,0,0,0,0,0,0,220,2.00,7,7,999.0,999,9,999999999,1,0.0890,0,88,0.600,0.0,0.0
2005,1,31,9,0,?9?9?9?9E0?9?9?9*9*9?9*9*9?9?9?9?9?9*9*9*9*9C9*9*9,-15.50,-18.50,75,91340,163,870,206,24,150,7,2767,15108,1081,673,67,2.00,7,7,999.0,999,9,999999999,1,0.0890,0,88,0.600,0.0,0.0
2005,1,31,10,0,?9?9?9?9E0?9?9?9*9*9?9*9*9?9*9*9?9?9*9*9*9*9C9*9*9,-14.35,-17.35,76,91340,398,1409,210,180,510,35,19392,51485,4957,2302,68,2.00,7,7,999.0,999,9,999999999,2,0.0890,0,88,0.600,0.0,0.0
2005,1,31,11,0,?9?9?9?9E0?9?9?9*9*9?9*9*9?9*9*9?9?9*9*9*9*9C9*9*9,-12.34,-16.84,66,91340,588,1409,201,323,621,64,34250,62723,8728,3058,70,2.00,5,5,999.0,999,9,999999999,2,0.0890,0,88,0.600,0.0,0.0
2005,1,31,12,0,?9?9?9?9E0?9?9?9*9*9?9*9*9?9*9*9?9?9*9*9*9*9C9*9*9,-9.83,-14.33,67,91340,719,1409,210,445,698,88,46712,70535,11931,3421,218,2.00,5,5,999.0,999,9,999999999,2,0.0890,0,88,0.600,0.0,0.0
2005,1,31,13,0,?9?9?9?9E0?9?9?9*9*9?9*9*9?9*9*9?9?9*9*9*9*9C9*9*9,-7.18,-13.18,59,91340,784,1409,211,520,749,103,54595,75618,13842,3589,105,2.00,4,4,999.0,999,9,999999999,3,0.0890,0,88,0.600,0.0,0.0
2005,1,31,14,0,?9?9?9?9E0?9?9?9*9*9?9*9*9?9*9*9?9?9*9*9*9*9C9*9*9,-4.75,-10.75,59,91340,778,1409,221,533,773,105,55921,78102,14073,3991,59,2.00,4,4,999.0,999,9,999999999,3,0.0890,0,88,0.517,0.0,0.0
2005,1,31,15,0,?9?9?9?9E0?9?9?9*9*9?9*9*9?9?9?9?9?9*9*9*9*9C9*9*9,-2.90,-8.90,60,91340,700,1409,229,480,774,95,50408,78185,12591,4355,67,2.00,4,4,999.0,999,9,999999999,4,0.0890,0,88,0.393,0.0,0.0
2005,1,31,16,0,?9?9?9?9E0?9?9?9*9*9?9*9*9?9*9*9?9?9*9*9*9*9C9*9*9,-1.89,-7.89,60,91340,557,1409,234,374,757,74,39595,76453,9797,4714,26,2.00,4,4,999.0,999,9,999999999,4,0.0890,0,88,0.326,0.0,0.0
2005,1,31,17,0,?9?9?9?9E0?9?9?9*9*9?9*9*9?9*9*9?9?9*9*9*9*9C9*9*9,-1.60,-7.60,60,91340,358,1409,236,235,741,46,25145,75548,6302,4495,157,2.00,4,4,999.0,999,9,999999999,4,0.0890,0,88,0.307,0.0,0.0
2005,1,31,18,0,?9?9?9?9E0?9?9?9*9*9?9*9*9?9*9*9?9?9*9*9*9*9C9*9*9,-2.15,-6.65,68,91340,117,1409,244,54,455,16,5940,46444,2252,2377,155,2.00,5,5,999.0,999,9,999999999,5,0.0890,0,88,0.343,0.0,0.0
2005,1,31,19,0,?9?9?9?9E0?9?9?9*9*9?9*9*9?9*9*9?9?9*9*9*9*9C9*9*9,-3.61,-8.11,68,91340,0,617,238,0,0,0,0,0,0,0,95,2.00,5,5,999.0,999,9,999999999,4,0.0890,0,88,0.441,0.0,0.0
2005,1,31,20,0,?9?9?9?9E0?9?9?9*9*9?9*9*9?9*9*9?9?9*9*9*9*9C9*9*9,-5.66,-8.66,77,91340,0,0,246,0,0,0,0,0,0,0,183,2.00,7,7,999.0,999,9,999999999,4,0.0890,0,88,0.577,0.0,0.0
2005,1,31,21,0,?9?9?9?9E0?9?9?9*9*9?9*9*9?9?9?9?9?9*9*9*9*9C9*9*9,-8.00,-11.00,77,91340,0,0,237,0,0,0,0,0,0,0,180,2.00,7,7,999.0,999,9,999999999,3,0.0890,0,88,0.600,0.0,0.0
2005,1,31,22,0,?9?9?9?9E0?9?9?9*9*9?9*9*9?9*9*9?9?9*9*9*9*9C9*9*9,-10.37,-13.37,76,91340,0,0,228,0,0,0,0,0,0,0,14,2.00,7,7,999.0,999,9,999999999,2,0.0890,0,88,0.600,0.0,0.0
2005,1,31,23,0,?9?9?9?9E0?9?9?9*9*9?9*9*9?9*9*9?9?9*9*9*9*9C9*9*9,-12.66,-15.66,76,91340,0,0,219,0,0,0,0,0,0,0,38,2.00,7,7,999.0,999,9,999999999,2,0.0890,0,88,0.600,0.0,0.0
2005,1,31,24,0,?9?9?9?9E0?9?9?9*9*9?9*9*9?9*9*9?9?9*9*9*9*9C9*9*9,-14.78,-17.78,76,91340,0,0,211,0,0,0,0,0,0,0,331,2.00,7,7,999.0,999,9,999999999,2,0.0890,0,88,0.600,0.0,0.0
2005,2,1,1,0,?9?9?9?9E0?9?9?9*9*9?9*9*9?9*9*9?9?9*9*9*9*9C9*9*9,-16.68,-19.68,75,90640,0,0,204,0,0,0,0,0,0,0,174,2.00,7,7,999.0,999,9,999999999,1,0.0890,0,88,0.600,0.0,0.0
2005,2,1,2,0,?9?9?9?9E0?9?9?9*9*9?9*9*9?9*9*9?9?9*9*9*9*9C9*9*9,-18.28,-21.28,75,90640,0,0,199,0,0,0,0,0,0,0,167,2.00,7,7,999.0,999,9,999999999,1,0.0890,0,88,0.600,0.0,0.0
2005,2,1,3,0,?9?9?9?9E0?9?9?9*9*9?9*9*9?9?9?9?9?9*9*9*9*9C9*9*9,-19.50,-22.50,75,90640,0,0,187,0,0,0,0,0,0,0,0,0.00,6,6,999.0,999,9,999999999,1,0.0890,0,88,0.600,0.0,0.0
2005,2,1,4,0,?9?9?9?9E0?9?9?9*9*9?9*9*9?9*9*9?9?9*9*9*9*9C9*9*9,-20.30,-23.30,75,90640,0,0,185,0,0,0,0,0,0,0,249,0.00,6,6,999.0,999,9,999999999,1,0.0890,0,88,0.600,0.0,0.0
2005,2,1,5,0,?9?9?9?9E0?9?9?9*9*9?9*9*9?9*9*9?9?9*9*9*9*9C9*9*9,-20.75,-23.75,75,90640,0,0,183,0,0,0,0,0,0,0,170,0.00,6,6,999.0,999,9,999999999,1,0.0890,0,88,0.600,0.0,0.0
2005,2,1,6,0,?9?9?9?9E0?9?9?9*9*9?9*9*9?9*9*9?9?9*9*9*9*9C9*9*9,-20.96,-23.96,75,90640,0,0,182,0,0,0,0,0,0,0,78,0.00,6,6,999.0,999,9,999999999,1,0.0890,0,88,0.600,0.0,0.0
2005,2,1,7,0,?9?9?9?9E0?9?9?9*9*9?9*9*9?9*9*9?9?9*9*9*9*9C9*9*9,-21.01,-24.01,75,90640,0,0,181,0,0,0,0,0,0,0,119,0.00,6,6,999.0,999,9,999999999,1,0.0890,0,88,0.600,0.0,0.0
2005,2,1,8,0,?9?9?9?9E0?9?9?9*9*9?9*9*9?9*9*9?9?9*9*9*9*9C9*9*9,-21.00,-24.00,75,90640,0,0,181,0,0,0,0,0,0,0,300,0.00,6,6,999.0,999,9,999999999,1,0.0890,0,88,0.600,0.0,0.0
2005,2,1,9,0,?9?9?9?9E0?9?9?9*9*9?9*9*9?9?9?9?9?9*9*9*9*9C9*9*9,-20.60,-23.60,75,90640,167,890,182,54,240,26,5850,24259,3617,2334,0,0.00,6,6,999.0,999,9,999999999,1,0.0890,0,88,0.600,0.0,0.0
2005,2,1,10,0,?9?9?9?9E0?9?9?9*9*9?9*9*9?9*9*9?9?9*9*9*9*9C9*9*9,-19.39,-22.39,75,90640,402,1408,185,223,410,106,25193,42275,13619,6862,194,0.00,6,6,999.0,999,9,999999999,1,0.0890,0,88,0.600,0.0,0.0
2005,2,1,11,0,?9?9?9?9E0?9?9?9*9*9?9*9*9?9*9*9?9?9*9*9*9*9C9*9*9,-17.53,-22.03,65,90640,592,1408,183,162,0,162,17341,0,17504,8428,95,0.00,5,5,999.0,999,9,999999999,1,0.0890,0,88,0.600,0.0,0.0
2005,2,1,12,0,?9?9?9?9E0?9?9?9*9*9?9*9*9?9*9*9?9?9*9*9*9*9C9*9*9,-15.24,-19.74,65,90640,724,1408,191,223,0,223,23604,0,23827,11134,95,0.00,5,5,999.0,999,9,999999999,1,0.0890,0,88,0.600,0.0,0.0
2005,2,1,13,0,?9?9?9?9E0?9?9?9*9*9?9*9*9?9*9*9?9?9*9*9*9*9C9*9*9,-12.71,-18.71,57,90640,790,1408,191,640,600,303,69784,62432,35469,11823,111,0.00,4,4,999.0,999,9,999999999,1,0.0890,0,88,0.600,0.0,0.0
2005,2,1,14,0,?9?9?9?9E0?9?9?9*9*9?9*9*9?9*9*9?9?9*9*9*9*9C9*9*9,-10.16,-16.16,58,90640,783,1408,200,656,620,310,71469,64456,36325,13040,90,0.00,4,4,999.0,999,9,999999999,2,0.0890,0,88,0.600,0.0,0.0
2005,2,1,15,0,?9?9?9?9E0?9?9?9*9*9?9*9*9?9?9?9?9?9*9*9*9*9C9*9*9,-7.80,-13.80,59,90640,706,1408,209,240,0,240,25701,0,25942,12010,225,1.00,4,4,999.0,999,9,999999999,2,0.0890,0,88,0.600,0.0,0.0
2005,2,1,16,0,?9?9?9?9E0?9?9?9*9*9?9*9*9?9*9*9?9?9*9*9*9*9C9*9*9,-6.40,-12.40,59,90640,563,1408,215,187,0,187,20028,0,20215,9359,33,1.00,4,4,999.0,999,9,999999999,3,0.0890,0,88,0.600,0.0,0.0
2005,2,1,17,0,?9?9?9?9E0?9?9?9*9*9?9*9*9?9*9*9?9?9*9*9*9*9C9*9*9,-6.71,-12.71,59,90640,364,1408,215,118,0,118,12765,0,12883,5437,283,1.00,4,4,999.0,999,9,999999999,3,0.0890,0,88,0.600,0.0,0.0
2005,2,1,18,0,?9?9?9?9E0?9?9?9*9*9?9*9*9?9*9*9?9?9*9*9*9*9C9*9*9,-7.54,-12.04,67,90640,122,1408,221,47,0,47,5067,0,5114,1736,120,1.00,5,5,999.0,999,9,999999999,3,0.0890,0,88,0.600,0.0,0.0
2005,2,1,19,0,?9?9?9?9E0?9?9?9*9*9?9*9*9?9*9*9?9?9*9*9*9*9C9*9*9,-8.72,-13.22,67,90640,0,644,217,0,0,0,0,0,0,0,140,1.00,5,5,999.0,999,9,999999999,2,0.0890,0,88,0.600,0.0,0.0
2005,2,1,20,0,?9?9?9?9E0?9?9?9*9*9?9*9*9?9*9*9?9?9*9*9*9*9C9*9*9,-10.06,-13.06,76,90640,0,0,228,0,0,0,0,0,0,0,5,1.00,7,7,999.0,999,9,999999999,3,0.0890,0,88,0.600,0.0,0.0
2005,2,1,21,0,?9?9?9?9E0?9?9?9*9*9?9*9*9?9?9?9?9?9*9*9*9*9C9*9*9,-11.40,-14.40,76,90640,0,0,223,0,0,0,0,0,0,0,0,0.00,7,7,999.0,999,9,999999999,2,0.0890,0,88,0.600,0.0,0.0
2005,2,1,22,0,?9?9?9?9E0?9?9?9*9*9?9*9*9?9*9*9?9?9*9*9*9*9C9*9*9,-12.60,-15.60,76,90640,0,0,219,0,0,0,0,0,0,0,225,0.00,7,7,999.0,999,9,999999999,2,0.0890,0,88,0.600,0.0,0.0
2005,2,1,23,0,?9?9?9?9E0?9?9?9*9*9?9*9*9?9*9*9?9?9*9*9*9*9C9*9*9,-13.67,-16.67,76,90640,0,0,215,0,0,0,0,0,0,0,44,0.00,7,7,999.0,999,9,999999999,2,0.0890,0,88,0.600,0.0,0.0
2005,2,1,24,0,?9?9?9?9E0?9?9?9*9*9?9*9*9?9*9*9?9?9*9*9*9*9C9*9*9,-14.64,-17.64,76,90640,0,0,212,0,0,0,0,0,0,0,119,0.00,7,7,999.0,999,9,999999999,2,0.0890,0,88,0.600,0.0,0.0
2005,2,2,1,0,?9?9?9?9E0?9?9?9*9*9?9*9*9?9*9*9?9?9*9*9*9*9C9*9*9,-15.54,-18.54,75,90570,0,0,208,0,0,0,0,0,0,0,216,0.00,7,7,999.0,999,9,999999999,1,0.0890,0,88,0.600,0.0,0.0
2005,2,2,2,0,?9?9?9?9E0?9?9?9*9*9?9*9*9?9*9*9?9?9*9*9*9*9C9*9*9,-16.41,-19.41,75,90570,0,0,205,0,0,0,0,0,0,0,227,0.00,7,7,999.0,999,9,999999999,1,0.0890,0,88,0.600,0.0,0.0
2005,2,2,3,0,?9?9?9?9E0?9?9?9*9*9?9*9*9?9?9?9?9?9*9*9*9*9C9*9*9,-17.30,-20.30,75,90570,0,0,202,0,0,0,0,0,0,0,0,0.00,7,7,999.0,999,9,999999999,1,0.0890,0,88,0.600,0.0,0.0
2005,2,2,4,0,?9?9?9?9E0?9?9?9*9*9?9*9*9?9*9*9?9?9*9*9*9*9C9*9*9,-18.21,-21.21,75,90570,0,0,198,0,0,0,0,0,0,0,162,0.00,7,7,999.0,999,9,999999999,1,0.0890,0,88,0.600,0.0,0.0
2005,2,2,5,0,?9?9?9?9E0?9?9?9*9*9?9*9*9?9*9*9?9?9*9*9*9*9C9*9*9,-19.08,-22.08,75,90570,0,0,188,0,0,0,0,0,0,0,96,0.00,6,6,999.0,999,9,999999999,1,0.0890,0,88,0.600,0.0,0.0
2005,2,2,6,0,?9?9?9?9E0?9?9?9*9*9?9*9*9?9*9*9?9?9*9*9*9*9C9*9*9,-19.81,-22.81,75,90570,0,0,185,0,0,0,0,0,0,0,155,0.00,6,6,999.0,999,9,999999999,1,0.0890,0,88,0.600,0.0,0.0
2005,2,2,7,0,?9?9?9?9E0?9?9?9*9*9?9*9*9?9*9*9?9?9*9*9*9*9C9*9*9,-20.31,-23.31,75,90570,0,0,183,0,0,0,0,0,0,0,144,0.00,6,6,999.0,999,9,999999999,1,0.0890,0,88,0.600,0.0,0.0
2005,2,2,8,0,?9?9?9?9E0?9?9?9*9*9?9*9*9?9*9*9?9?9*9*9*9*9C9*9*9,-20.50,-23.50,75,90570,0,0,182,0,0,0,0,0,0,0,260,0.00,6,6,999.0,999,9,999999999,1,0.0890,0,88,0.600,0.0,0.0
2005,2,2,9,0,?9?9?9?9E0?9?9?9*9*9?9*9*9?9?9?9?9?9*9*9*9*9C9*9*9,-20.00,-23.00,75,90570,171,911,184,31,194,7,3456,19624,1046,644,337,2.00,6,6,999.0,999,9,999999999,1,0.0890,0,88,0.600,0.0,0.0
2005,2,2,10,0,?9?9?9?9E0?9?9?9*9*9?9*9*9?9*9*9?9?9*9*9*9*9C9*9*9,-18.74,-21.74,75,90570,407,1408,187,223,658,32,24057,66425,4549,2079,97,2.00,6,6,999.0,999,9,999999999,1,0.0890,0,88,0.600,0.0,0.0
2005,2,2,11,0,?9?9?9?9E0?9?9?9*9*9?9*9*9?9*9*9?9?9*9*9*9*9C9*9*9,-16.97,-21.47,65,90570,597,1408,185,397,797,58,42029,80521,7981,2776,271,2.00,5,5,999.0,999,9,999999999,1,0.0890,0,88,0.600,0.0,0.0
2005,2,2,12,0,?9?9?9?9E0?9?9?9*9*9?9*9*9?9*9*9?9?9*9*9*9*9C9*9*9,-14.91,-19.41,66,90570,730,1408,192,544,895,79,57083,90364,10863,3092,162,2.00,5,5,999.0,999,9,999999999,1,0.0890,0,88,0.600,0.0,0.0
2005,2,2,13,0,?9?9?9?9E0?9?9?9*9*9?9*9*9?9*9*9?9?9*9*9*9*9C9*9*9,-12.76,-18.76,57,90570,795,1408,190,634,958,93,66602,96763,12581,3330,270,2.00,4,4,999.0,999,9,999999999,1,0.0890,0,88,0.600,0.0,0.0
2005,2,2,14,0,?9?9?9?9E0?9?9?9*9*9?9*9*9?9*9*9?9?9*9*9*9*9C9*9*9,-10.76,-16.76,58,90570,789,1408,198,650,989,95,68203,99864,12789,3600,84,2.00,4,4,999.0,999,9,999999999,2,0.0890,0,88,0.600,0.0,0.0
2005,2,2,15,0,?9?9?9?9E0?9?9?9*9*9?9*9*9?9?9?9?9?9*9*9*9*9C9*9*9,-9.10,-15.10,58,90570,712,1408,204,320,490,73,33639,49442,9872,3484,270,2.00,4,4,999.0,999,9,999999999,2,0.0890,0,88,0.600,0.0,0.0
2005,2,2,16,0,?9?9?9?9E0?9?9?9*9*9?9*9*9?9*9*9?9?9*9*9*9*9C9*9*9,-8.00,-14.00,58,90570,568,1408,209,457,966,67,48493,97605,8940,4203,11,2.00,4,4,999.0,999,9,999999999,2,0.0890,0,88,0.600,0.0,0.0
2005,2,2,17,0,?9?9?9?9E0?9?9?9*9*9?9*9*9?9*9*9?9?9*9*9*9*9C9*9*9,-7.60,-13.60,59,90570,369,1408,211,158,467,36,17113,47127,4954,3446,165,2.00,4,4,999.0,999,9,999999999,2,0.0890,0,88,0.600,0.0,0.0
2005,2,2,18,0,?9?9?9?9E0?9?9?9*9*9?9*9*9?9*9*9?9?9*9*9*9*9C9*9*9,-7.98,-12.48,67,90570,127,1408,219,117,1099,17,12830,112062,2432,2586,299,2.00,5,5,999.0,999,9,999999999,3,0.0890,0,88,0.600,0.0,0.0
2005,2,2,19,0,?9?9?9?9E0?9?9?9*9*9?9*9*9?9*9*9?9?9*9*9*9*9C9*9*9,-8.97,-13.47,67,90570,0,670,216,0,0,0,0,0,0,0,4,2.00,5,5,999.0,999,9,999999999,2,0.0890,0,88,0.600,0.0,0.0
2005,2,2,20,0,?9?9?9?9E0?9?9?9*9*9?9*9*9?9*9*9?9?9*9*9*9*9C9*9*9,-10.36,-13.36,76,90570,0,0,227,0,0,0,0,0,0,0,53,2.00,7,7,999.0,999,9,999999999,2,0.0890,0,88,0.600,0.0,0.0
2005,2,2,21,0,?9?9?9?9E0?9?9?9*9*9?9*9*9?9?9?9?9?9*9*9*9*9C9*9*9,-11.90,-14.90,76,90570,0,0,221,0,0,0,0,0,0,0,45,2.00,7,7,999.0,999,9,999999999,2,0.0890,0,88,0.600,0.0,0.0
2005,2,2,22,0,?9?9?9?9E0?9?9?9*9*9?9*9*9?9*9*9?9?9*9*9*9*9C9*9*9,-13.42,-16.42,76,90570,0,0,216,0,0,0,0,0,0,0,237,2.00,7,7,999.0,999,9,999999999,2,0.0890,0,88,0.600,0.0,0.0
2005,2,2,23,0,?9?9?9?9E0?9?9?9*9*9?9*9*9?9*9*9?9?9*9*9*9*9C9*9*9,-14.89,-17.89,76,90570,0,0,211,0,0,0,0,0,0,0,180,2.00,7,7,999.0,999,9,999999999,2,0.0890,0,88,0.600,0.0,0.0
2005,2,2,24,0,?9?9?9?9E0?9?9?9*9*9?9*9*9?9*9*9?9?9*9*9*9*9C9*9*9,-16.31,-19.31,75,90570,0,0,206,0,0,0,0,0,0,0,185,2.00,7,7,999.0,999,9,999999999,1,0.0890,0,88,0.600,0.0,0.0
2005,2,3,1,0,?9?9?9?9E0?9?9?9*9*9?9*9*9?9*9*9?9?9*9*9*9*9C9*9*9,-17.70,-20.70,75,90480,0,0,201,0,0,0,0,0,0,0,58,2.00,7,7,999.0,999,9,999999999,1,0.0900,0,88,0.600,0.0,0.0
2005,2,3,2,0,?9?9?9?9E0?9?9?9*9*9?9*9*9?9*9*9?9?9*9*9*9*9C9*9*9,-19.06,-22.06,75,90480,0,0,189,0,0,0,0,0,0,0,78,2.00,6,6,999.0,999,9,999999999,1,0.0900,0,88,0.600,0.0,0.0
2005,2,3,3,0,?9?9?9?9E0?9?9?9*9*9?9*9*9?9?9?9?9?9*9*9*9*9C9*9*9,-20.40,-23.40,75,90480,0,0,185,0,0,0,0,0,0,0,0,0.00,6,6,999.0,999,9,999999999,1,0.0900,0,88,0.600,0.0,0.0
2005,2,3,4,0,?9?9?9?9E0?9?9?9*9*9?9*9*9?9*9*9?9?9*9*9*9*9C9*9*9,-21.71,-24.71,74,90480,0,0,180,0,0,0,0,0,0,0,203,0.00,6,6,999.0,999,9,999999999,1,0.0900,0,88,0.600,0.0,0.0
2005,2,3,5,0,?9?9?9?9E0?9?9?9*9*9?9*9*9?9*9*9?9?9*9*9*9*9C9*9*9,-22.90,-25.90,74,90480,0,0,176,0,0,0,0,0,0,0,311,0.00,6,6,999.0,999,9,999999999,1,0.0900,0,88,0.600,0.0,0.0
2005,2,3,6,0,?9?9?9?9E0?9?9?9*9*9?9*9*9?9*9*9?9?9*9*9*9*9C9*9*9,-23.83,-26.83,74,90480,0,0,173,0,0,0,0,0,0,0,140,0.00,6,6,999.0,999,9,999999999,1,0.0900,0,88,0.600,0.0,0.0
2005,2,3,7,0,?9?9?9?9E0?9?9?9*9*9?9*9*9?9*9*9?9?9*9*9*9*9C9*9*9,-24.39,-27.39,74,90480,0,0,171,0,0,0,0,0,0,0,188,0.00,6,6,999.0,999,9,999999999,1,0.0900,0,88,0.600,0.0,0.0
2005,2,3,8,0,?9?9?9?9E0?9?9?9*9*9?9*9*9?9*9*9?9?9*9*9*9*9C9*9*9,-24.45,-27.45,74,90480,0,0,170,0,0,0,0,0,0,0,324,0.00,6,6,999.0,999,9,999999999,1,0.0900,0,88,0.600,0.0,0.0
2005,2,3,9,0,?9?9?9?9E0?9?9?9*9*9?9*9*9?9?9?9?9?9*9*9*9*9C9*9*9,-23.90,-26.90,74,90480,175,932,172,53,331,12,5929,33391,1786,1106,0,0.00,6,6,999.0,999,9,999999999,1,0.0900,0,88,0.600,0.0,0.0
2005,2,3,10,0,?9?9?9?9E0?9?9?9*9*9?9*9*9?9*9*9?9?9*9*9*9*9C9*9*9,-22.64,-25.64,74,90480,411,1408,175,215,627,32,23207,63278,4443,2017,29,0.00,6,6,999.0,999,9,999999999,1,0.0900,0,88,0.600,0.0,0.0
2005,2,3,11,0,?9?9?9?9E0?9?9?9*9*9?9*9*9?9*9*9?9?9*9*9*9*9C9*9*9,-20.70,-25.20,64,90480,602,1408,173,380,758,56,40326,76526,7698,2677,22,0.00,5,5,999.0,999,9,999999999,1,0.0900,0,88,0.600,0.0,0.0
2005,2,3,12,0,?9?9?9?9E0?9?9?9*9*9?9*9*9?9*9*9?9?9*9*9*9*9C9*9*9,-18.12,-22.62,65,90480,735,1408,181,521,849,76,54656,85796,10456,2976,63,0.00,5,5,999.0,999,9,999999999,1,0.0900,0,88,0.600,0.0,0.0
2005,2,3,13,0,?9?9?9?9E0?9?9?9*9*9?9*9*9?9*9*9?9?9*9*9*9*9C9*9*9,-14.96,-20.96,57,90480,801,1408,175,607,909,89,63714,91820,12100,3203,297,0.00,3,3,999.0,999,9,999999999,1,0.0900,0,88,0.600,0.0,0.0
2005,2,3,14,0,?9?9?9?9E0?9?9?9*9*9?9*9*9?9*9*9?9?9*9*9*9*9C9*9*9,-11.27,-17.27,58,90480,795,1408,196,621,938,91,65238,94728,12390,3462,359,0.00,4,4,999.0,999,9,999999999,2,0.0900,0,88,0.600,0.0,0.0
2005,2,3,15,0,?9?9?9?9E0?9?9?9*9*9?9*9*9?9?9?9?9?9*9*9*9*9C9*9*9,-7.10,-13.10,59,90480,717,1408,212,538,814,122,55927,82203,16154,5140,0,0.00,4,4,999.0,999,9,999999999,3,0.0900,0,88,0.600,0.0,0.0
2005,2,3,16,0,?9?9?9?9E0?9?9?9*9*9?9*9*9?9*9*9?9?9*9*9*9*9C9*9*9,-4.10,-10.10,59,90480,574,1408,224,247,0,247,26418,0,26665,11851,23,0.00,4,4,999.0,999,9,999999999,3,0.0900,0,88,0.473,0.0,0.0
2005,2,3,17,0,?9?9?9?9E0?9?9?9*9*9?9*9*9?9*9*9?9?9*9*9*9*9C9*9*9,-4.49,-10.49,59,90480,375,1408,224,267,775,61,28340,78225,8154,5598,230,0.00,4,4,999.0,999,9,999999999,3,0.0900,0,88,0.499,0.0,0.0
2005,2,3,18,0,?9?9?9?9E0?9?9?9*9*9?9*9*9?9*9*9?9?9*9*9*9*9C9*9*9,-5.50,-10.00,68,90480,133,1408,229,114,1027,17,12505,104745,2384,2534,172,0.00,5,5,999.0,999,9,999999999,3,0.0900,0,88,0.567,0.0,0.0
2005,2,3,19,0,?9?9?9?9E0?9?9?9*9*9?9*9*9?9*9*9?9?9*9*9*9*9C9*9*9,-6.95,-11.45,67,90480,0,697,224,0,0,0,0,0,0,0,21,0.00,5,5,999.0,999,9,999999999,3,0.0900,0,88,0.600,0.0,0.0
2005,2,3,20,0,?9?9?9?9E0?9?9?9*9*9?9*9*9?9*9*9?9?9*9*9*9*9C9*9*9,-8.62,-11.62,77,90480,0,0,234,0,0,0,0,0,0,0,213,0.00,7,7,999.0,999,9,999999999,3,0.0900,0,88,0.600,0.0,0.0
2005,2,3,21,0,?9?9?9?9E0?9?9?9*9*9?9*9*9?9?9?9?9?9*9*9*9*9C9*9*9,-10.30,-13.30,76,90480,0,0,228,0,0,0,0,0,0,0,0,0.00,7,7,999.0,999,9,999999999,2,0.0900,0,88,0.600,0.0,0.0
2005,2,3,22,0,?9?9?9?9E0?9?9?9*9*9?9*9*9?9*9*9?9?9*9*9*9*9C9*9*9,-11.83,-14.83,76,90480,0,0,222,0,0,0,0,0,0,0,176,0.00,7,7,999.0,999,9,999999999,2,0.0900,0,88,0.600,0.0,0.0
2005,2,3,23,0,?9?9?9?9E0?9?9?9*9*9?9*9*9?9*9*9?9?9*9*9*9*9C9*9*9,-13.17,-16.17,76,90480,0,0,217,0,0,0,0,0,0,0,350,0.00,7,7,999.0,999,9,999999999,2,0.0900,0,88,0.600,0.0,0.0
2005,2,3,24,0,?9?9?9?9E0?9?9?9*9*9?9*9*9?9*9*9?9?9*9*9*9*9C9*9*9,-14.35,-17.35,76,90480,0,0,213,0,0,0,0,0,0,0,264,0.00,7,7,999.0,999,9,999999999,2,0.0900,0,88,0.600,0.0,0.0
2005,2,4,1,0,?9?9?9?9E0?9?9?9*9*9?9*9*9?9*9*9?9?9*9*9*9*9C9*9*9,-15.35,-18.35,76,90230,0,0,209,0,0,0,0,0,0,0,56,0.00,7,7,999.0,999,9,999999999,2,0.0900,0,88,0.600,0.0,0.0
2005,2,4,2,0,?9?9?9?9E0?9?9?9*9*9?9*9*9?9*9*9?9?9*9*9*9*9C9*9*9,-16.20,-19.20,75,90230,0,0,206,0,0,0,0,0,0,0,289,0.00,7,7,999.0,999,9,999999999,1,0.0900,0,88,0.600,0.0,0.0
2005,2,4,3,0,?9?9?9?9E0?9?9?9*9*9?9*9*9?9?9?9?9?9*9*9*9*9C9*9*9,-16.90,-19.90,75,90230,0,0,203,0,0,0,0,0,0,0,0,0.00,7,7,999.0,999,9,999999999,1,0.0900,0,88,0.600,0.0,0.0
2005,2,4,4,0,?9?9?9?9E0?9?9?9*9*9?9*9*9?9*9*9?9?9*9*9*9*9C9*9*9,-17.46,-20.46,75,90230,0,0,201,0,0,0,0,0,0,0,37,0.00,7,7,999.0,999,9,999999999,1,0.0900,0,88,0.600,0.0,0.0
2005,2,4,5,0,?9?9?9?9E0?9?9?9*9*9?9*9*9?9*9*9?9?9*9*9*9*9C9*9*9,-17.88,-20.88,75,90230,0,0,199,0,0,0,0,0,0,0,131,0.00,7,7,999.0,999,9,999999999,1,0.0900,0,88,0.600,0.0,0.0
2005,2,4,6,0,?9?9?9?9E0?9?9?9*9*9?9*9*9?9*9*9?9?9*9*9*9*9C9*9*9,-18.17,-21.17,75,90230,0,0,198,0,0,0,0,0,0,0,49,0.00,7,7,999.0,999,9,999999999,1,0.0900,0,88,0.600,0.0,0.0
2005,2,4,7,0,?9?9?9?9E0?9?9?9*9*9?9*9*9?9*9*9?9?9*9*9*9*9C9*9*9,-18.34,-21.34,75,90230,0,0,197,0,0,0,0,0,0,0,63,0.00,7,7,999.0,999,9,999999999,1,0.0900,0,88,0.600,0.0,0.0
2005,2,4,8,0,?9?9?9?9E0?9?9?9*9*9?9*9*9?9*9*9?9?9*9*9*9*9C9*9*9,-18.40,-21.40,75,90230,0,0,189,0,0,0,0,0,0,0,205,0.00,6,6,999.0,999,9,999999999,1,0.0900,0,88,0.600,0.0,0.0
2005,2,4,9,0,?9?9?9?9E0?9?9?9*9*9?9*9*9?9?9?9?9?9*9*9*9*9C9*9*9,-17.10,-20.10,75,90230,180,954,200,50,159,30,5382,16037,4102,2626,0,0.00,7,7,999.0,999,9,999999999,1,0.0900,0,88,0.600,0.0,0.0
2005,2,4,10,0,?9?9?9?9E0?9?9?9*9*9?9*9*9?9*9*9?9?9*9*9*9*9C9*9*9,-14.93,-17.93,76,90230,416,1407,208,186,257,110,21247,26941,16338,7065,46,0.00,7,7,999.0,999,9,999999999,2,0.0900,0,88,0.600,0.0,0.0
2005,2,4,11,0,?9?9?9?9E0?9?9?9*9*9?9*9*9?9*9*9?9?9*9*9*9*9C9*9*9,-12.59,-17.09,66,90230,607,1407,200,328,310,194,37416,32196,24883,8942,213,0.00,5,5,999.0,999,9,999999999,2,0.0900,0,88,0.600,0.0,0.0
2005,2,4,12,0,?9?9?9?9E0?9?9?9*9*9?9*9*9?9*9*9?9?9*9*9*9*9C9*9*9,-10.24,-14.74,67,90230,740,1407,208,184,0,184,19525,0,19709,9578,158,0.00,5,5,999.0,999,9,999999999,2,0.0900,0,88,0.600,0.0,0.0
2005,2,4,13,0,?9?9?9?9E0?9?9?9*9*9?9*9*9?9*9*9?9?9*9*9*9*9C9*9*9,-8.05,-14.05,58,90230,806,1407,207,522,371,309,56372,38204,36171,11748,136,0.00,4,4,999.0,999,9,999999999,2,0.0900,0,88,0.600,0.0,0.0
2005,2,4,14,0,?9?9?9?9E0?9?9?9*9*9?9*9*9?9*9*9?9?9*9*9*9*9C9*9*9,-6.18,-12.18,59,90230,800,1407,215,220,0,220,23283,0,23503,10983,346,0.00,4,4,999.0,999,9,999999999,3,0.0900,0,88,0.600,0.0,0.0
2005,2,4,15,0,?9?9?9?9E0?9?9?9*9*9?9*9*9?9?9?9?9?9*9*9*9*9C9*9*9,-4.80,-10.80,59,90230,723,1407,221,198,0,198,21233,0,21432,10120,0,0.00,4,4,999.0,999,9,999999999,3,0.0900,0,88,0.520,0.0,0.0
2005,2,4,16,0,?9?9?9?9E0?9?9?9*9*9?9*9*9?9*9*9?9?9*9*9*9*9C9*9*9,-4.01,-10.01,59,90230,580,1407,225,155,0,155,16622,0,16778,7923,339,0.00,4,4,999.0,999,9,999999999,3,0.0900,0,88,0.467,0.0,0.0
2005,2,4,17,0,?9?9?9?9E0?9?9?9*9*9?9*9*9?9*9*9?9?9*9*9*9*9C9*9*9,-3.67,-9.67,59,90230,380,1407,227,241,363,143,27264,37796,20150,14577,32,0.00,4,4,999.0,999,9,999999999,4,0.0900,0,88,0.445,0.0,0.0
2005,2,4,18,0,?9?9?9?9E0?9?9?9*9*9?9*9*9?9*9*9?9?9*9*9*9*9C9*9*9,-3.60,-8.10,68,90230,138,1407,237,41,0,41,4422,0,4462,1515,56,0.00,5,5,999.0,999,9,999999999,4,0.0900,0,88,0.440,0.0,0.0
2005,2,4,19,0,?9?9?9?9E0?9?9?9*9*9?9*9*9?9*9*9?9?9*9*9*9*9C9*9*9,-3.85,-8.35,68,90230,0,724,237,0,0,0,0,0,0,0,48,0.00,5,5,999.0,999,9,999999999,4,0.0900,0,88,0.457,0.0,0.0
2005,2,4,20,0,?9?9?9?9E0?9?9?9*9*9?9*9*9?9*9*9?9?9*9*9*9*9C9*9*9,-4.43,-7.43,77,90230,0,0,251,0,0,0,0,0,0,0,26,0.00,7,7,999.0,999,9,999999999,4,0.0900,0,88,0.495,0.0,0.0
2005,2,4,21,0,?9?9?9?9E0?9?9?9*9*9?9*9*9?9?9?9?9?9*9*9*9*9C9*9*9,-5.10,-8.10,77,90230,0,0,249,0,0,0,0,0,0,0,0,0.00,7,7,999.0,999,9,999999999,4,0.0900,0,88,0.540,0.0,0.0
2005,2,4,22,0,?9?9?9?9E0?9?9?9*9*9?9*9*9?9*9*9?9?9*9*9*9*9C9*9*9,-5.69,-8.69,77,90230,0,0,247,0,0,0,0,0,0,0,266,0.00,7,7,999.0,999,9,999999999,4,0.0900,0,88,0.579,0.0,0.0
2005,2,4,23,0,?9?9?9?9E0?9?9?9*9*9?9*9*9?9*9*9?9?9*9*9*9*9C9*9*9,-6.23,-9.23,77,90230,0,0,244,0,0,0,0,0,0,0,121,0.00,7,7,999.0,999,9,999999999,4,0.0900,0,88,0.600,0.0,0.0
2005,2,4,24,0,?9?9?9?9E0?9?9?9*9*9?9*9*9?9*9*9?9?9*9*9*9*9C9*9*9,-6.82,-9.82,77,90230,0,0,242,0,0,0,0,0,0,0,198,0.00,7,7,999.0,999,9,999999999,3,0.0900,0,88,0.600,0.0,0.0
2005,2,5,1,0,?9?9?9?9E0?9?9?9*9*9?9*9*9?9*9*9?9?9*9*9*9*9C9*9*9,-7.57,-10.57,77,90040,0,0,239,0,0,0,0,0,0,0,44,0.00,7,7,999.0,999,9,999999999,3,0.0910,0,88,0.600,0.0,0.0
2005,2,5,2,0,?9?9?9?9E0?9?9?9*9*9?9*9*9?9*9*9?9?9*9*9*9*9C9*9*9,-8.56,-11.56,77,90040,0,0,235,0,0,0,0,0,0,0,321,0.00,7,7,999.0,999,9,999999999,3,0.0910,0,88,0.600,0.0,0.0
2005,2,5,3,0,?9?9?9?9E0?9?9?9*9*9?9*9*9?9?9?9?9?9*9*9*9*9C9*9*9,-9.90,-12.90,76,90040,0,0,229,0,0,0,0,0,0,0,0,0.00,7,7,999.0,999,9,999999999,3,0.0910,0,88,0.600,0.0,0.0
2005,2,5,4,0,?9?9?9?9E0?9?9?9*9*9?9*9*9?9*9*9?9?9*9*9*9*9C9*9*9,-11.62,-14.62,76,90040,0,0,222,0,0,0,0,0,0,0,233,0.00,7,7,999.0,999,9,999999999,2,0.0910,0,88,0.600,0.0,0.0
2005,2,5,5,0,?9?9?9?9E0?9?9?9*9*9?9*9*9?9*9*9?9?9*9*9*9*9C9*9*9,-13.48,-16.48,76,90040,0,0,215,0,0,0,0,0,0,0,36,0.00,7,7,999.0,999,9,999999999,2,0.0910,0,88,0.600,0.0,0.0
2005,2,5,6,0,?9?9?9?9E0?9?9?9*9*9?9*9*9?9*9*9?9?9*9*9*9*9C9*9*9,-15.18,-18.18,76,90040,0,0,208,0,0,0,0,0,0,0,61,0.00,7,7,999.0,999,9,999999999,2,0.0910,0,88,0.600,0.0,0.0
2005,2,5,7,0,?9?9?9?9E0?9?9?9*9*9?9*9*9?9*9*9?9?9*9*9*9*9C9*9*9,-16.42,-19.42,75,90040,0,0,203,0,0,0,0,0,0,0,118,0.00,7,7,999.0,999,9,999999999,1,0.0910,0,88,0.600,0.0,0.0
2005,2,5,8,0,?9?9?9?9E0?9?9?9*9*9?9*9*9?9*9*9?9?9*9*9*9*9C9*9*9,-16.90,-19.90,75,90040,0,0,201,0,0,0,0,0,0,0,298,0.00,7,7,999.0,999,9,999999999,1,0.0910,0,88,0.600,0.0,0.0
2005,2,5,9,0,?9?9?9?9E0?9?9?9*9*9?9*9*9?9?9?9?9?9*9*9*9*9C9*9*9,-16.70,-19.70,75,90040,184,976,202,57,314,16,6251,31760,2256,1400,0,0.00,7,7,999.0,999,9,999999999,1,0.0910,0,88,0.600,0.0,0.0
2005,2,5,10,0,?9?9?9?9E0?9?9?9*9*9?9*9*9?9*9*9?9?9*9*9*9*9C9*9*9,-15.38,-18.38,76,90040,421,1407,206,244,665,45,26111,67212,6151,2719,91,0.00,7,7,999.0,999,9,999999999,1,0.0910,0,88,0.600,0.0,0.0
2005,2,5,11,0,?9?9?9?9E0?9?9?9*9*9?9*9*9?9*9*9?9?9*9*9*9*9C9*9*9,-12.97,-17.47,66,90040,613,1407,198,362,602,99,37608,60832,13263,4157,209,0.00,5,5,999.0,999,9,999999999,2,0.0910,0,88,0.600,0.0,0.0
2005,2,5,12,0,?9?9?9?9E0?9?9?9*9*9?9*9*9?9*9*9?9?9*9*9*9*9C9*9*9,-9.83,-14.33,67,90040,746,1407,210,289,0,289,30679,0,30968,13892,348,0.00,5,5,999.0,999,9,999999999,2,0.0910,0,88,0.600,0.0,0.0
2005,2,5,13,0,?9?9?9?9E0?9?9?9*9*9?9*9*9?9*9*9?9?9*9*9*9*9C9*9*9,-6.30,-12.30,59,90040,812,1407,214,337,0,337,35702,0,36039,15493,161,0.00,4,4,999.0,999,9,999999999,3,0.0910,0,88,0.600,0.0,0.0
2005,2,5,14,0,?9?9?9?9E0?9?9?9*9*9?9*9*9?9*9*9?9?9*9*9*9*9C9*9*9,-2.74,-8.74,60,90040,806,1407,229,587,743,161,62804,75776,20563,6105,229,0.00,4,4,999.0,999,9,999999999,4,0.0910,0,88,0.383,0.0,0.0
2005,2,5,15,0,?9?9?9?9E0?9?9?9*9*9?9*9*9?9?9?9?9?9*9*9*9*9C9*9*9,0.50,-5.50,61,90040,729,1407,244,627,988,115,65852,99781,15119,4811,157,2.00,4,4,999.0,999,9,999999999,5,0.0910,0,88,0.200,0.0,0.0
2005,2,5,16,0,?9?9?9?9E0?9?9?9*9*9?9*9*9?9*9*9?9?9*9*9*9*9C9*9*9,2.99,-3.01,63,90040,586,1407,256,492,964,90,52122,98347,11854,5298,103,2.00,4,4,999.0,999,9,999999999,7,0.0910,0,88,0.200,0.0,0.0
2005,2,5,17,0,?9?9?9?9E0?9?9?9*9*9?9*9*9?9*9*9?9?9*9*9*9*9C9*9*9,4.00,-2.00,64,90040,386,1407,270,315,937,58,33710,95623,7710,5236,345,2.00,5,5,999.0,999,9,999999999,7,0.0910,0,88,0.200,0.0,0.0
2005,2,5,18,0,?9?9?9?9E0?9?9?9*9*9?9*9*9?9*9*9?9?9*9*9*9*9C9*9*9,3.42,-1.08,72,90040,143,1407,278,111,793,30,12144,80861,4238,4513,349,2.00,6,6,999.0,999,9,999999999,8,0.0910,0,88,0.200,0.0,0.0
2005,2,5,19,0,?9?9?9?9E0?9?9?9*9*9?9*9*9?9*9*9?9?9*9*9*9*9C9*9*9,1.96,-2.54,70,90040,0,751,271,0,0,0,0,0,0,0,132,2.00,6,6,999.0,999,9,999999999,7,0.0910,0,88,0.200,0.0,0.0
2005,2,5,20,0,?9?9?9?9E0?9?9?9*9*9?9*9*9?9*9*9?9?9*9*9*9*9C9*9*9,-0.01,-3.01,78,90040,0,0,271,0,0,0,0,0,0,0,142,2.00,7,7,999.0,999,9,999999999,7,0.0910,0,88,0.201,0.0,0.0
2005,2,5,21,0,?9?9?9?9E0?9?9?9*9*9?9*9*9?9?9?9?9?9*9*9*9*9C9*9*9,-2.10,-5.10,78,90040,0,0,262,0,0,0,0,0,0,0,0,0.00,7,7,999.0,999,9,999999999,6,0.0910,0,88,0.340,0.0,0.0
2005,2,5,22,0,?9?9?9?9E0?9?9?9*9*9?9*9*9?9*9*9?9?9*9*9*9*9C9*9*9,-3.99,-6.99,77,90040,0,0,254,0,0,0,0,0,0,0,242,0.00,7,7,999.0,999,9,999999999,5,0.0910,0,88,0.466,0.0,0.0
2005,2,5,23,0,?9?9?9?9E0?9?9?9*9*9?9*9*9?9*9*9?9?9*9*9*9*9C9*9*9,-5.65,-8.65,77,90040,0,0,247,0,0,0,0,0,0,0,292,0.00,7,7,999.0,999,9,999999999,4,0.0910,0,88,0.577,0.0,0.0
2005,2,5,24,0,?9?9?9?9E0?9?9?9*9*9?9*9*9?9*9*9?9?9*9*9*9*9C9*9*9,-7.15,-10.15,77,90040,0,0,241,0,0,0,0,0,0,0,249,0.00,7,7,999.0,999,9,999999999,3,0.0910,0,88,0.600,0.0,0.0
2005,2,6,1,0,?9?9?9?9E0?9?9?9*9*9?9*9*9?9*9*9?9?9*9*9*9*9C9*9*9,-8.52,-11.52,77,90060,0,0,235,0,0,0,0,0,0,0,176,0.00,7,7,999.0,999,9,999999999,3,0.0910,0,88,0.600,0.0,0.0
2005,2,6,2,0,?9?9?9?9E0?9?9?9*9*9?9*9*9?9*9*9?9?9*9*9*9*9C9*9*9,-9.82,-12.82,76,90060,0,0,230,0,0,0,0,0,0,0,125,0.00,7,7,999.0,999,9,999999999,3,0.0910,0,88,0.600,0.0,0.0
2005,2,6,3,0,?9?9?9?9E0?9?9?9*9*9?9*9*9?9?9?9?9?9*9*9*9*9C9*9*9,-11.10,-14.10,76,90060,0,0,224,0,0,0,0,0,0,0,0,0.00,7,7,999.0,999,9,999999999,2,0.0910,0,88,0.600,0.0,0.0
2005,2,6,4,0,?9?9?9?9E0?9?9?9*9*9?9*9*9?9*9*9?9?9*9*9*9*9C9*9*9,-12.38,-15.38,76,90060,0,0,219,0,0,0,0,0,0,0,104,0.00,7,7,999.0,999,9,999999999,2,0.0910,0,88,0.600,0.0,0.0
2005,2,6,5,0,?9?9?9?9E0?9?9?9*9*9?9*9*9?9*9*9?9?9*9*9*9*9C9*9*9,-13.57,-16.57,76,90060,0,0,214,0,0,0,0,0,0,0,34,0.00,7,7,999.0,999,9,999999999,2,0.0910,0,88,0.600,0.0,0.0
2005,2,6,6,0,?9?9?9?9E0?9?9?9*9*9?9*9*9?9*9*9?9?9*9*9*9*9C9*9*9,-14.57,-17.57,76,90060,0,0,210,0,0,0,0,0,0,0,97,0.00,7,7,999.0,999,9,999999999,2,0.0910,0,88,0.600,0.0,0.0
2005,2,6,7,0,?9?9?9?9E0?9?9?9*9*9?9*9*9?9*9*9?9?9*9*9*9*9C9*9*9,-15.25,-18.25,76,90060,0,0,208,0,0,0,0,0,0,0,279,0.00,7,7,999.0,999,9,999999999,2,0.0910,0,88,0.600,0.0,0.0
2005,2,6,8,0,?9?9?9?9E0?9?9?9*9*9?9*9*9?9*9*9?9?9*9*9*9*9C9*9*9,-15.50,-18.50,75,90060,0,0,206,0,0,0,0,0,0,0,19,0.00,7,7,999.0,999,9,999999999,1,0.0910,0,88,0.600,0.0,0.0
2005,2,6,9,0,?9?9?9?9E0?9?9?9*9*9?9*9*9?9?9?9?9?9*9*9*9*9C9*9*9,-15.10,-18.10,76,90060,189,999,207,86,260,51,10491,27350,7028,4787,0,0.00,7,7,999.0,999,9,999999999,2,0.0910,0,88,0.600,0.0,0.0
2005,2,6,10,0,?9?9?9?9E0?9?9?9*9*9?9*9*9?9*9*9?9?9*9*9*9*9C9*9*9,-13.94,-16.94,76,90060,426,1406,211,83,0,83,8888,0,8972,4486,82,0.00,7,7,999.0,999,9,999999999,2,0.0910,0,88,0.600,0.0,0.0
2005,2,6,11,0,?9?9?9?9E0?9?9?9*9*9?9*9*9?9*9*9?9?9*9*9*9*9C9*9*9,-12.13,-16.63,66,90060,618,1406,201,529,490,313,57673,50989,36668,14416,36,0.00,5,5,999.0,999,9,999999999,2,0.0910,0,88,0.600,0.0,0.0
2005,2,6,12,0,?9?9?9?9E0?9?9?9*9*9?9*9*9?9*9*9?9?9*9*9*9*9C9*9*9,-9.81,-14.31,67,90060,751,1406,210,197,0,197,20862,0,21059,10037,105,0.00,5,5,999.0,999,9,999999999,2,0.0910,0,88,0.600,0.0,0.0
2005,2,6,13,0,?9?9?9?9E0?9?9?9*9*9?9*9*9?9*9*9?9?9*9*9*9*9C9*9*9,-7.13,-13.13,59,90060,818,1406,211,229,0,229,24256,0,24485,11442,106,0.00,4,4,999.0,999,9,999999999,2,0.0910,0,88,0.600,0.0,0.0
2005,2,6,14,0,?9?9?9?9E0?9?9?9*9*9?9*9*9?9*9*9?9?9*9*9*9*9C9*9*9,-4.21,-10.21,59,90060,812,1406,223,234,0,234,24826,0,25060,11711,162,0.00,4,4,999.0,999,9,999999999,3,0.0910,0,88,0.481,0.0,0.0
2005,2,6,15,0,?9?9?9?9E0?9?9?9*9*9?9*9*9?9?9?9?9?9*9*9*9*9C9*9*9,-1.20,-7.20,60,90060,735,1406,236,212,0,212,22455,0,22879,10804,0,0.00,4,4,999.0,999,9,999999999,4,0.0910,0,88,0.280,0.0,0.0
2005,2,6,16,0,?9?9?9?9E0?9?9?9*9*9?9*9*9?9*9*9?9?9*9*9*9*9C9*9*9,0.80,-5.20,61,90060,591,1406,246,166,0,166,17799,0,17966,8484,157,0.00,4,4,999.0,999,9,999999999,5,0.0910,0,88,0.200,0.0,0.0
2005,2,6,17,0,?9?9?9?9E0?9?9?9*9*9?9*9*9?9*9*9?9?9*9*9*9*9C9*9*9,0.41,-5.59,61,90060,391,1406,245,391,572,232,42620,58335,29413,22928,28,0.00,4,4,999.0,999,9,999999999,5,0.0910,0,88,0.200,0.0,0.0
2005,2,6,18,0,?9?9?9?9E0?9?9?9*9*9?9*9*9?9*9*9?9?9*9*9*9*9C9*9*9,-0.62,-5.12,68,90060,149,1406,250,45,0,45,4888,0,4933,1720,108,0.00,5,5,999.0,999,9,999999999,5,0.0910,0,88,0.241,0.0,0.0
2005,2,6,19,0,?9?9?9?9E0?9?9?9*9*9?9*9*9?9*9*9?9?9*9*9*9*9C9*9*9,-2.05,-6.55,68,90060,0,777,245,0,0,0,0,0,0,0,338,0.00,5,5,999.0,999,9,999999999,5,0.0910,0,88,0.337,0.0,0.0
2005,2,6,20,0,?9?9?9?9E0?9?9?9*9*9?9*9*9?9*9*9?9?9*9*9*9*9C9*9*9,-3.65,-6.65,77,90060,0,0,255,0,0,0,0,0,0,0,233,0.00,7,7,999.0,999,9,999999999,5,0.0910,0,88,0.443,0.0,0.0
2005,2,6,21,0,?9?9?9?9E0?9?9?9*9*9?9*9*9?9?9?9?9?9*9*9*9*9C9*9*9,-5.20,-8.20,77,90060,0,0,248,0,0,0,0,0,0,0,315,8.00,7,7,999.0,999,9,999999999,4,0.0910,0,88,0.547,0.0,0.0
2005,2,6,22,0,?9?9?9?9E0?9?9?9*9*9?9*9*9?9*9*9?9?9*9*9*9*9C9*9*9,-6.52,-9.52,77,90060,0,0,243,0,0,0,0,0,0,0,357,8.00,7,7,999.0,999,9,999999999,4,0.0910,0,88,0.600,0.0,0.0
2005,2,6,23,0,?9?9?9?9E0?9?9?9*9*9?9*9*9?9*9*9?9?9*9*9*9*9C9*9*9,-7.66,-10.66,77,90060,0,0,238,0,0,0,0,0,0,0,224,8.00,7,7,999.0,999,9,999999999,3,0.0910,0,88,0.600,0.0,0.0
2005,2,6,24,0,?9?9?9?9E0?9?9?9*9*9?9*9*9?9*9*9?9?9*9*9*9*9C9*9*9,-8.72,-11.72,77,90060,0,0,234,0,0,0,0,0,0,0,64,8.00,7,7,999.0,999,9,999999999,3,0.0910,0,88,0.600,0.0,0.0
2005,2,7,1,0,?9?9?9?9E0?9?9?9*9*9?9*9*9?9*9*9?9?9*9*9*9*9C9*9*9,-9.81,-12.81,76,90530,0,0,230,0,0,0,0,0,0,0,179,8.00,7,7,999.0,999,9,999999999,3,0.0910,0,88,0.600,0.0,0.0
2005,2,7,2,0,?9?9?9?9E0?9?9?9*9*9?9*9*9?9*9*9?9?9*9*9*9*9C9*9*9,-11.04,-14.04,76,90530,0,0,225,0,0,0,0,0,0,0,145,8.00,7,7,999.0,999,9,999999999,2,0.0910,0,88,0.600,0.0,0.0
2005,2,7,3,0,?9?9?9?9E0?9?9?9*9*9?9*9*9?9?9?9?9?9*9*9*9*9C9*9*9,-12.50,-15.50,76,90530,0,0,219,0,0,0,0,0,0,0,315,6.00,7,7,999.0,999,9,999999999,2,0.0910,0,88,0.600,0.0,0.0
2005,2,7,4,0,?9?9?9?9E0?9?9?9*9*9?9*9*9?9*9*9?9?9*9*9*9*9C9*9*9,-14.24,-17.24,76,90530,0,0,212,0,0,0,0,0,0,0,64,6.00,7,7,999.0,999,9,999999999,2,0.0910,0,88,0.600,0.0,0.0
2005,2,7,5,0,?9?9?9?9E0?9?9?9*9*9?9*9*9?9*9*9?9?9*9*9*9*9C9*9*9,-16.06,-19.06,75,90530,0,0,206,0,0,0,0,0,0,0,241,6.00,7,7,999.0,999,9,999999999,1,0.0910,0,88,0.600,0.0,0.0
2005,2,7,6,0,?9?9?9?9E0?9?9?9*9*9?9*9*9?9*9*9?9?9*9*9*9*9C9*9*9,-17.68,-20.68,75,90530,0,0,200,0,0,0,0,0,0,0,90,6.00,7,7,999.0,999,9,999999999,1,0.0910,0,88,0.600,0.0,0.0
2005,2,7,7,0,?9?9?9?9E0?9?9?9*9*9?9*9*9?9*9*9?9?9*9*9*9*9C9*9*9,-18.85,-21.85,75,90530,0,0,188,0,0,0,0,0,0,0,324,6.00,6,6,999.0,999,9,999999999,1,0.0910,0,88,0.600,0.0,0.0
2005,2,7,8,0,?9?9?9?9E0?9?9?9*9*9?9*9*9?9*9*9?9?9*9*9*9*9C9*9*9,-19.30,-22.30,75,90530,0,0,186,0,0,0,0,0,0,0,2,6.00,6,6,999.0,999,9,999999999,1,0.0910,0,88,0.600,0.0,0.0
2005,2,7,9,0,?9?9?9?9E0?9?9?9*9*9?9*9*9?9?9?9?9?9*9*9*9*9C9*9*9,-18.40,-21.40,75,90530,194,1023,189,64,360,14,7027,36392,2050,1244,225,1.00,6,6,999.0,999,9,999999999,1,0.0910,0,88,0.600,0.0,0.0
2005,2,7,10,0,?9?9?9?9E0?9?9?9*9*9?9*9*9?9*9*9?9?9*9*9*9*9C9*9*9,-16.60,-19.60,75,90530,431,1406,202,129,0,129,13800,0,13929,6706,95,1.00,7,7,999.0,999,9,999999999,1,0.0910,0,88,0.600,0.0,0.0
2005,2,7,11,0,?9?9?9?9E0?9?9?9*9*9?9*9*9?9*9*9?9?9*9*9*9*9C9*9*9,-14.32,-18.82,66,90530,623,1406,194,381,667,84,39958,67403,11376,3624,193,1.00,5,5,999.0,999,9,999999999,1,0.0910,0,88,0.600,0.0,0.0
2005,2,7,12,0,?9?9?9?9E0?9?9?9*9*9?9*9*9?9*9*9?9?9*9*9*9*9C9*9*9,-11.73,-16.23,66,90530,757,1406,203,525,836,74,55140,84406,10278,2830,91,1.00,5,5,999.0,999,9,999999999,2,0.0910,0,88,0.600,0.0,0.0
2005,2,7,13,0,?9?9?9?9E0?9?9?9*9*9?9*9*9?9*9*9?9?9*9*9*9*9C9*9*9,-9.01,-15.01,58,90530,823,1406,204,610,893,87,64055,90153,11853,3028,281,1.00,4,4,999.0,999,9,999999999,2,0.0910,0,88,0.600,0.0,0.0
2005,2,7,14,0,?9?9?9?9E0?9?9?9*9*9?9*9*9?9*9*9?9?9*9*9*9*9C9*9*9,-6.31,-12.31,59,90530,818,1406,215,624,920,89,65555,92896,12043,3276,26,1.00,4,4,999.0,999,9,999999999,3,0.0910,0,88,0.600,0.0,0.0
2005,2,7,15,0,?9?9?9?9E0?9?9?9*9*9?9*9*9?9?9?9?9?9*9*9*9*9C9*9*9,-3.80,-9.80,59,90530,740,1406,225,565,919,80,59327,92835,10819,3606,270,6.00,4,4,999.0,999,9,999999999,3,0.0910,0,88,0.453,0.0,0.0
2005,2,7,16,0,?9?9?9?9E0?9?9?9*9*9?9*9*9?9*9*9?9?9*9*9*9*9C9*9*9,-1.76,-7.76,60,90530,597,1406,235,444,897,63,47102,91457,8508,3844,168,6.00,4,4,999.0,999,9,999999999,4,0.0910,0,88,0.317,0.0,0.0
2005,2,7,17,0,?9?9?9?9E0?9?9?9*9*9?9*9*9?9*9*9?9?9*9*9*9*9C9*9*9,-0.90,-6.90,60,90530,397,1406,239,287,870,41,30970,88761,5572,3701,212,6.00,4,4,999.0,999,9,999999999,5,0.0910,0,88,0.260,0.0,0.0
2005,2,7,18,0,?9?9?9?9E0?9?9?9*9*9?9*9*9?9*9*9?9?9*9*9*9*9C9*9*9,-1.39,-5.89,68,90530,154,1406,247,123,960,17,13509,97969,2491,2543,300,6.00,5,5,999.0,999,9,999999999,5,0.0910,0,88,0.293,0.0,0.0
2005,2,7,19,0,?9?9?9?9E0?9?9?9*9*9?9*9*9?9*9*9?9?9*9*9*9*9C9*9*9,-2.62,-7.12,68,90530,0,804,242,0,0,0,0,0,0,0,270,6.00,5,5,999.0,999,9,999999999,5,0.0910,0,88,0.375,0.0,0.0
2005,2,7,20,0,?9?9?9?9E0?9?9?9*9*9?9*9*9?9*9*9?9?9*9*9*9*9C9*9*9,-4.27,-7.27,77,90530,0,0,252,0,0,0,0,0,0,0,12,6.00,7,7,999.0,999,9,999999999,4,0.0910,0,88,0.485,0.0,0.0
2005,2,7,21,0,?9?9?9?9E0?9?9?9*9*9?9*9*9?9?9?9?9?9*9*9*9*9C9*9*9,-6.00,-9.00,77,90530,0,0,245,0,0,0,0,0,0,0,0,0.00,7,7,999.0,999,9,999999999,4,0.0910,0,88,0.600,0.0,0.0
2005,2,7,22,0,?9?9?9?9E0?9?9?9*9*9?9*9*9?9*9*9?9?9*9*9*9*9C9*9*9,-7.54,-10.54,77,90530,0,0,239,0,0,0,0,0,0,0,147,0.00,7,7,999.0,999,9,999999999,3,0.0910,0,88,0.600,0.0,0.0
2005,2,7,23,0,?9?9?9?9E0?9?9?9*9*9?9*9*9?9*9*9?9?9*9*9*9*9C9*9*9,-8.88,-11.88,77,90530,0,0,234,0,0,0,0,0,0,0,212,0.00,7,7,999.0,999,9,999999999,3,0.0910,0,88,0.600,0.0,0.0
2005,2,7,24,0,?9?9?9?9E0?9?9?9*9*9?9*9*9?9*9*9?9?9*9*9*9*9C9*9*9,-10.08,-13.08,76,90530,0,0,229,0,0,0,0,0,0,0,67,0.00,7,7,999.0,999,9,999999999,3,0.0910,0,88,0.600,0.0,0.0
2005,2,8,1,0,?9?9?9?9E0?9?9?9*9*9?9*9*9?9*9*9?9?9*9*9*9*9C9*9*9,-11.19,-14.19,76,90010,0,0,224,0,0,0,0,0,0,0,44,0.00,7,7,999.0,999,9,999999999,2,0.0920,0,88,0.600,0.0,0.0
2005,2,8,2,0,?9?9?9?9E0?9?9?9*9*9?9*9*9?9*9*9?9?9*9*9*9*9C9*9*9,-12.28,-15.28,76,90010,0,0,220,0,0,0,0,0,0,0,257,0.00,7,7,999.0,999,9,999999999,2,0.0920,0,88,0.600,0.0,0.0
2005,2,8,3,0,?9?9?9?9E0?9?9?9*9*9?9*9*9?9?9?9?9?9*9*9*9*9C9*9*9,-13.40,-16.40,76,90010,0,0,216,0,0,0,0,0,0,0,270,1.00,7,7,999.0,999,9,999999999,2,0.0920,0,88,0.600,0.0,0.0
2005,2,8,4,0,?9?9?9?9E0?9?9?9*9*9?9*9*9?9*9*9?9?9*9*9*9*9C9*9*9,-14.57,-17.57,76,90010,0,0,211,0,0,0,0,0,0,0,266,1.00,7,7,999.0,999,9,999999999,2,0.0920,0,88,0.600,0.0,0.0
2005,2,8,5,0,?9?9?9?9E0?9?9?9*9*9?9*9*9?9*9*9?9?9*9*9*9*9C9*9*9,-15.71,-18.71,75,90010,0,0,207,0,0,0,0,0,0,0,37,1.00,7,7,999.0,999,9,999999999,1,0.0920,0,88,0.600,0.0,0.0
2005,2,8,6,0,?9?9?9?9E0?9?9?9*9*9?9*9*9?9*9*9?9?9*9*9*9*9C9*9*9,-16.67,-19.67,75,90010,0,0,203,0,0,0,0,0,0,0,201,1.00,7,7,999.0,999,9,999999999,1,0.0920,0,88,0.600,0.0,0.0
2005,2,8,7,0,?9?9?9?9E0?9?9?9*9*9?9*9*9?9*9*9?9?9*9*9*9*9C9*9*9,-17.35,-20.35,75,90010,0,0,200,0,0,0,0,0,0,0,120,1.00,7,7,999.0,999,9,999999999,1,0.0920,0,88,0.600,0.0,0.0
2005,2,8,8,0,?9?9?9?9E0?9?9?9*9*9?9*9*9?9*9*9?9?9*9*9*9*9C9*9*9,-17.60,-20.60,75,90010,0,0,199,0,0,0,0,0,0,0,227,1.00,7,7,999.0,999,9,999999999,1,0.0920,0,88,0.600,0.0,0.0
2005,2,8,9,0,?9?9?9?9E0?9?9?9*9*9?9*9*9?9?9?9?9?9*9*9*9*9C9*9*9,-17.50,-20.50,75,90010,199,1047,199,67,355,17,7372,35840,2416,1460,0,0.00,7,7,999.0,999,9,999999999,1,0.0920,0,88,0.600,0.0,0.0
2005,2,8,10,0,?9?9?9?9E0?9?9?9*9*9?9*9*9?9*9*9?9?9*9*9*9*9C9*9*9,-16.54,-19.54,75,90010,436,1405,202,132,0,132,14107,0,14239,6856,268,0.00,7,7,999.0,999,9,999999999,1,0.0920,0,88,0.600,0.0,0.0
2005,2,8,11,0,?9?9?9?9E0?9?9?9*9*9?9*9*9?9*9*9?9?9*9*9*9*9C9*9*9,-14.61,-19.11,66,90010,629,1405,193,227,0,227,24096,0,24551,11366,346,0.00,5,5,999.0,999,9,999999999,1,0.0920,0,88,0.600,0.0,0.0
2005,2,8,12,0,?9?9?9?9E0?9?9?9*9*9?9*9*9?9*9*9?9?9*9*9*9*9C9*9*9,-11.86,-16.36,66,90010,763,1405,202,524,723,131,57115,73714,17189,4986,131,0.00,5,5,999.0,999,9,999999999,2,0.0920,0,88,0.600,0.0,0.0
2005,2,8,13,0,?9?9?9?9E0?9?9?9*9*9?9*9*9?9*9*9?9?9*9*9*9*9C9*9*9,-8.45,-14.45,58,90010,829,1405,206,357,0,357,37867,0,38225,16076,310,0.00,4,4,999.0,999,9,999999999,2,0.0920,0,88,0.600,0.0,0.0
2005,2,8,14,0,?9?9?9?9E0?9?9?9*9*9?9*9*9?9*9*9?9?9*9*9*9*9C9*9*9,-4.51,-10.51,59,90010,824,1405,222,622,795,156,66589,81071,19948,5766,216,0.00,4,4,999.0,999,9,999999999,3,0.0920,0,88,0.501,0.0,0.0
2005,2,8,15,0,?9?9?9?9E0?9?9?9*9*9?9*9*9?9?9?9?9?9*9*9*9*9C9*9*9,-0.20,-6.20,60,90010,746,1405,241,692,1087,114,72678,109821,15138,4553,180,3.00,4,4,999.0,999,9,999999999,5,0.0920,0,88,0.213,0.0,0.0
2005,2,8,16,0,?9?9?9?9E0?9?9?9*9*9?9*9*9?9*9*9?9?9*9*9*9*9C9*9*9,2.80,-3.20,63,90010,603,1405,255,545,1060,90,57790,108171,11834,5110,64,3.00,4,4,999.0,999,9,999999999,7,0.0920,0,88,0.200,0.0,0.0
2005,2,8,17,0,?9?9?9?9E0?9?9?9*9*9?9*9*9?9*9*9?9?9*9*9*9*9C9*9*9,2.41,-3.59,62,90010,403,1405,254,353,1028,58,37781,104902,7780,5109,181,3.00,4,4,999.0,999,9,999999999,6,0.0920,0,88,0.200,0.0,0.0
2005,2,8,18,0,?9?9?9?9E0?9?9?9*9*9?9*9*9?9*9*9?9?9*9*9*9*9C9*9*9,1.39,-3.11,70,90010,159,1405,268,125,822,31,13578,83870,4304,4491,99,3.00,6,6,999.0,999,9,999999999,7,0.0920,0,88,0.200,0.0,0.0
2005,2,8,19,0,?9?9?9?9E0?9?9?9*9*9?9*9*9?9*9*9?9?9*9*9*9*9C9*9*9,-0.05,-4.55,69,90010,0,831,254,0,0,0,0,0,0,0,174,3.00,5,5,999.0,999,9,999999999,6,0.0920,0,88,0.203,0.0,0.0
2005,2,8,20,0,?9?9?9?9E0?9?9?9*9*9?9*9*9?9*9*9?9?9*9*9*9*9C9*9*9,-1.72,-4.72,78,90010,0,0,263,0,0,0,0,0,0,0,216,3.00,7,7,999.0,999,9,999999999,6,0.0920,0,88,0.315,0.0,0.0
2005,2,8,21,0,?9?9?9?9E0?9?9?9*9*9?9*9*9?9?9?9?9?9*9*9*9*9C9*9*9,-3.40,-6.40,77,90010,0,0,256,0,0,0,0,0,0,0,90,3.00,7,7,999.0,999,9,999999999,5,0.0920,0,88,0.427,0.0,0.0
2005,2,8,22,0,?9?9?9?9E0?9?9?9*9*9?9*9*9?9*9*9?9?9*9*9*9*9C9*9*9,-4.93,-7.93,77,90010,0,0,250,0,0,0,0,0,0,0,281,3.00,7,7,999.0,999,9,999999999,4,0.0920,0,88,0.529,0.0,0.0
2005,2,8,23,0,?9?9?9?9E0?9?9?9*9*9?9*9*9?9*9*9?9?9*9*9*9*9C9*9*9,-6.30,-9.30,77,90010,0,0,244,0,0,0,0,0,0,0,157,3.00,7,7,999.0,999,9,999999999,4,0.0920,0,88,0.600,0.0,0.0
2005,2,8,24,0,?9?9?9?9E0?9?9?9*9*9?9*9*9?9*9*9?9?9*9*9*9*9C9*9*9,-7.56,-10.56,77,90010,0,0,239,0,0,0,0,0,0,0,216,3.00,7,7,999.0,999,9,999999999,3,0.0920,0,88,0.600,0.0,0.0
2005,2,9,1,0,?9?9?9?9E0?9?9?9*9*9?9*9*9?9*9*9?9?9*9*9*9*9C9*9*9,-8.75,-11.75,77,89520,0,0,234,0,0,0,0,0,0,0,327,3.00,7,7,999.0,999,9,999999999,3,0.0920,0,88,0.600,0.0,0.0
2005,2,9,2,0,?9?9?9?9E0?9?9?9*9*9?9*9*9?9*9*9?9?9*9*9*9*9C9*9*9,-9.92,-12.92,76,89520,0,0,229,0,0,0,0,0,0,0,177,3.00,7,7,999.0,999,9,999999999,3,0.0920,0,88,0.600,0.0,0.0
2005,2,9,3,0,?9?9?9?9E0?9?9?9*9*9?9*9*9?9?9?9?9?9*9*9*9*9C9*9*9,-11.10,-14.10,76,89520,0,0,224,0,0,0,0,0,0,0,0,0.00,7,7,999.0,999,9,999999999,2,0.0920,0,88,0.600,0.0,0.0
2005,2,9,4,0,?9?9?9?9E0?9?9?9*9*9?9*9*9?9*9*9?9?9*9*9*9*9C9*9*9,-12.31,-15.31,76,89520,0,0,219,0,0,0,0,0,0,0,301,0.00,7,7,999.0,999,9,999999999,2,0.0920,0,88,0.600,0.0,0.0
2005,2,9,5,0,?9?9?9?9E0?9?9?9*9*9?9*9*9?9*9*9?9?9*9*9*9*9C9*9*9,-13.41,-16.41,76,89520,0,0,215,0,0,0,0,0,0,0,146,0.00,7,7,999.0,999,9,999999999,2,0.0920,0,88,0.600,0.0,0.0
2005,2,9,6,0,?9?9?9?9E0?9?9?9*9*9?9*9*9?9*9*9?9?9*9*9*9*9C9*9*9,-14.24,-17.24,76,89520,0,0,212,0,0,0,0,0,0,0,60,0.00,7,7,999.0,999,9,999999999,2,0.0920,0,88,0.600,0.0,0.0
2005,2,9,7,0,?9?9?9?9E0?9?9?9*9*9?9*9*9?9*9*9?9?9*9*9*9*9C9*9*9,-14.64,-17.64,76,89520,0,0,210,0,0,0,0,0,0,0,105,0.00,7,7,999.0,999,9,999999999,2,0.0920,0,88,0.600,0.0,0.0
2005,2,9,8,0,?9?9?9?9E0?9?9?9*9*9?9*9*9?9*9*9?9?9*9*9*9*9C9*9*9,-14.45,-17.45,76,89520,0,0,210,0,0,0,0,0,0,0,340,0.00,7,7,999.0,999,9,999999999,2,0.0920,0,88,0.600,0.0,0.0
2005,2,9,9,0,?9?9?9?9E0?9?9?9*9*9?9*9*9?9?9?9?9?9*9*9*9*9C9*9*9,-13.50,-16.50,76,89520,204,1071,213,62,275,23,6801,27726,3199,1938,0,0.00,7,7,999.0,999,9,999999999,2,0.0920,0,88,0.600,0.0,0.0
2005,2,9,10,0,?9?9?9?9E0?9?9?9*9*9?9*9*9?9*9*9?9?9*9*9*9*9C9*9*9,-11.70,-14.70,76,89520,442,1405,220,334,800,82,35043,80753,10910,4512,138,0.00,7,7,999.0,999,9,999999999,2,0.0920,0,88,0.600,0.0,0.0
2005,2,9,11,0,?9?9?9?9E0?9?9?9*9*9?9*9*9?9*9*9?9?9*9*9*9*9C9*9*9,-9.23,-13.73,67,89520,634,1405,212,572,955,141,58963,96446,18433,4925,194,0.00,5,5,999.0,999,9,999999999,2,0.0920,0,88,0.600,0.0,0.0
2005,2,9,12,0,?9?9?9?9E0?9?9?9*9*9?9*9*9?9*9*9?9?9*9*9*9*9C9*9*9,-6.32,-10.82,67,89520,768,1405,223,472,551,171,51482,56741,23193,6481,345,0.00,5,5,999.0,999,9,999999999,3,0.0920,0,88,0.600,0.0,0.0
2005,2,9,13,0,?9?9?9?9E0?9?9?9*9*9?9*9*9?9*9*9?9?9*9*9*9*9C9*9*9,-3.21,-9.21,60,89520,835,1405,227,322,0,322,34103,0,34425,14800,176,0.00,4,4,999.0,999,9,999999999,4,0.0920,0,88,0.414,0.0,0.0
2005,2,9,14,0,?9?9?9?9E0?9?9?9*9*9?9*9*9?9*9*9?9?9*9*9*9*9C9*9*9,-0.16,-6.16,60,89520,830,1405,240,560,605,202,60522,61756,26710,7892,211,0.00,4,4,999.0,999,9,999999999,5,0.0920,0,88,0.211,0.0,0.0
2005,2,9,15,0,?9?9?9?9E0?9?9?9*9*9?9*9*9?9?9?9?9?9*9*9*9*9C9*9*9,2.60,-3.40,62,89520,752,1405,254,298,0,298,31613,0,31912,14316,180,3.00,4,4,999.0,999,9,999999999,6,0.0920,0,88,0.200,0.0,0.0
2005,2,9,16,0,?9?9?9?9E0?9?9?9*9*9?9*9*9?9*9*9?9?9*9*9*9*9C9*9*9,4.20,-1.80,64,89520,609,1405,271,235,0,235,25174,0,25409,11528,25,3.00,5,5,999.0,999,9,999999999,8,0.0920,0,88,0.200,0.0,0.0
2005,2,9,17,0,?9?9?9?9E0?9?9?9*9*9?9*9*9?9*9*9?9?9*9*9*9*9C9*9*9,3.79,-2.21,63,89520,408,1405,269,260,572,94,27334,58307,12220,7802,267,3.00,5,5,999.0,999,9,999999999,7,0.0920,0,88,0.200,0.0,0.0
2005,2,9,18,0,?9?9?9?9E0?9?9?9*9*9?9*9*9?9*9*9?9?9*9*9*9*9C9*9*9,2.73,-1.77,71,89520,165,1405,274,114,621,41,12325,63340,5605,5811,238,3.00,6,6,999.0,999,9,999999999,8,0.0920,0,88,0.200,0.0,0.0
2005,2,9,19,0,?9?9?9?9E0?9?9?9*9*9?9*9*9?9*9*9?9?9*9*9*9*9C9*9*9,1.24,-3.26,70,89520,0,857,268,0,0,0,0,0,0,0,352,3.00,6,6,999.0,999,9,999999999,7,0.0920,0,88,0.200,0.0,0.0
2005,2,9,20,0,?9?9?9?9E0?9?9?9*9*9?9*9*9?9*9*9?9?9*9*9*9*9C9*9*9,-0.41,-3.41,78,89520,0,0,269,0,0,0,0,0,0,0,254,3.00,7,7,999.0,999,9,999999999,6,0.0920,0,88,0.227,0.0,0.0
2005,2,9,21,0,?9?9?9?9E0?9?9?9*9*9?9*9*9?9?9?9?9?9*9*9*9*9C9*9*9,-2.00,-5.00,78,89520,0,0,262,0,0,0,0,0,0,0,0,0.00,7,7,999.0,999,9,999999999,6,0.0920,0,88,0.333,0.0,0.0
2005,2,9,22,0,?9?9?9?9E0?9?9?9*9*9?9*9*9?9*9*9?9?9*9*9*9*9C9*9*9,-3.33,-6.33,77,89520,0,0,257,0,0,0,0,0,0,0,235,0.00,7,7,999.0,999,9,999999999,5,0.0920,0,88,0.422,0.0,0.0
2005,2,9,23,0,?9?9?9?9E0?9?9?9*9*9?9*9*9?9*9*9?9?9*9*9*9*9C9*9*9,-4.45,-7.45,77,89520,0,0,252,0,0,0,0,0,0,0,217,0.00,7,7,999.0,999,9,999999999,4,0.0920,0,88,0.497,0.0,0.0
2005,2,9,24,0,?9?9?9?9E0?9?9?9*9*9?9*9*9?9*9*9?9?9*9*9*9*9C9*9*9,-5.42,-8.42,77,89520,0,0,248,0,0,0,0,0,0,0,5,0.00,7,7,999.0,999,9,999999999,4,0.0920,0,88,0.561,0.0,0.0
2005,2,10,1,0,?9?9?9?9E0?9?9?9*9*9?9*9*9?9*9*9?9?9*9*9*9*9C9*9*9,-6.35,-9.35,77,89520,0,0,244,0,0,0,0,0,0,0,107,0.00,7,7,999.0,999,9,999999999,4,0.0930,0,88,0.600,0.0,0.0
2005,2,10,2,0,?9?9?9?9E0?9?9?9*9*9?9*9*9?9*9*9?9?9*9*9*9*9C9*9*9,-7.31,-10.31,77,89520,0,0,240,0,0,0,0,0,0,0,209,0.00,7,7,999.0,999,9,999999999,3,0.0930,0,88,0.600,0.0,0.0
2005,2,10,3,0,?9?9?9?9E0?9?9?9*9*9?9*9*9?9?9?9?9?9*9*9*9*9C9*9*9,-8.40,-11.40,77,89520,0,0,235,0,0,0,0,0,0,0,0,0.00,7,7,999.0,999,9,999999999,3,0.0930,0,88,0.600,0.0,0.0
2005,2,10,4,0,?9?9?9?9E0?9?9?9*9*9?9*9*9?9*9*9?9?9*9*9*9*9C9*9*9,-9.65,-12.65,76,89520,0,0,230,0,0,0,0,0,0,0,169,0.00,7,7,999.0,999,9,999999999,3,0.0930,0,88,0.600,0.0,0.0
2005,2,10,5,0,?9?9?9?9E0?9?9?9*9*9?9*9*9?9*9*9?9?9*9*9*9*9C9*9*9,-10.94,-13.94,76,89520,0,0,224,0,0,0,0,0,0,0,253,0.00,7,7,999.0,999,9,999999999,2,0.0930,0,88,0.600,0.0,0.0
2005,2,10,6,0,?9?9?9?9E0?9?9?9*9*9?9*9*9?9*9*9?9?9*9*9*9*9C9*9*9,-12.08,-15.08,76,89520,0,0,219,0,0,0,0,0,0,0,189,0.00,7,7,999.0,999,9,999999999,2,0.0930,0,88,0.600,0.0,0.0
2005,2,10,7,0,?9?9?9?9E0?9?9?9*9*9?9*9*9?9*9*9?9?9*9*9*9*9C9*9*9,-12.89,-15.89,76,89520,0,0,216,0,0,0,0,0,0,0,199,0.00,7,7,999.0,999,9,999999999,2,0.0930,0,88,0.600,0.0,0.0
2005,2,10,8,0,?9?9?9?9E0?9?9?9*9*9?9*9*9?9*9*9?9?9*9*9*9*9C9*9*9,-13.20,-16.20,76,89520,0,0,215,0,0,0,0,0,0,0,357,0.00,7,7,999.0,999,9,999999999,2,0.0930,0,88,0.600,0.0,0.0
2005,2,10,9,0,?9?9?9?9E0?9?9?9*9*9?9*9*9?9?9?9?9?9*9*9*9*9C9*9*9,-13.00,-16.00,76,89520,209,1097,215,70,334,20,7606,33764,2860,1720,0,0.00,7,7,999.0,999,9,999999999,2,0.0930,0,88,0.600,0.0,0.0
2005,2,10,10,0,?9?9?9?9E0?9?9?9*9*9?9*9*9?9*9*9?9?9*9*9*9*9C9*9*9,-11.78,-14.78,76,89520,447,1404,219,131,0,131,13984,0,14115,6796,157,0.00,7,7,999.0,999,9,999999999,2,0.0930,0,88,0.600,0.0,0.0
2005,2,10,11,0,?9?9?9?9E0?9?9?9*9*9?9*9*9?9*9*9?9?9*9*9*9*9C9*9*9,-9.57,-14.07,67,89520,640,1404,211,380,594,109,42525,61142,14363,4896,210,0.00,5,5,999.0,999,9,999999999,2,0.0930,0,88,0.600,0.0,0.0
2005,2,10,12,0,?9?9?9?9E0?9?9?9*9*9?9*9*9?9*9*9?9?9*9*9*9*9C9*9*9,-6.67,-11.17,67,89520,774,1404,222,301,0,301,31877,0,32178,14134,83,0.00,5,5,999.0,999,9,999999999,3,0.0930,0,88,0.600,0.0,0.0
2005,2,10,13,0,?9?9?9?9E0?9?9?9*9*9?9*9*9?9*9*9?9?9*9*9*9*9C9*9*9,-3.37,-9.37,60,89520,841,1404,226,348,0,348,36935,0,37283,15680,211,0.00,4,4,999.0,999,9,999999999,4,0.0930,0,88,0.425,0.0,0.0
2005,2,10,14,0,?9?9?9?9E0?9?9?9*9*9?9*9*9?9*9*9?9?9*9*9*9*9C9*9*9,0.02,-5.98,60,89520,835,1404,241,607,727,174,66146,74115,23650,6782,242,0.00,4,4,999.0,999,9,999999999,5,0.0930,0,88,0.200,0.0,0.0
2005,2,10,15,0,?9?9?9?9E0?9?9?9*9*9?9*9*9?9?9?9?9?9*9*9*9*9C9*9*9,3.20,-2.80,63,89520,758,1404,257,735,1097,142,76404,110790,18542,5095,337,3.00,4,4,999.0,999,9,999999999,7,0.0930,0,88,0.200,0.0,0.0
2005,2,10,16,0,?9?9?9?9E0?9?9?9*9*9?9*9*9?9*9*9?9?9*9*9*9*9C9*9*9,5.10,-0.90,65,89520,614,1404,275,435,708,125,45636,72192,16192,6477,350,3.00,5,5,999.0,999,9,999999999,8,0.0930,0,88,0.200,0.0,0.0
2005,2,10,17,0,?9?9?9?9E0?9?9?9*9*9?9*9*9?9*9*9?9?9*9*9*9*9C9*9*9,4.67,-1.33,64,89520,414,1404,274,379,1036,73,40129,105662,9628,6200,324,3.00,5,5,999.0,999,9,999999999,8,0.0930,0,88,0.200,0.0,0.0
2005,2,10,18,0,?9?9?9?9E0?9?9?9*9*9?9*9*9?9*9*9?9?9*9*9*9*9C9*9*9,3.54,-0.96,72,89520,170,1404,278,168,1117,32,18296,113985,4463,4560,223,3.00,6,6,999.0,999,9,999999999,8,0.0930,0,88,0.200,0.0,0.0
2005,2,10,19,0,?9?9?9?9E0?9?9?9*9*9?9*9*9?9*9*9?9?9*9*9*9*9C9*9*9,1.98,-2.52,70,89520,0,884,271,0,0,0,0,0,0,0,356,3.00,6,6,999.0,999,9,999999999,7,0.0930,0,88,0.200,0.0,0.0
2005,2,10,20,0,?9?9?9?9E0?9?9?9*9*9?9*9*9?9*9*9?9?9*9*9*9*9C9*9*9,0.24,-2.76,78,89520,0,0,272,0,0,0,0,0,0,0,107,3.00,7,7,999.0,999,9,999999999,7,0.0930,0,88,0.200,0.0,0.0
2005,2,10,21,0,?9?9?9?9E0?9?9?9*9*9?9*9*9?9?9?9?9?9*9*9*9*9C9*9*9,-1.40,-4.40,78,89520,0,0,265,0,0,0,0,0,0,0,360,1.00,7,7,999.0,999,9,999999999,6,0.0930,0,88,0.293,0.0,0.0
2005,2,10,22,0,?9?9?9?9E0?9?9?9*9*9?9*9*9?9*9*9?9?9*9*9*9*9C9*9*9,-2.76,-5.76,77,89520,0,0,259,0,0,0,0,0,0,0,184,1.00,7,7,999.0,999,9,999999999,5,0.0930,0,88,0.384,0.0,0.0
2005,2,10,23,0,?9?9?9?9E0?9?9?9*9*9?9*9*9?9*9*9?9?9*9*9*9*9C9*9*9,-3.87,-6.87,77,89520,0,0,255,0,0,0,0,0,0,0,172,1.00,7,7,999.0,999,9,999999999,5,0.0930,0,88,0.458,0.0,0.0
2005,2,10,24,0,?9?9?9?9E0?9?9?9*9*9?9*9*9?9*9*9?9?9*9*9*9*9C9*9*9,-4.85,-7.85,77,89520,0,0,250,0,0,0,0,0,0,0,335,1.00,7,7,999.0,999,9,999999999,4,0.0930,0,88,0.523,0.0,0.0
2005,2,11,1,0,?9?9?9?9E0?9?9?9*9*9?9*9*9?9*9*9?9?9*9*9*9*9C9*9*9,-5.81,-8.81,77,89630,0,0,246,0,0,0,0,0,0,0,223,1.00,7,7,999.0,999,9,999999999,4,0.0930,0,88,0.587,0.0,0.0
2005,2,11,2,0,?9?9?9?9E0?9?9?9*9*9?9*9*9?9*9*9?9?9*9*9*9*9C9*9*9,-6.86,-9.86,77,89630,0,0,242,0,0,0,0,0,0,0,3,1.00,7,7,999.0,999,9,999999999,3,0.0930,0,88,0.600,0.0,0.0
2005,2,11,3,0,?9?9?9?9E0?9?9?9*9*9?9*9*9?9?9?9?9?9*9*9*9*9C9*9*9,-8.10,-11.10,77,89630,0,0,236,0,0,0,0,0,0,0,0,0.00,7,7,999.0,999,9,999999999,3,0.0930,0,88,0.600,0.0,0.0
2005,2,11,4,0,?9?9?9?9E0?9?9?9*9*9?9*9*9?9*9*9?9?9*9*9*9*9C9*9*9,-9.58,-12.58,76,89630,0,0,230,0,0,0,0,0,0,0,66,0.00,7,7,999.0,999,9,999999999,3,0.0930,0,88,0.600,0.0,0.0
2005,2,11,5,0,?9?9?9?9E0?9?9?9*9*9?9*9*9?9*9*9?9?9*9*9*9*9C9*9*9,-11.11,-14.11,76,89630,0,0,224,0,0,0,0,0,0,0,183,0.00,7,7,999.0,999,9,999999999,2,0.0930,0,88,0.600,0.0,0.0
2005,2,11,6,0,?9?9?9?9E0?9?9?9*9*9?9*9*9?9*9*9?9?9*9*9*9*9C9*9*9,-12.42,-15.42,76,89630,0,0,218,0,0,0,0,0,0,0,282,0.00,7,7,999.0,999,9,999999999,2,0.0930,0,88,0.600,0.0,0.0
2005,2,11,7,0,?9?9?9?9E0?9?9?9*9*9?9*9*9?9*9*9?9?9*9*9*9*9C9*9*9,-13.26,-16.26,76,89630,0,0,215,0,0,0,0,0,0,0,262,0.00,7,7,999.0,999,9,999999999,2,0.0930,0,88,0.600,0.0,0.0
2005,2,11,8,0,?9?9?9?9E0?9?9?9*9*9?9*9*9?9*9*9?9?9*9*9*9*9C9*9*9,-13.38,-16.38,76,89630,0,0,214,0,0,0,0,0,0,0,338,0.00,7,7,999.0,999,9,999999999,2,0.0930,0,88,0.600,0.0,0.0
2005,2,11,9,0,?9?9?9?9E0?9?9?9*9*9?9*9*9?9?9?9?9?9*9*9*9*9C9*9*9,-12.50,-15.50,76,89630,214,1123,217,67,306,20,7320,30929,2917,1734,0,0.00,7,7,999.0,999,9,999999999,2,0.0930,0,88,0.600,0.0,0.0
2005,2,11,10,0,?9?9?9?9E0?9?9?9*9*9?9*9*9?9*9*9?9?9*9*9*9*9C9*9*9,-10.48,-13.48,76,89630,453,1404,224,212,520,44,22642,52563,6060,2529,153,0.00,7,7,999.0,999,9,999999999,2,0.0930,0,88,0.600,0.0,0.0
2005,2,11,11,0,?9?9?9?9E0?9?9?9*9*9?9*9*9?9*9*9?9?9*9*9*9*9C9*9*9,-7.59,-12.09,67,89630,646,1404,218,359,619,74,38085,62552,10143,3184,118,0.00,5,5,999.0,999,9,999999999,3,0.0930,0,88,0.600,0.0,0.0
2005,2,11,12,0,?9?9?9?9E0?9?9?9*9*9?9*9*9?9*9*9?9?9*9*9*9*9C9*9*9,-4.21,-8.71,68,89630,780,1404,232,483,690,100,50764,69656,13550,3387,46,0.00,5,5,999.0,999,9,999999999,4,0.0930,0,88,0.481,0.0,0.0
2005,2,11,13,0,?9?9?9?9E0?9?9?9*9*9?9*9*9?9*9*9?9?9*9*9*9*9C9*9*9,-0.70,-6.70,60,89630,847,1404,238,560,735,115,61565,75747,15454,4037,178,0.00,4,4,999.0,999,9,999999999,5,0.0930,0,88,0.247,0.0,0.0
2005,2,11,14,0,?9?9?9?9E0?9?9?9*9*9?9*9*9?9*9*9?9?9*9*9*9*9C9*9*9,2.56,-3.44,62,89630,841,1404,253,566,656,172,61693,66957,23552,6533,131,0.00,4,4,999.0,999,9,999999999,6,0.0930,0,88,0.200,0.0,0.0
2005,2,11,15,0,?9?9?9?9E0?9?9?9*9*9?9*9*9?9?9?9?9?9*9*9*9*9C9*9*9,5.20,-0.80,65,89630,764,1404,275,519,756,107,54524,77140,14232,4280,180,2.00,5,5,999.0,999,9,999999999,8,0.0930,0,88,0.200,0.0,0.0
2005,2,11,16,0,?9?9?9?9E0?9?9?9*9*9?9*9*9?9*9*9?9?9*9*9*9*9C9*9*9,6.50,0.50,65,89630,620,1404,282,411,737,85,43553,75210,11261,4742,84,2.00,5,5,999.0,999,9,999999999,9,0.0930,0,88,0.200,0.0,0.0
2005,2,11,17,0,?9?9?9?9E0?9?9?9*9*9?9*9*9?9*9*9?9?9*9*9*9*9C9*9*9,6.09,0.09,65,89630,419,1404,281,266,619,81,28183,63120,10660,6703,104,2.00,5,5,999.0,999,9,999999999,9,0.0930,0,88,0.200,0.0,0.0
2005,2,11,18,0,?9?9?9?9E0?9?9?9*9*9?9*9*9?9*9*9?9?9*9*9*9*9C9*9*9,5.06,0.56,73,89630,175,1404,286,70,0,70,7562,0,7632,2731,321,2.00,6,6,999.0,999,9,999999999,10,0.0930,0,88,0.200,0.0,0.0
2005,2,11,19,0,?9?9?9?9E0?9?9?9*9*9?9*9*9?9*9*9?9?9*9*9*9*9C9*9*9,3.69,-0.81,72,89630,0,910,280,0,0,0,0,0,0,0,155,2.00,6,6,999.0,999,9,999999999,8,0.0930,0,88,0.200,0.0,0.0
2005,2,11,20,0,?9?9?9?9E0?9?9?9*9*9?9*9*9?9*9*9?9?9*9*9*9*9C9*9*9,2.27,-0.73,80,89630,0,0,282,0,0,0,0,0,0,0,56,2.00,7,7,999.0,999,9,999999999,8,0.0930,0,88,0.200,0.0,0.0
2005,2,11,21,0,?9?9?9?9E0?9?9?9*9*9?9*9*9?9?9?9?9?9*9*9*9*9C9*9*9,1.10,-1.90,79,89630,0,0,277,0,0,0,0,0,0,0,0,0.00,7,7,999.0,999,9,999999999,8,0.0930,0,88,0.200,0.0,0.0
2005,2,11,22,0,?9?9?9?9E0?9?9?9*9*9?9*9*9?9*9*9?9?9*9*9*9*9C9*9*9,0.38,-2.62,78,89630,0,0,274,0,0,0,0,0,0,0,87,0.00,7,7,999.0,999,9,999999999,7,0.0930,0,88,0.200,0.0,0.0
2005,2,11,23,0,?9?9?9?9E0?9?9?9*9*9?9*9*9?9*9*9?9?9*9*9*9*9C9*9*9,0.01,-2.99,78,89630,0,0,272,0,0,0,0,0,0,0,60,0.00,7,7,999.0,999,9,999999999,7,0.0930,0,88,0.200,0.0,0.0
2005,2,11,24,0,?9?9?9?9E0?9?9?9*9*9?9*9*9?9*9*9?9?9*9*9*9*9C9*9*9,-0.18,-3.18,78,89630,0,0,271,0,0,0,0,0,0,0,275,0.00,7,7,999.0,999,9,999999999,7,0.0930,0,88,0.212,0.0,0.0
2005,2,12,1,0,?9?9?9?9E0?9?9?9*9*9?9*9*9?9*9*9?9?9*9*9*9*9C9*9*9,-0.38,-3.38,78,89440,0,0,270,0,0,0,0,0,0,0,322,0.00,7,7,999.0,999,9,999999999,6,0.0940,0,88,0.225,0.0,0.0
2005,2,12,2,0,?9?9?9?9E0?9?9?9*9*9?9*9*9?9*9*9?9?9*9*9*9*9C9*9*9,-0.76,-3.76,78,89440,0,0,268,0,0,0,0,0,0,0,311,0.00,7,7,999.0,999,9,999999999,6,0.0940,0,88,0.251,0.0,0.0
2005,2,12,3,0,?9?9?9?9E0?9?9?9*9*9?9*9*9?9?9?9?9?9*9*9*9*9C9*9*9,-1.50,-4.50,78,89440,0,0,265,0,0,0,0,0,0,0,0,0.00,7,7,999.0,999,9,999999999,6,0.0940,0,88,0.300,0.0,0.0
2005,2,12,4,0,?9?9?9?9E0?9?9?9*9*9?9*9*9?9*9*9?9?9*9*9*9*9C9*9*9,-2.70,-5.70,77,89440,0,0,259,0,0,0,0,0,0,0,126,0.00,7,7,999.0,999,9,999999999,5,0.0940,0,88,0.380,0.0,0.0
2005,2,12,5,0,?9?9?9?9E0?9?9?9*9*9?9*9*9?9*9*9?9?9*9*9*9*9C9*9*9,-4.14,-7.14,77,89440,0,0,252,0,0,0,0,0,0,0,26,0.00,7,7,999.0,999,9,999999999,4,0.0940,0,88,0.476,0.0,0.0
2005,2,12,6,0,?9?9?9?9E0?9?9?9*9*9?9*9*9?9*9*9?9?9*9*9*9*9C9*9*9,-5.53,-8.53,77,89440,0,0,246,0,0,0,0,0,0,0,113,0.00,7,7,999.0,999,9,999999999,4,0.0940,0,88,0.569,0.0,0.0
2005,2,12,7,0,?9?9?9?9E0?9?9?9*9*9?9*9*9?9*9*9?9?9*9*9*9*9C9*9*9,-6.58,-9.58,77,89440,0,0,241,0,0,0,0,0,0,0,353,0.00,7,7,999.0,999,9,999999999,4,0.0940,0,88,0.600,0.0,0.0
2005,2,12,8,0,?9?9?9?9E0?9?9?9*9*9?9*9*9?9*9*9?9?9*9*9*9*9C9*9*9,-7.00,-10.00,77,89440,0,0,239,0,0,0,0,0,0,0,278,0.00,7,7,999.0,999,9,999999999,3,0.0940,0,88,0.600,0.0,0.0
2005,2,12,9,0,?9?9?9?9E0?9?9?9*9*9?9*9*9?9?9?9?9?9*9*9*9*9C9*9*9,-6.70,-9.70,77,89440,219,1149,240,75,352,20,8218,35929,2797,1643,0,0.00,7,7,999.0,999,9,999999999,3,0.0940,0,88,0.600,0.0,0.0
2005,2,12,10,0,?9?9?9?9E0?9?9?9*9*9?9*9*9?9*9*9?9?9*9*9*9*9C9*9*9,-5.92,-8.92,77,89440,458,1403,243,238,602,41,25699,61362,5735,2393,31,0.00,7,7,999.0,999,9,999999999,4,0.0940,0,88,0.595,0.0,0.0
2005,2,12,11,0,?9?9?9?9E0?9?9?9*9*9?9*9*9?9*9*9?9?9*9*9*9*9C9*9*9,-4.64,-9.14,68,89440,651,1403,230,402,715,70,42611,72190,9549,2997,304,0.00,5,5,999.0,999,9,999999999,4,0.0940,0,88,0.509,0.0,0.0
2005,2,12,12,0,?9?9?9?9E0?9?9?9*9*9?9*9*9?9*9*9?9?9*9*9*9*9C9*9*9,-2.80,-7.30,68,89440,786,1403,238,540,795,94,56680,80331,12823,3182,61,0.00,5,5,999.0,999,9,999999999,4,0.0940,0,88,0.387,0.0,0.0
2005,2,12,13,0,?9?9?9?9E0?9?9?9*9*9?9*9*9?9*9*9?9?9*9*9*9*9C9*9*9,-0.34,-6.34,60,89440,853,1403,239,624,848,108,65558,85627,14723,3356,52,0.00,4,4,999.0,999,9,999999999,5,0.0940,0,88,0.223,0.0,0.0
2005,2,12,14,0,?9?9?9?9E0?9?9?9*9*9?9*9*9?9*9*9?9?9*9*9*9*9C9*9*9,2.80,-3.20,63,89440,848,1403,254,639,873,111,67050,88141,14947,3654,134,0.00,4,4,999.0,999,9,999999999,7,0.0940,0,88,0.200,0.0,0.0
2005,2,12,15,0,?9?9?9?9E0?9?9?9*9*9?9*9*9?9?9?9?9?9*9*9*9*9C9*9*9,6.70,0.70,66,89440,770,1403,283,554,744,145,60971,76676,18724,6387,292,2.00,5,5,999.0,999,9,999999999,10,0.0940,0,88,0.200,0.0,0.0
2005,2,12,16,0,?9?9?9?9E0?9?9?9*9*9?9*9*9?9*9*9?9?9*9*9*9*9C9*9*9,9.70,3.70,66,89440,626,1403,300,258,0,258,27607,0,27865,12384,351,2.00,5,5,999.0,999,9,999999999,13,0.0940,0,88,0.200,0.0,0.0
2005,2,12,17,0,?9?9?9?9E0?9?9?9*9*9?9*9*9?9*9*9?9?9*9*9*9*9C9*9*9,9.13,3.13,66,89440,425,1403,297,289,702,76,30870,72329,9973,6271,157,2.00,5,5,999.0,999,9,999999999,12,0.0940,0,88,0.200,0.0,0.0
2005,2,12,18,0,?9?9?9?9E0?9?9?9*9*9?9*9*9?9*9*9?9?9*9*9*9*9C9*9*9,7.70,3.20,73,89440,181,1403,300,131,748,34,14252,77075,4725,4725,14,2.00,6,6,999.0,999,9,999999999,12,0.0940,0,88,0.200,0.0,0.0
2005,2,12,19,0,?9?9?9?9E0?9?9?9*9*9?9*9*9?9*9*9?9?9*9*9*9*9C9*9*9,5.82,1.32,73,89440,0,937,291,0,0,0,0,0,0,0,88,2.00,6,6,999.0,999,9,999999999,10,0.0940,0,88,0.200,0.0,0.0
2005,2,12,20,0,?9?9?9?9E0?9?9?9*9*9?9*9*9?9*9*9?9?9*9*9*9*9C9*9*9,3.92,0.92,81,89440,0,0,290,0,0,0,0,0,0,0,273,2.00,7,7,999.0,999,9,999999999,10,0.0940,0,88,0.200,0.0,0.0
2005,2,12,21,0,?9?9?9?9E0?9?9?9*9*9?9*9*9?9?9?9?9?9*9*9*9*9C9*9*9,2.40,-0.60,80,89440,0,0,283,0,0,0,0,0,0,0,0,0.00,7,7,999.0,999,9,999999999,9,0.0940,0,88,0.200,0.0,0.0
2005,2,12,22,0,?9?9?9?9E0?9?9?9*9*9?9*9*9?9*9*9?9?9*9*9*9*9C9*9*9,1.58,-1.42,79,89440,0,0,280,0,0,0,0,0,0,0,316,0.00,7,7,999.0,999,9,999999999,8,0.0940,0,88,0.200,0.0,0.0
2005,2,12,23,0,?9?9?9?9E0?9?9?9*9*9?9*9*9?9*9*9?9?9*9*9*9*9C9*9*9,1.32,-1.68,79,89440,0,0,278,0,0,0,0,0,0,0,66,0.00,7,7,999.0,999,9,999999999,8,0.0940,0,88,0.200,0.0,0.0
2005,2,12,24,0,?9?9?9?9E0?9?9?9*9*9?9*9*9?9*9*9?9?9*9*9*9*9C9*9*9,1.36,-1.64,79,89440,0,0,279,0,0,0,0,0,0,0,353,0.00,7,7,999.0,999,9,999999999,8,0.0940,0,88,0.200,0.0,0.0
2005,2,13,1,0,?9?9?9?9E0?9?9?9*9*9?9*9*9?9*9*9?9?9*9*9*9*9C9*9*9,1.48,-1.52,79,90050,0,0,279,0,0,0,0,0,0,0,315,0.00,7,7,999.0,999,9,999999999,8,0.0940,0,88,0.200,0.0,0.0
2005,2,13,2,0,?9?9?9?9E0?9?9?9*9*9?9*9*9?9*9*9?9?9*9*9*9*9C9*9*9,1.40,-1.60,79,90050,0,0,279,0,0,0,0,0,0,0,184,0.00,7,7,999.0,999,9,999999999,8,0.0940,0,88,0.200,0.0,0.0
2005,2,13,3,0,?9?9?9?9E0?9?9?9*9*9?9*9*9?9?9?9?9?9*9*9*9*9C9*9*9,0.90,-2.10,79,90050,0,0,276,0,0,0,0,0,0,0,315,9.00,7,7,999.0,999,9,999999999,7,0.0940,0,88,0.200,0.0,0.0
2005,2,13,4,0,?9?9?9?9E0?9?9?9*9*9?9*9*9?9*9*9?9?9*9*9*9*9C9*9*9,-0.19,-3.19,78,90050,0,0,270,0,0,0,0,0,0,0,173,9.00,7,7,999.0,999,9,999999999,7,0.0940,0,88,0.213,0.0,0.0
2005,2,13,5,0,?9?9?9?9E0?9?9?9*9*9?9*9*9?9*9*9?9?9*9*9*9*9C9*9*9,-1.61,-4.61,78,90050,0,0,263,0,0,0,0,0,0,0,262,9.00,7,7,999.0,999,9,999999999,6,0.0940,0,88,0.307,0.0,0.0
2005,2,13,6,0,?9?9?9?9E0?9?9?9*9*9?9*9*9?9*9*9?9?9*9*9*9*9C9*9*9,-3.05,-6.05,77,90050,0,0,257,0,0,0,0,0,0,0,203,9.00,7,7,999.0,999,9,999999999,5,0.0940,0,88,0.403,0.0,0.0
2005,2,13,7,0,?9?9?9?9E0?9?9?9*9*9?9*9*9?9*9*9?9?9*9*9*9*9C9*9*9,-4.16,-7.16,77,90050,0,0,251,0,0,0,0,0,0,0,208,9.00,7,7,999.0,999,9,999999999,5,0.0940,0,88,0.477,0.0,0.0
2005,2,13,8,0,?9?9?9?9E0?9?9?9*9*9?9*9*9?9*9*9?9?9*9*9*9*9C9*9*9,-4.60,-7.60,77,90050,0,0,249,0,0,0,0,0,0,0,168,9.00,7,7,999.0,999,9,999999999,4,0.0940,0,88,0.507,0.0,0.0
2005,2,13,9,0,?9?9?9?9E0?9?9?9*9*9?9*9*9?9?9?9?9?9*9*9*9*9C9*9*9,-3.90,-6.90,77,90050,225,1176,252,75,338,21,8276,34524,2990,1736,315,1.00,7,7,999.0,999,9,999999999,5,0.0940,0,88,0.460,0.0,0.0
2005,2,13,10,0,?9?9?9?9E0?9?9?9*9*9?9*9*9?9*9*9?9?9*9*9*9*9C9*9*9,-3.04,-6.04,77,90050,464,1403,255,132,0,132,14097,0,14229,6983,38,1.00,7,7,999.0,999,9,999999999,5,0.0940,0,88,0.403,0.0,0.0
2005,2,13,11,0,?9?9?9?9E0?9?9?9*9*9?9*9*9?9*9*9?9?9*9*9*9*9C9*9*9,-2.34,-6.84,68,90050,657,1403,240,377,580,105,42230,59755,13938,4611,352,1.00,5,5,999.0,999,9,999999999,5,0.0940,0,88,0.356,0.0,0.0
2005,2,13,12,0,?9?9?9?9E0?9?9?9*9*9?9*9*9?9*9*9?9?9*9*9*9*9C9*9*9,-1.69,-6.19,68,90050,792,1403,243,519,748,97,54535,75511,13134,3283,152,1.00,5,5,999.0,999,9,999999999,5,0.0940,0,88,0.313,0.0,0.0
2005,2,13,13,0,?9?9?9?9E0?9?9?9*9*9?9*9*9?9*9*9?9?9*9*9*9*9C9*9*9,-0.98,-6.98,60,90050,859,1403,237,584,687,162,63645,70116,22396,5680,36,1.00,4,4,999.0,999,9,999999999,5,0.0940,0,88,0.265,0.0,0.0
2005,2,13,14,0,?9?9?9?9E0?9?9?9*9*9?9*9*9?9*9*9?9?9*9*9*9*9C9*9*9,-0.09,-6.09,60,90050,854,1403,241,614,820,114,64448,82812,15406,3652,253,1.00,4,4,999.0,999,9,999999999,5,0.0940,0,88,0.206,0.0,0.0
2005,2,13,15,0,?9?9?9?9E0?9?9?9*9*9?9*9*9?9?9?9?9?9*9*9*9*9C9*9*9,1.10,-4.90,61,90050,776,1403,247,542,707,151,59102,72075,19291,6481,315,7.00,4,4,999.0,999,9,999999999,6,0.0940,0,88,0.200,0.0,0.0
2005,2,13,16,0,?9?9?9?9E0?9?9?9*9*9?9*9*9?9*9*9?9?9*9*9*9*9C9*9*9,2.49,-3.51,62,90050,632,1403,254,442,798,82,46890,81438,10939,4524,331,7.00,4,4,999.0,999,9,999999999,6,0.0940,0,88,0.200,0.0,0.0
2005,2,13,17,0,?9?9?9?9E0?9?9?9*9*9?9*9*9?9*9*9?9?9*9*9*9*9C9*9*9,3.20,-2.80,63,90050,431,1403,258,292,772,54,31196,78763,7318,4554,115,7.00,4,4,999.0,999,9,999999999,7,0.0940,0,88,0.200,0.0,0.0
2005,2,13,18,0,?9?9?9?9E0?9?9?9*9*9?9*9*9?9*9*9?9?9*9*9*9*9C9*9*9,2.81,-1.69,71,90050,186,1403,275,134,818,25,14691,83486,3476,3402,281,7.00,6,6,999.0,999,9,999999999,8,0.0940,0,88,0.200,0.0,0.0
2005,2,13,19,0,?9?9?9?9E0?9?9?9*9*9?9*9*9?9*9*9?9?9*9*9*9*9C9*9*9,1.80,-2.70,70,90050,0,963,270,0,0,0,0,0,0,0,166,7.00,6,6,999.0,999,9,999999999,7,0.0940,0,88,0.200,0.0,0.0
2005,2,13,20,0,?9?9?9?9E0?9?9?9*9*9?9*9*9?9*9*9?9?9*9*9*9*9C9*9*9,0.45,-2.55,78,90050,0,0,274,0,0,0,0,0,0,0,95,7.00,7,7,999.0,999,9,999999999,7,0.0940,0,88,0.200,0.0,0.0
2005,2,13,21,0,?9?9?9?9E0?9?9?9*9*9?9*9*9?9?9?9?9?9*9*9*9*9C9*9*9,-1.00,-4.00,78,90050,0,0,267,0,0,0,0,0,0,0,360,1.00,7,7,999.0,999,9,999999999,6,0.0940,0,88,0.267,0.0,0.0
2005,2,13,22,0,?9?9?9?9E0?9?9?9*9*9?9*9*9?9*9*9?9?9*9*9*9*9C9*9*9,-2.33,-5.33,78,90050,0,0,261,0,0,0,0,0,0,0,54,1.00,7,7,999.0,999,9,999999999,5,0.0940,0,88,0.355,0.0,0.0
2005,2,13,23,0,?9?9?9?9E0?9?9?9*9*9?9*9*9?9*9*9?9?9*9*9*9*9C9*9*9,-3.53,-6.53,77,90050,0,0,256,0,0,0,0,0,0,0,202,1.00,7,7,999.0,999,9,999999999,5,0.0940,0,88,0.435,0.0,0.0
2005,2,13,24,0,?9?9?9?9E0?9?9?9*9*9?9*9*9?9*9*9?9?9*9*9*9*9C9*9*9,-4.63,-7.63,77,90050,0,0,251,0,0,0,0,0,0,0,68,1.00,7,7,999.0,999,9,999999999,4,0.0940,0,88,0.509,0.0,0.0
2005,2,14,1,0,?9?9?9?9E0?9?9?9*9*9?9*9*9?9*9*9?9?9*9*9*9*9C9*9*9,-5.67,-8.67,77,90360,0,0,247,0,0,0,0,0,0,0,84,1.00,7,7,999.0,999,9,999999999,4,0.0940,0,88,0.578,0.0,0.0
2005,2,14,2,0,?9?9?9?9E0?9?9?9*9*9?9*9*9?9*9*9?9?9*9*9*9*9C9*9*9,-6.68,-9.68,77,90360,0,0,242,0,0,0,0,0,0,0,312,1.00,7,7,999.0,999,9,999999999,4,0.0940,0,88,0.600,0.0,0.0
2005,2,14,3,0,?9?9?9?9E0?9?9?9*9*9?9*9*9?9?9?9?9?9*9*9*9*9C9*9*9,-7.70,-10.70,77,90360,0,0,238,0,0,0,0,0,0,0,337,2.00,7,7,999.0,999,9,999999999,3,0.0940,0,88,0.600,0.0,0.0
2005,2,14,4,0,?9?9?9?9E0?9?9?9*9*9?9*9*9?9*9*9?9?9*9*9*9*9C9*9*9,-8.73,-11.73,77,90360,0,0,233,0,0,0,0,0,0,0,163,2.00,7,7,999.0,999,9,999999999,3,0.0940,0,88,0.600,0.0,0.0
2005,2,14,5,0,?9?9?9?9E0?9?9?9*9*9?9*9*9?9*9*9?9?9*9*9*9*9C9*9*9,-9.71,-12.71,76,90360,0,0,229,0,0,0,0,0,0,0,359,2.00,7,7,999.0,999,9,999999999,3,0.0940,0,88,0.600,0.0,0.0
2005,2,14,6,0,?9?9?9?9E0?9?9?9*9*9?9*9*9?9*9*9?9?9*9*9*9*9C9*9*9,-10.53,-13.53,76,90360,0,0,226,0,0,0,0,0,0,0,67,2.00,7,7,999.0,999,9,999999999,2,0.0940,0,88,0.600,0.0,0.0
2005,2,14,7,0,?9?9?9?9E0?9?9?9*9*9?9*9*9?9*9*9?9?9*9*9*9*9C9*9*9,-11.09,-14.09,76,90360,0,0,223,0,0,0,0,0,0,0,186,2.00,7,7,999.0,999,9,999999999,2,0.0940,0,88,0.600,0.0,0.0
2005,2,14,8,0,?9?9?9?9E0?9?9?9*9*9?9*9*9?9*9*9?9?9*9*9*9*9C9*9*9,-11.30,-14.30,76,90360,0,0,222,0,0,0,0,0,0,0,293,2.00,7,7,999.0,999,9,999999999,2,0.0940,0,88,0.600,0.0,0.0
2005,2,14,9,0,?9?9?9?9E0?9?9?9*9*9?9*9*9?9?9?9?9?9*9*9*9*9C9*9*9,-10.90,-13.90,76,90360,230,1203,223,49,230,11,5482,23507,1686,952,0,0.00,7,7,999.0,999,9,999999999,2,0.0940,0,88,0.600,0.0,0.0
2005,2,14,10,0,?9?9?9?9E0?9?9?9*9*9?9*9*9?9*9*9?9?9*9*9*9*9C9*9*9,-9.68,-12.68,76,90360,470,1402,227,255,646,38,27517,65200,5359,2220,223,0.00,7,7,999.0,999,9,999999999,3,0.0940,0,88,0.600,0.0,0.0
2005,2,14,11,0,?9?9?9?9E0?9?9?9*9*9?9*9*9?9*9*9?9?9*9*9*9*9C9*9*9,-7.88,-12.38,67,90360,663,1402,217,426,765,64,45179,77220,8838,2754,179,0.00,5,5,999.0,999,9,999999999,3,0.0940,0,88,0.600,0.0,0.0
2005,2,14,12,0,?9?9?9?9E0?9?9?9*9*9?9*9*9?9*9*9?9?9*9*9*9*9C9*9*9,-5.80,-10.30,67,90360,798,1402,226,570,850,86,59851,85815,11733,2997,182,0.00,5,5,999.0,999,9,999999999,3,0.0940,0,88,0.587,0.0,0.0
2005,2,14,13,0,?9?9?9?9E0?9?9?9*9*9?9*9*9?9*9*9?9?9*9*9*9*9C9*9*9,-3.76,-9.76,59,90360,865,1402,225,658,905,99,69105,91411,13547,3164,225,0.00,4,4,999.0,999,9,999999999,3,0.0940,0,88,0.451,0.0,0.0
2005,2,14,14,0,?9?9?9?9E0?9?9?9*9*9?9*9*9?9*9*9?9?9*9*9*9*9C9*9*9,-2.06,-8.06,60,90360,860,1402,232,673,931,101,70659,94064,13751,3337,28,0.00,4,4,999.0,999,9,999999999,4,0.0940,0,88,0.337,0.0,0.0
2005,2,14,15,0,?9?9?9?9E0?9?9?9*9*9?9*9*9?9?9?9?9?9*9*9*9*9C9*9*9,-1.00,-7.00,60,90360,782,1402,237,611,930,92,64199,93951,12401,3766,315,7.00,4,4,999.0,999,9,999999999,5,0.0940,0,88,0.267,0.0,0.0
2005,2,14,16,0,?9?9?9?9E0?9?9?9*9*9?9*9*9?9*9*9?9?9*9*9*9*9C9*9*9,-0.74,-6.74,60,90360,638,1402,239,275,464,64,29154,47302,8622,3641,154,7.00,4,4,999.0,999,9,999999999,5,0.0940,0,88,0.249,0.0,0.0
2005,2,14,17,0,?9?9?9?9E0?9?9?9*9*9?9*9*9?9*9*9?9?9*9*9*9*9C9*9*9,-0.80,-6.80,60,90360,436,1402,239,321,877,48,34391,89441,6567,4056,168,7.00,4,4,999.0,999,9,999999999,5,0.0940,0,88,0.253,0.0,0.0
2005,2,14,18,0,?9?9?9?9E0?9?9?9*9*9?9*9*9?9*9*9?9?9*9*9*9*9C9*9*9,-1.19,-5.69,68,90360,191,1402,248,149,925,22,16364,94331,3151,3040,175,7.00,5,5,999.0,999,9,999999999,5,0.0940,0,88,0.279,0.0,0.0
2005,2,14,19,0,?9?9?9?9E0?9?9?9*9*9?9*9*9?9*9*9?9?9*9*9*9*9C9*9*9,-2.19,-6.69,68,90360,0,989,244,0,0,0,0,0,0,0,273,7.00,5,5,999.0,999,9,999999999,5,0.0940,0,88,0.346,0.0,0.0
2005,2,14,20,0,?9?9?9?9E0?9?9?9*9*9?9*9*9?9*9*9?9?9*9*9*9*9C9*9*9,-3.51,-6.51,77,90360,0,0,255,0,0,0,0,0,0,0,264,7.00,7,7,999.0,999,9,999999999,5,0.0940,0,88,0.434,0.0,0.0
2005,2,14,21,0,?9?9?9?9E0?9?9?9*9*9?9*9*9?9?9?9?9?9*9*9*9*9C9*9*9,-4.90,-7.90,77,90360,0,0,250,0,0,0,0,0,0,0,360,4.00,7,7,999.0,999,9,999999999,4,0.0940,0,88,0.527,0.0,0.0
2005,2,14,22,0,?9?9?9?9E0?9?9?9*9*9?9*9*9?9*9*9?9?9*9*9*9*9C9*9*9,-6.13,-9.13,77,90360,0,0,245,0,0,0,0,0,0,0,136,4.00,7,7,999.0,999,9,999999999,4,0.0940,0,88,0.600,0.0,0.0
2005,2,14,23,0,?9?9?9?9E0?9?9?9*9*9?9*9*9?9*9*9?9?9*9*9*9*9C9*9*9,-7.21,-10.21,77,90360,0,0,240,0,0,0,0,0,0,0,165,4.00,7,7,999.0,999,9,999999999,3,0.0940,0,88,0.600,0.0,0.0
2005,2,14,24,0,?9?9?9?9E0?9?9?9*9*9?9*9*9?9*9*9?9?9*9*9*9*9C9*9*9,-8.21,-11.21,77,90360,0,0,236,0,0,0,0,0,0,0,105,4.00,7,7,999.0,999,9,999999999,3,0.0940,0,88,0.600,0.0,0.0
2005,2,15,1,0,?9?9?9?9E0?9?9?9*9*9?9*9*9?9*9*9?9?9*9*9*9*9C9*9*9,-9.20,-12.20,77,90220,0,0,232,0,0,0,0,0,0,0,143,4.00,7,7,999.0,999,9,999999999,3,0.0950,0,88,0.600,0.0,0.0
2005,2,15,2,0,?9?9?9?9E0?9?9?9*9*9?9*9*9?9*9*9?9?9*9*9*9*9C9*9*9,-10.24,-13.24,76,90220,0,0,228,0,0,0,0,0,0,0,38,4.00,7,7,999.0,999,9,999999999,2,0.0950,0,88,0.600,0.0,0.0
2005,2,15,3,0,?9?9?9?9E0?9?9?9*9*9?9*9*9?9?9?9?9?9*9*9*9*9C9*9*9,-11.40,-14.40,76,90220,0,0,223,0,0,0,0,0,0,0,0,0.00,7,7,999.0,999,9,999999999,2,0.0950,0,88,0.600,0.0,0.0
2005,2,15,4,0,?9?9?9?9E0?9?9?9*9*9?9*9*9?9*9*9?9?9*9*9*9*9C9*9*9,-12.70,-15.70,76,90220,0,0,218,0,0,0,0,0,0,0,303,0.00,7,7,999.0,999,9,999999999,2,0.0950,0,88,0.600,0.0,0.0
2005,2,15,5,0,?9?9?9?9E0?9?9?9*9*9?9*9*9?9*9*9?9?9*9*9*9*9C9*9*9,-14.01,-17.01,76,90220,0,0,213,0,0,0,0,0,0,0,83,0.00,7,7,999.0,999,9,999999999,2,0.0950,0,88,0.600,0.0,0.0
2005,2,15,6,0,?9?9?9?9E0?9?9?9*9*9?9*9*9?9*9*9?9?9*9*9*9*9C9*9*9,-15.15,-18.15,76,90220,0,0,208,0,0,0,0,0,0,0,24,0.00,7,7,999.0,999,9,999999999,2,0.0950,0,88,0.600,0.0,0.0
2005,2,15,7,0,?9?9?9?9E0?9?9?9*9*9?9*9*9?9*9*9?9?9*9*9*9*9C9*9*9,-15.92,-18.92,75,90220,0,0,205,0,0,0,0,0,0,0,2,0.00,7,7,999.0,999,9,999999999,1,0.0950,0,88,0.600,0.0,0.0
2005,2,15,8,0,?9?9?9?9E0?9?9?9*9*9?9*9*9?9*9*9?9?9*9*9*9*9C9*9*9,-16.17,-19.17,75,90220,0,0,204,0,0,0,0,0,0,0,23,0.00,7,7,999.0,999,9,999999999,1,0.0950,0,88,0.600,0.0,0.0
2005,2,15,9,0,?9?9?9?9E0?9?9?9*9*9?9*9*9?9?9?9?9?9*9*9*9*9C9*9*9,-15.70,-18.70,75,90220,236,1231,205,51,234,11,5641,23639,1668,942,0,0.00,7,7,999.0,999,9,999999999,1,0.0950,0,88,0.600,0.0,0.0
2005,2,15,10,0,?9?9?9?9E0?9?9?9*9*9?9*9*9?9*9*9?9?9*9*9*9*9C9*9*9,-14.40,-17.40,76,90220,475,1401,210,249,628,36,26877,63386,4992,2033,47,0.00,7,7,999.0,999,9,999999999,2,0.0950,0,88,0.600,0.0,0.0
2005,2,15,11,0,?9?9?9?9E0?9?9?9*9*9?9*9*9?9*9*9?9?9*9*9*9*9C9*9*9,-12.38,-16.88,66,90220,669,1401,200,414,742,59,43915,74963,8251,2552,340,0.00,5,5,999.0,999,9,999999999,2,0.0950,0,88,0.600,0.0,0.0
2005,2,15,12,0,?9?9?9?9E0?9?9?9*9*9?9*9*9?9*9*9?9?9*9*9*9*9C9*9*9,-9.82,-14.32,67,90220,804,1401,210,553,824,79,58058,83253,10934,2773,272,0.00,5,5,999.0,999,9,999999999,2,0.0950,0,88,0.600,0.0,0.0
2005,2,15,13,0,?9?9?9?9E0?9?9?9*9*9?9*9*9?9*9*9?9?9*9*9*9*9C9*9*9,-6.90,-12.90,59,90220,871,1401,212,638,878,91,66975,88653,12613,2925,302,0.00,4,4,999.0,999,9,999999999,3,0.0950,0,88,0.600,0.0,0.0
2005,2,15,14,0,?9?9?9?9E0?9?9?9*9*9?9*9*9?9*9*9?9?9*9*9*9*9C9*9*9,-3.80,-9.80,59,90220,866,1401,225,652,903,93,68474,91219,12801,3177,232,0.00,4,4,999.0,999,9,999999999,3,0.0950,0,88,0.453,0.0,0.0
2005,2,15,15,0,?9?9?9?9E0?9?9?9*9*9?9*9*9?9?9?9?9?9*9*9*9*9C9*9*9,-0.70,-6.70,60,90220,788,1401,239,593,902,85,62248,91107,11553,3483,225,3.00,4,4,999.0,999,9,999999999,5,0.0950,0,88,0.247,0.0,0.0
2005,2,15,16,0,?9?9?9?9E0?9?9?9*9*9?9*9*9?9*9*9?9?9*9*9*9*9C9*9*9,1.30,-4.70,61,90220,643,1401,248,472,880,68,50025,89712,9129,3787,169,3.00,4,4,999.0,999,9,999999999,6,0.0950,0,88,0.200,0.0,0.0
2005,2,15,17,0,?9?9?9?9E0?9?9?9*9*9?9*9*9?9*9*9?9?9*9*9*9*9C9*9*9,1.01,-4.99,61,90220,442,1401,248,313,850,45,33821,86715,6102,3769,229,3.00,4,4,999.0,999,9,999999999,6,0.0950,0,88,0.200,0.0,0.0
2005,2,15,18,0,?9?9?9?9E0?9?9?9*9*9?9*9*9?9*9*9?9?9*9*9*9*9C9*9*9,0.24,-4.26,69,90220,197,1401,254,146,893,21,16107,91047,2979,2832,165,3.00,5,5,999.0,999,9,999999999,6,0.0950,0,88,0.200,0.0,0.0
2005,2,15,19,0,?9?9?9?9E0?9?9?9*9*9?9*9*9?9*9*9?9?9*9*9*9*9C9*9*9,-0.86,-5.36,68,90220,0,1015,250,1,0,0,59,0,9,3,305,3.00,5,5,999.0,999,9,999999999,5,0.0950,0,88,0.257,0.0,0.0
2005,2,15,20,0,?9?9?9?9E0?9?9?9*9*9?9*9*9?9*9*9?9?9*9*9*9*9C9*9*9,-2.16,-5.16,78,90220,0,0,261,0,0,0,0,0,0,0,203,3.00,7,7,999.0,999,9,999999999,5,0.0950,0,88,0.344,0.0,0.0
2005,2,15,21,0,?9?9?9?9E0?9?9?9*9*9?9*9*9?9?9?9?9?9*9*9*9*9C9*9*9,-3.50,-6.50,77,90220,0,0,256,0,0,0,0,0,0,0,0,0.00,7,7,999.0,999,9,999999999,5,0.0950,0,88,0.433,0.0,0.0
2005,2,15,22,0,?9?9?9?9E0?9?9?9*9*9?9*9*9?9*9*9?9?9*9*9*9*9C9*9*9,-4.77,-7.77,77,90220,0,0,251,0,0,0,0,0,0,0,262,0.00,7,7,999.0,999,9,999999999,4,0.0950,0,88,0.518,0.0,0.0
2005,2,15,23,0,?9?9?9?9E0?9?9?9*9*9?9*9*9?9*9*9?9?9*9*9*9*9C9*9*9,-5.95,-8.95,77,90220,0,0,246,0,0,0,0,0,0,0,14,0.00,7,7,999.0,999,9,999999999,4,0.0950,0,88,0.597,0.0,0.0
2005,2,15,24,0,?9?9?9?9E0?9?9?9*9*9?9*9*9?9*9*9?9?9*9*9*9*9C9*9*9,-7.05,-10.05,77,90220,0,0,241,0,0,0,0,0,0,0,135,0.00,7,7,999.0,999,9,999999999,3,0.0950,0,88,0.600,0.0,0.0
2005,2,16,1,0,?9?9?9?9E0?9?9?9*9*9?9*9*9?9*9*9?9?9*9*9*9*9C9*9*9,-8.11,-11.11,77,89700,0,0,237,0,0,0,0,0,0,0,73,0.00,7,7,999.0,999,9,999999999,3,0.0950,0,88,0.600,0.0,0.0
2005,2,16,2,0,?9?9?9?9E0?9?9?9*9*9?9*9*9?9*9*9?9?9*9*9*9*9C9*9*9,-9.12,-12.12,77,89700,0,0,232,0,0,0,0,0,0,0,229,0.00,7,7,999.0,999,9,999999999,3,0.0950,0,88,0.600,0.0,0.0
2005,2,16,3,0,?9?9?9?9E0?9?9?9*9*9?9*9*9?9?9?9?9?9*9*9*9*9C9*9*9,-10.10,-13.10,76,89700,0,0,228,0,0,0,0,0,0,0,0,0.00,7,7,999.0,999,9,999999999,3,0.0950,0,88,0.600,0.0,0.0
2005,2,16,4,0,?9?9?9?9E0?9?9?9*9*9?9*9*9?9*9*9?9?9*9*9*9*9C9*9*9,-11.06,-14.06,76,89700,0,0,224,0,0,0,0,0,0,0,307,0.00,7,7,999.0,999,9,999999999,2,0.0950,0,88,0.600,0.0,0.0
2005,2,16,5,0,?9?9?9?9E0?9?9?9*9*9?9*9*9?9*9*9?9?9*9*9*9*9C9*9*9,-11.93,-14.93,76,89700,0,0,220,0,0,0,0,0,0,0,286,0.00,7,7,999.0,999,9,999999999,2,0.0950,0,88,0.600,0.0,0.0
2005,2,16,6,0,?9?9?9?9E0?9?9?9*9*9?9*9*9?9*9*9?9?9*9*9*9*9C9*9*9,-12.64,-15.64,76,89700,0,0,217,0,0,0,0,0,0,0,266,0.00,7,7,999.0,999,9,999999999,2,0.0950,0,88,0.600,0.0,0.0
2005,2,16,7,0,?9?9?9?9E0?9?9?9*9*9?9*9*9?9*9*9?9?9*9*9*9*9C9*9*9,-13.12,-16.12,76,89700,0,0,215,0,0,0,0,0,0,0,139,0.00,7,7,999.0,999,9,999999999,2,0.0950,0,88,0.600,0.0,0.0
2005,2,16,8,0,?9?9?9?9E0?9?9?9*9*9?9*9*9?9*9*9?9?9*9*9*9*9C9*9*9,-13.30,-16.30,76,89700,0,0,214,0,0,0,0,0,0,0,36,0.00,7,7,999.0,999,9,999999999,2,0.0950,0,88,0.600,0.0,0.0
2005,2,16,9,0,?9?9?9?9E0?9?9?9*9*9?9*9*9?9?9?9?9?9*9*9*9*9C9*9*9,-13.00,-16.00,76,89700,242,1259,215,53,231,13,5841,23337,1865,1041,0,0.00,7,7,999.0,999,9,999999999,2,0.0950,0,88,0.600,0.0,0.0
2005,2,16,10,0,?9?9?9?9E0?9?9?9*9*9?9*9*9?9*9*9?9?9*9*9*9*9C9*9*9,-11.58,-14.58,76,89700,481,1401,220,263,645,41,28193,65179,5759,2320,259,0.00,7,7,999.0,999,9,999999999,2,0.0950,0,88,0.600,0.0,0.0
2005,2,16,11,0,?9?9?9?9E0?9?9?9*9*9?9*9*9?9*9*9?9?9*9*9*9*9C9*9*9,-9.12,-13.62,67,89700,675,1401,212,437,762,69,46273,76972,9472,2883,244,0.00,5,5,999.0,999,9,999999999,2,0.0950,0,88,0.600,0.0,0.0
2005,2,16,12,0,?9?9?9?9E0?9?9?9*9*9?9*9*9?9*9*9?9?9*9*9*9*9C9*9*9,-5.96,-10.46,67,89700,810,1401,225,581,846,91,61051,85430,12526,3017,216,0.00,5,5,999.0,999,9,999999999,3,0.0950,0,88,0.597,0.0,0.0
2005,2,16,13,0,?9?9?9?9E0?9?9?9*9*9?9*9*9?9*9*9?9?9*9*9*9*9C9*9*9,-2.43,-8.43,60,89700,878,1401,230,670,900,105,70369,90947,14437,3161,345,0.00,4,4,999.0,999,9,999999999,4,0.0950,0,88,0.362,0.0,0.0
2005,2,16,14,0,?9?9?9?9E0?9?9?9*9*9?9*9*9?9*9*9?9?9*9*9*9*9C9*9*9,1.13,-4.87,61,89700,872,1401,246,685,926,108,71933,93569,14650,3447,165,0.00,4,4,999.0,999,9,999999999,6,0.0950,0,88,0.200,0.0,0.0
2005,2,16,15,0,?9?9?9?9E0?9?9?9*9*9?9*9*9?9?9?9?9?9*9*9*9*9C9*9*9,4.40,-1.60,64,89700,794,1401,271,349,467,84,40168,48569,11541,3791,157,3.00,5,5,999.0,999,9,999999999,8,0.0950,0,88,0.200,0.0,0.0
2005,2,16,16,0,?9?9?9?9E0?9?9?9*9*9?9*9*9?9*9*9?9?9*9*9*9*9C9*9*9,6.30,0.30,65,89700,649,1401,281,497,902,78,52660,92033,10467,4218,219,3.00,5,5,999.0,999,9,999999999,9,0.0950,0,88,0.200,0.0,0.0
2005,2,16,17,0,?9?9?9?9E0?9?9?9*9*9?9*9*9?9*9*9?9?9*9*9*9*9C9*9*9,5.84,-0.16,65,89700,447,1401,280,331,872,52,35723,88941,7021,4265,159,3.00,5,5,999.0,999,9,999999999,9,0.0950,0,88,0.200,0.0,0.0
2005,2,16,18,0,?9?9?9?9E0?9?9?9*9*9?9*9*9?9*9*9?9?9*9*9*9*9C9*9*9,4.65,0.15,73,89700,202,1401,284,156,912,25,17184,93917,3438,3266,173,3.00,6,6,999.0,999,9,999999999,9,0.0950,0,88,0.200,0.0,0.0
2005,2,16,19,0,?9?9?9?9E0?9?9?9*9*9?9*9*9?9*9*9?9?9*9*9*9*9C9*9*9,3.00,-1.50,71,89700,0,1041,276,3,0,1,341,0,55,19,347,3.00,6,6,999.0,999,9,999999999,8,0.0950,0,88,0.200,0.0,0.0
2005,2,16,20,0,?9?9?9?9E0?9?9?9*9*9?9*9*9?9*9*9?9?9*9*9*9*9C9*9*9,1.16,-1.84,79,89700,0,0,277,0,0,0,0,0,0,0,123,3.00,7,7,999.0,999,9,999999999,8,0.0950,0,88,0.200,0.0,0.0
2005,2,16,21,0,?9?9?9?9E0?9?9?9*9*9?9*9*9?9?9?9?9?9*9*9*9*9C9*9*9,-0.60,-3.60,78,89700,0,0,269,0,0,0,0,0,0,0,0,0.00,7,7,999.0,999,9,999999999,6,0.0950,0,88,0.240,0.0,0.0
2005,2,16,22,0,?9?9?9?9E0?9?9?9*9*9?9*9*9?9*9*9?9?9*9*9*9*9C9*9*9,-2.06,-5.06,78,89700,0,0,262,0,0,0,0,0,0,0,193,0.00,7,7,999.0,999,9,999999999,6,0.0950,0,88,0.337,0.0,0.0
2005,2,16,23,0,?9?9?9?9E0?9?9?9*9*9?9*9*9?9*9*9?9?9*9*9*9*9C9*9*9,-3.27,-6.27,77,89700,0,0,257,0,0,0,0,0,0,0,62,0.00,7,7,999.0,999,9,999999999,5,0.0950,0,88,0.418,0.0,0.0
2005,2,16,24,0,?9?9?9?9E0?9?9?9*9*9?9*9*9?9*9*9?9?9*9*9*9*9C9*9*9,-4.30,-7.30,77,89700,0,0,253,0,0,0,0,0,0,0,325,0.00,7,7,999.0,999,9,999999999,4,0.0950,0,88,0.487,0.0,0.0
2005,2,17,1,0,?9?9?9?9E0?9?9?9*9*9?9*9*9?9*9*9?9?9*9*9*9*9C9*9*9,-5.25,-8.25,77,89660,0,0,249,0,0,0,0,0,0,0,267,0.00,7,7,999.0,999,9,999999999,4,0.0960,0,88,0.550,0.0,0.0
2005,2,17,2,0,?9?9?9?9E0?9?9?9*9*9?9*9*9?9*9*9?9?9*9*9*9*9C9*9*9,-6.22,-9.22,77,89660,0,0,244,0,0,0,0,0,0,0,51,0.00,7,7,999.0,999,9,999999999,4,0.0960,0,88,0.600,0.0,0.0
2005,2,17,3,0,?9?9?9?9E0?9?9?9*9*9?9*9*9?9?9?9?9?9*9*9*9*9C9*9*9,-7.30,-10.30,77,89660,0,0,239,0,0,0,0,0,0,0,0,0.00,7,7,999.0,999,9,999999999,3,0.0960,0,88,0.600,0.0,0.0
2005,2,17,4,0,?9?9?9?9E0?9?9?9*9*9?9*9*9?9*9*9?9?9*9*9*9*9C9*9*9,-8.53,-11.53,77,89660,0,0,234,0,0,0,0,0,0,0,176,0.00,7,7,999.0,999,9,999999999,3,0.0960,0,88,0.600,0.0,0.0
2005,2,17,5,0,?9?9?9?9E0?9?9?9*9*9?9*9*9?9*9*9?9?9*9*9*9*9C9*9*9,-9.79,-12.79,76,89660,0,0,229,0,0,0,0,0,0,0,234,0.00,7,7,999.0,999,9,999999999,3,0.0960,0,88,0.600,0.0,0.0
2005,2,17,6,0,?9?9?9?9E0?9?9?9*9*9?9*9*9?9*9*9?9?9*9*9*9*9C9*9*9,-10.90,-13.90,76,89660,0,0,224,0,0,0,0,0,0,0,211,0.00,7,7,999.0,999,9,999999999,2,0.0960,0,88,0.600,0.0,0.0
2005,2,17,7,0,?9?9?9?9E0?9?9?9*9*9?9*9*9?9*9*9?9?9*9*9*9*9C9*9*9,-11.70,-14.70,76,89660,0,0,221,0,0,0,0,0,0,0,23,0.00,7,7,999.0,999,9,999999999,2,0.0960,0,88,0.600,0.0,0.0
2005,2,17,8,0,?9?9?9?9E0?9?9?9*9*9?9*9*9?9*9*9?9?9*9*9*9*9C9*9*9,-12.00,-15.00,76,89660,0,0,219,0,0,0,0,0,0,0,178,0.00,7,7,999.0,999,9,999999999,2,0.0960,0,88,0.600,0.0,0.0
2005,2,17,9,0,?9?9?9?9E0?9?9?9*9*9?9*9*9?9?9?9?9?9*9*9*9*9C9*9*9,-11.90,-14.90,76,89660,248,1288,219,88,358,24,9568,36137,3445,1954,315,1.00,7,7,999.0,999,9,999999999,2,0.0960,0,88,0.600,0.0,0.0
2005,2,17,10,0,?9?9?9?9E0?9?9?9*9*9?9*9*9?9*9*9?9?9*9*9*9*9C9*9*9,-10.20,-13.20,76,89660,487,1400,225,142,0,142,15197,0,15339,7386,96,1.00,7,7,999.0,999,9,999999999,2,0.0960,0,88,0.600,0.0,0.0
2005,2,17,11,0,?9?9?9?9E0?9?9?9*9*9?9*9*9?9*9*9?9?9*9*9*9*9C9*9*9,-6.97,-11.47,67,89660,682,1400,221,399,590,111,44255,60814,14645,4660,258,1.00,5,5,999.0,999,9,999999999,3,0.0960,0,88,0.600,0.0,0.0
2005,2,17,12,0,?9?9?9?9E0?9?9?9*9*9?9*9*9?9*9*9?9?9*9*9*9*9C9*9*9,-2.92,-7.42,68,89660,817,1400,238,590,823,110,61984,83083,14949,3408,116,1.00,5,5,999.0,999,9,999999999,4,0.0960,0,88,0.395,0.0,0.0
2005,2,17,13,0,?9?9?9?9E0?9?9?9*9*9?9*9*9?9*9*9?9?9*9*9*9*9C9*9*9,1.24,-4.76,61,89660,884,1400,247,610,697,170,66525,71097,23269,5775,122,1.00,4,4,999.0,999,9,999999999,6,0.0960,0,88,0.200,0.0,0.0
2005,2,17,14,0,?9?9?9?9E0?9?9?9*9*9?9*9*9?9*9*9?9?9*9*9*9*9C9*9*9,4.82,-1.18,64,89660,878,1400,273,695,901,129,72960,90967,17337,3752,134,1.00,5,5,999.0,999,9,999999999,8,0.0960,0,88,0.200,0.0,0.0
2005,2,17,15,0,?9?9?9?9E0?9?9?9*9*9?9*9*9?9?9?9?9?9*9*9*9*9C9*9*9,7.10,1.10,66,89660,800,1400,285,568,716,158,61316,73058,20224,6478,180,4.00,5,5,999.0,999,9,999999999,10,0.0960,0,88,0.200,0.0,0.0
2005,2,17,16,0,?9?9?9?9E0?9?9?9*9*9?9*9*9?9*9*9?9?9*9*9*9*9C9*9*9,7.70,1.70,66,89660,655,1400,289,453,698,126,50767,71945,16272,7190,186,4.00,5,5,999.0,999,9,999999999,11,0.0960,0,88,0.200,0.0,0.0
2005,2,17,17,0,?9?9?9?9E0?9?9?9*9*9?9*9*9?9*9*9?9?9*9*9*9*9C9*9*9,7.33,1.33,66,89660,453,1400,287,178,0,178,19032,0,19210,8360,228,4.00,5,5,999.0,999,9,999999999,10,0.0960,0,88,0.200,0.0,0.0
2005,2,17,18,0,?9?9?9?9E0?9?9?9*9*9?9*9*9?9*9*9?9?9*9*9*9*9C9*9*9,6.38,1.88,73,89660,207,1400,293,144,703,40,15741,72414,5506,5265,132,4.00,6,6,999.0,999,9,999999999,11,0.0960,0,88,0.200,0.0,0.0
2005,2,17,19,0,?9?9?9?9E0?9?9?9*9*9?9*9*9?9*9*9?9?9*9*9*9*9C9*9*9,5.09,0.59,73,89660,0,1067,287,6,0,1,630,0,118,41,37,4.00,6,6,999.0,999,9,999999999,10,0.0960,0,88,0.200,0.0,0.0
2005,2,17,20,0,?9?9?9?9E0?9?9?9*9*9?9*9*9?9*9*9?9?9*9*9*9*9C9*9*9,3.68,0.68,81,89660,0,0,289,0,0,0,0,0,0,0,269,4.00,7,7,999.0,999,9,999999999,10,0.0960,0,88,0.200,0.0,0.0
2005,2,17,21,0,?9?9?9?9E0?9?9?9*9*9?9*9*9?9?9?9?9?9*9*9*9*9C9*9*9,2.40,-0.60,80,89660,0,0,283,0,0,0,0,0,0,0,0,0.00,7,7,999.0,999,9,999999999,9,0.0960,0,88,0.200,0.0,0.0
2005,2,17,22,0,?9?9?9?9E0?9?9?9*9*9?9*9*9?9*9*9?9?9*9*9*9*9C9*9*9,1.43,-1.57,79,89660,0,0,279,0,0,0,0,0,0,0,262,0.00,7,7,999.0,999,9,999999999,8,0.0960,0,88,0.200,0.0,0.0
2005,2,17,23,0,?9?9?9?9E0?9?9?9*9*9?9*9*9?9*9*9?9?9*9*9*9*9C9*9*9,0.73,-2.27,79,89660,0,0,276,0,0,0,0,0,0,0,15,0.00,7,7,999.0,999,9,999999999,7,0.0960,0,88,0.200,0.0,0.0
2005,2,17,24,0,?9?9?9?9E0?9?9?9*9*9?9*9*9?9*9*9?9?9*9*9*9*9C9*9*9,0.24,-2.76,78,89660,0,0,273,0,0,0,0,0,0,0,238,0.00,7,7,999.0,999,9,999999999,7,0.0960,0,88,0.200,0.0,0.0
2005,2,18,1,0,?9?9?9?9E0?9?9?9*9*9?9*9*9?9*9*9?9?9*9*9*9*9C9*9*9,-0.12,-3.12,78,89450,0,0,272,0,0,0,0,0,0,0,133,0.00,7,7,999.0,999,9,999999999,7,0.0970,0,88,0.208,0.0,0.0
2005,2,18,2,0,?9?9?9?9E0?9?9?9*9*9?9*9*9?9*9*9?9?9*9*9*9*9C9*9*9,-0.44,-3.44,78,89450,0,0,270,0,0,0,0,0,0,0,105,0.00,7,7,999.0,999,9,999999999,6,0.0970,0,88,0.229,0.0,0.0
2005,2,18,3,0,?9?9?9?9E0?9?9?9*9*9?9*9*9?9?9?9?9?9*9*9*9*9C9*9*9,-0.80,-3.80,78,89450,0,0,268,0,0,0,0,0,0,0,0,0.00,7,7,999.0,999,9,999999999,6,0.0970,0,88,0.253,0.0,0.0
2005,2,18,4,0,?9?9?9?9E0?9?9?9*9*9?9*9*9?9*9*9?9?9*9*9*9*9C9*9*9,-1.24,-4.24,78,89450,0,0,266,0,0,0,0,0,0,0,69,0.00,7,7,999.0,999,9,999999999,6,0.0970,0,88,0.283,0.0,0.0
2005,2,18,5,0,?9?9?9?9E0?9?9?9*9*9?9*9*9?9*9*9?9?9*9*9*9*9C9*9*9,-1.72,-4.72,78,89450,0,0,263,0,0,0,0,0,0,0,123,0.00,7,7,999.0,999,9,999999999,6,0.0970,0,88,0.315,0.0,0.0
2005,2,18,6,0,?9?9?9?9E0?9?9?9*9*9?9*9*9?9*9*9?9?9*9*9*9*9C9*9*9,-2.16,-5.16,78,89450,0,0,260,0,0,0,0,0,0,0,214,0.00,7,7,999.0,999,9,999999999,5,0.0970,0,88,0.344,0.0,0.0
2005,2,18,7,0,?9?9?9?9E0?9?9?9*9*9?9*9*9?9*9*9?9?9*9*9*9*9C9*9*9,-2.48,-5.48,78,89450,0,0,259,0,0,0,0,0,0,0,150,0.00,7,7,999.0,999,9,999999999,5,0.0970,0,88,0.365,0.0,0.0
2005,2,18,8,0,?9?9?9?9E0?9?9?9*9*9?9*9*9?9*9*9?9?9*9*9*9*9C9*9*9,-2.60,-5.60,78,89450,0,0,258,0,0,0,0,0,0,0,276,0.00,7,7,999.0,999,9,999999999,5,0.0970,0,88,0.373,0.0,0.0
2005,2,18,9,0,?9?9?9?9E0?9?9?9*9*9?9*9*9?9?9?9?9?9*9*9*9*9C9*9*9,-2.20,-5.20,78,89450,254,1317,259,67,152,40,8431,15920,5713,3356,0,0.00,7,7,999.0,999,9,999999999,5,0.0970,0,88,0.347,0.0,0.0
2005,2,18,10,0,?9?9?9?9E0?9?9?9*9*9?9*9*9?9*9*9?9?9*9*9*9*9C9*9*9,-1.64,-4.64,78,89450,494,1400,261,91,0,91,9701,0,9791,4896,238,0.00,7,7,999.0,999,9,999999999,6,0.0970,0,88,0.309,0.0,0.0
2005,2,18,11,0,?9?9?9?9E0?9?9?9*9*9?9*9*9?9*9*9?9?9*9*9*9*9C9*9*9,-1.09,-5.59,68,89450,688,1400,246,299,248,177,34433,25552,23413,7095,26,0.00,5,5,999.0,999,9,999999999,5,0.0970,0,88,0.273,0.0,0.0
2005,2,18,12,0,?9?9?9?9E0?9?9?9*9*9?9*9*9?9*9*9?9?9*9*9*9*9C9*9*9,-0.51,-5.01,69,89450,823,1400,248,197,0,197,20727,0,20924,9870,198,0.00,5,5,999.0,999,9,999999999,6,0.0970,0,88,0.234,0.0,0.0
2005,2,18,13,0,?9?9?9?9E0?9?9?9*9*9?9*9*9?9*9*9?9?9*9*9*9*9C9*9*9,0.13,-5.87,60,89450,890,1400,241,457,293,271,51190,30728,31135,8393,71,0.00,4,4,999.0,999,9,999999999,5,0.0970,0,88,0.200,0.0,0.0
2005,2,18,14,0,?9?9?9?9E0?9?9?9*9*9?9*9*9?9*9*9?9?9*9*9*9*9C9*9*9,0.89,-5.11,61,89450,884,1400,245,467,301,277,52314,31608,31819,9131,199,0.00,4,4,999.0,999,9,999999999,5,0.0970,0,88,0.200,0.0,0.0
2005,2,18,15,0,?9?9?9?9E0?9?9?9*9*9?9*9*9?9?9?9?9?9*9*9*9*9C9*9*9,1.80,-4.20,62,89450,806,1400,250,211,0,211,22405,0,22617,10780,157,2.00,4,4,999.0,999,9,999999999,6,0.0970,0,88,0.200,0.0,0.0
2005,2,18,16,0,?9?9?9?9E0?9?9?9*9*9?9*9*9?9*9*9?9?9*9*9*9*9C9*9*9,2.50,-3.50,62,89450,661,1400,254,340,293,201,39110,30208,26190,11483,275,2.00,4,4,999.0,999,9,999999999,6,0.0970,0,88,0.200,0.0,0.0
2005,2,18,17,0,?9?9?9?9E0?9?9?9*9*9?9*9*9?9*9*9?9?9*9*9*9*9C9*9*9,2.38,-3.62,62,89450,458,1400,254,228,283,135,25757,29472,19308,11882,63,2.00,4,4,999.0,999,9,999999999,6,0.0970,0,88,0.200,0.0,0.0
2005,2,18,18,0,?9?9?9?9E0?9?9?9*9*9?9*9*9?9*9*9?9?9*9*9*9*9C9*9*9,2.08,-2.42,70,89450,213,1400,271,110,294,65,13280,30889,8776,9361,359,2.00,6,6,999.0,999,9,999999999,7,0.0970,0,88,0.200,0.0,0.0
2005,2,18,19,0,?9?9?9?9E0?9?9?9*9*9?9*9*9?9*9*9?9?9*9*9*9*9C9*9*9,1.69,-2.81,70,89450,0,1092,270,6,0,3,613,0,366,128,133,2.00,6,6,999.0,999,9,999999999,7,0.0970,0,88,0.200,0.0,0.0
2005,2,18,20,0,?9?9?9?9E0?9?9?9*9*9?9*9*9?9*9*9?9?9*9*9*9*9C9*9*9,1.30,-1.70,79,89450,0,0,277,0,0,0,0,0,0,0,357,2.00,7,7,999.0,999,9,999999999,8,0.0970,0,88,0.200,0.0,0.0
2005,2,18,21,0,?9?9?9?9E0?9?9?9*9*9?9*9*9?9?9?9?9?9*9*9*9*9C9*9*9,1.00,-2.00,79,89450,0,0,276,0,0,0,0,0,0,0,90,1.00,7,7,999.0,999,9,999999999,7,0.0970,0,88,0.200,0.0,0.0
2005,2,18,22,0,?9?9?9?9E0?9?9?9*9*9?9*9*9?9*9*9?9?9*9*9*9*9C9*9*9,0.85,-2.15,79,89450,0,0,276,0,0,0,0,0,0,0,268,1.00,7,7,999.0,999,9,999999999,7,0.0970,0,88,0.200,0.0,0.0
2005,2,18,23,0,?9?9?9?9E0?9?9?9*9*9?9*9*9?9*9*9?9?9*9*9*9*9C9*9*9,0.78,-2.22,79,89450,0,0,276,0,0,0,0,0,0,0,100,1.00,7,7,999.0,999,9,999999999,7,0.0970,0,88,0.200,0.0,0.0
2005,2,18,24,0,?9?9?9?9E0?9?9?9*9*9?9*9*9?9*9*9?9?9*9*9*9*9C9*9*9,0.73,-2.27,79,89450,0,0,276,0,0,0,0,0,0,0,311,1.00,7,7,999.0,999,9,999999999,7,0.0970,0,88,0.200,0.0,0.0
2005,2,19,1,0,?9?9?9?9E0?9?9?9*9*9?9*9*9?9*9*9?9?9*9*9*9*9C9*9*9,0.61,-2.39,78,89720,0,0,275,0,0,0,0,0,0,0,295,1.00,7,7,999.0,999,9,999999999,7,0.0980,0,88,0.200,0.0,0.0
2005,2,19,2,0,?9?9?9?9E0?9?9?9*9*9?9*9*9?9*9*9?9?9*9*9*9*9C9*9*9,0.32,-2.68,78,89720,0,0,274,0,0,0,0,0,0,0,48,1.00,7,7,999.0,999,9,999999999,7,0.0980,0,88,0.200,0.0,0.0
2005,2,19,3,0,?9?9?9?9E0?9?9?9*9*9?9*9*9?9?9?9?9?9*9*9*9*9C9*9*9,-0.20,-3.20,78,89720,0,0,271,0,0,0,0,0,0,0,90,1.00,7,7,999.0,999,9,999999999,7,0.0980,0,88,0.213,0.0,0.0
2005,2,19,4,0,?9?9?9?9E0?9?9?9*9*9?9*9*9?9*9*9?9?9*9*9*9*9C9*9*9,-1.01,-4.01,78,89720,0,0,267,0,0,0,0,0,0,0,272,1.00,7,7,999.0,999,9,999999999,6,0.0980,0,88,0.267,0.0,0.0
2005,2,19,5,0,?9?9?9?9E0?9?9?9*9*9?9*9*9?9*9*9?9?9*9*9*9*9C9*9*9,-1.95,-4.95,78,89720,0,0,262,0,0,0,0,0,0,0,37,1.00,7,7,999.0,999,9,999999999,6,0.0980,0,88,0.330,0.0,0.0
2005,2,19,6,0,?9?9?9?9E0?9?9?9*9*9?9*9*9?9*9*9?9?9*9*9*9*9C9*9*9,-2.86,-5.86,77,89720,0,0,257,0,0,0,0,0,0,0,226,1.00,7,7,999.0,999,9,999999999,5,0.0980,0,88,0.391,0.0,0.0
2005,2,19,7,0,?9?9?9?9E0?9?9?9*9*9?9*9*9?9*9*9?9?9*9*9*9*9C9*9*9,-3.53,-6.53,77,89720,0,0,254,0,0,0,0,0,0,0,221,1.00,7,7,999.0,999,9,999999999,5,0.0980,0,88,0.435,0.0,0.0
2005,2,19,8,0,?9?9?9?9E0?9?9?9*9*9?9*9*9?9*9*9?9?9*9*9*9*9C9*9*9,-3.80,-6.80,77,89720,0,0,252,0,0,0,0,0,0,0,268,1.00,7,7,999.0,999,9,999999999,5,0.0980,0,88,0.453,0.0,0.0
2005,2,19,9,0,?9?9?9?9E0?9?9?9*9*9?9*9*9?9?9?9?9?9*9*9*9*9C9*9*9,-3.40,-6.40,77,89720,260,1347,254,92,350,27,10004,35688,3777,2090,360,4.00,7,7,999.0,999,9,999999999,5,0.0980,0,88,0.427,0.0,0.0
2005,2,19,10,0,?9?9?9?9E0?9?9?9*9*9?9*9*9?9*9*9?9?9*9*9*9*9C9*9*9,-2.83,-5.83,77,89720,500,1399,256,276,620,54,29539,63247,7443,2879,42,4.00,7,7,999.0,999,9,999999999,5,0.0980,0,88,0.389,0.0,0.0
2005,2,19,11,0,?9?9?9?9E0?9?9?9*9*9?9*9*9?9*9*9?9?9*9*9*9*9C9*9*9,-2.28,-6.78,68,89720,694,1399,241,399,568,116,44237,58525,15354,4653,95,4.00,5,5,999.0,999,9,999999999,5,0.0980,0,88,0.352,0.0,0.0
2005,2,19,12,0,?9?9?9?9E0?9?9?9*9*9?9*9*9?9*9*9?9?9*9*9*9*9C9*9*9,-1.72,-6.22,68,89720,829,1399,243,528,630,154,58042,64850,21560,5390,217,4.00,5,5,999.0,999,9,999999999,5,0.0980,0,88,0.315,0.0,0.0
2005,2,19,13,0,?9?9?9?9E0?9?9?9*9*9?9*9*9?9*9*9?9?9*9*9*9*9C9*9*9,-1.12,-7.12,60,89720,896,1399,236,686,860,135,74141,87689,17968,4323,163,4.00,4,4,999.0,999,9,999999999,4,0.0980,0,88,0.275,0.0,0.0
2005,2,19,14,0,?9?9?9?9E0?9?9?9*9*9?9*9*9?9*9*9?9?9*9*9*9*9C9*9*9,-0.45,-6.45,60,89720,890,1399,239,620,689,181,66946,70269,24424,6332,171,4.00,4,4,999.0,999,9,999999999,5,0.0980,0,88,0.230,0.0,0.0
2005,2,19,15,0,?9?9?9?9E0?9?9?9*9*9?9*9*9?9?9?9?9?9*9*9*9*9C9*9*9,0.30,-5.70,61,89720,812,1399,243,565,688,165,60430,70199,20935,6429,315,5.00,4,4,999.0,999,9,999999999,5,0.0980,0,88,0.200,0.0,0.0
2005,2,19,16,0,?9?9?9?9E0?9?9?9*9*9?9*9*9?9*9*9?9?9*9*9*9*9C9*9*9,1.13,-4.87,61,89720,667,1399,247,266,0,266,28423,0,28689,12751,135,5.00,4,4,999.0,999,9,999999999,6,0.0980,0,88,0.200,0.0,0.0
2005,2,19,17,0,?9?9?9?9E0?9?9?9*9*9?9*9*9?9*9*9?9?9*9*9*9*9C9*9*9,1.81,-4.19,62,89720,464,1399,251,304,649,89,31931,66161,11628,6746,300,5.00,4,4,999.0,999,9,999999999,6,0.0980,0,88,0.200,0.0,0.0
2005,2,19,18,0,?9?9?9?9E0?9?9?9*9*9?9*9*9?9*9*9?9?9*9*9*9*9C9*9*9,2.10,-2.40,70,89720,218,1399,271,148,671,43,15962,68467,5867,5522,338,5.00,6,6,999.0,999,9,999999999,7,0.0980,0,88,0.200,0.0,0.0
2005,2,19,19,0,?9?9?9?9E0?9?9?9*9*9?9*9*9?9*9*9?9?9*9*9*9*9C9*9*9,1.55,-2.95,70,89720,0,1118,269,6,0,6,626,0,632,220,351,5.00,6,6,999.0,999,9,999999999,7,0.0980,0,88,0.200,0.0,0.0
2005,2,19,20,0,?9?9?9?9E0?9?9?9*9*9?9*9*9?9*9*9?9?9*9*9*9*9C9*9*9,0.24,-2.76,78,89720,0,0,272,0,0,0,0,0,0,0,158,5.00,7,7,999.0,999,9,999999999,7,0.0980,0,88,0.200,0.0,0.0
2005,2,19,21,0,?9?9?9?9E0?9?9?9*9*9?9*9*9?9?9?9?9?9*9*9*9*9C9*9*9,-1.30,-4.30,78,89720,0,0,266,0,0,0,0,0,0,0,0,0.00,7,7,999.0,999,9,999999999,6,0.0980,0,88,0.287,0.0,0.0
2005,2,19,22,0,?9?9?9?9E0?9?9?9*9*9?9*9*9?9*9*9?9?9*9*9*9*9C9*9*9,-2.66,-5.66,78,89720,0,0,260,0,0,0,0,0,0,0,278,0.00,7,7,999.0,999,9,999999999,5,0.0980,0,88,0.377,0.0,0.0
2005,2,19,23,0,?9?9?9?9E0?9?9?9*9*9?9*9*9?9*9*9?9?9*9*9*9*9C9*9*9,-3.82,-6.82,77,89720,0,0,255,0,0,0,0,0,0,0,229,0.00,7,7,999.0,999,9,999999999,5,0.0980,0,88,0.455,0.0,0.0
2005,2,19,24,0,?9?9?9?9E0?9?9?9*9*9?9*9*9?9*9*9?9?9*9*9*9*9C9*9*9,-4.84,-7.84,77,89720,0,0,250,0,0,0,0,0,0,0,94,0.00,7,7,999.0,999,9,999999999,4,0.0980,0,88,0.523,0.0,0.0
2005,2,20,1,0,?9?9?9?9E0?9?9?9*9*9?9*9*9?9*9*9?9?9*9*9*9*9C9*9*9,-5.82,-8.82,77,89830,0,0,246,0,0,0,0,0,0,0,170,0.00,7,7,999.0,999,9,999999999,4,0.0990,0,88,0.588,0.0,0.0
2005,2,20,2,0,?9?9?9?9E0?9?9?9*9*9?9*9*9?9*9*9?9?9*9*9*9*9C9*9*9,-6.81,-9.81,77,89830,0,0,242,0,0,0,0,0,0,0,265,0.00,7,7,999.0,999,9,999999999,3,0.0990,0,88,0.600,0.0,0.0
2005,2,20,3,0,?9?9?9?9E0?9?9?9*9*9?9*9*9?9?9?9?9?9*9*9*9*9C9*9*9,-7.90,-10.90,77,89830,0,0,237,0,0,0,0,0,0,0,315,2.00,7,7,999.0,999,9,999999999,3,0.0990,0,88,0.600,0.0,0.0
2005,2,20,4,0,?9?9?9?9E0?9?9?9*9*9?9*9*9?9*9*9?9?9*9*9*9*9C9*9*9,-9.12,-12.12,77,89830,0,0,232,0,0,0,0,0,0,0,342,2.00,7,7,999.0,999,9,999999999,3,0.0990,0,88,0.600,0.0,0.0
2005,2,20,5,0,?9?9?9?9E0?9?9?9*9*9?9*9*9?9*9*9?9?9*9*9*9*9C9*9*9,-10.36,-13.36,76,89830,0,0,227,0,0,0,0,0,0,0,217,2.00,7,7,999.0,999,9,999999999,2,0.0990,0,88,0.600,0.0,0.0
2005,2,20,6,0,?9?9?9?9E0?9?9?9*9*9?9*9*9?9*9*9?9?9*9*9*9*9C9*9*9,-11.44,-14.44,76,89830,0,0,222,0,0,0,0,0,0,0,189,2.00,7,7,999.0,999,9,999999999,2,0.0990,0,88,0.600,0.0,0.0
2005,2,20,7,0,?9?9?9?9E0?9?9?9*9*9?9*9*9?9*9*9?9?9*9*9*9*9C9*9*9,-12.21,-15.21,76,89830,0,0,219,0,0,0,0,0,0,0,253,2.00,7,7,999.0,999,9,999999999,2,0.0990,0,88,0.600,0.0,0.0
2005,2,20,8,0,?9?9?9?9E0?9?9?9*9*9?9*9*9?9*9*9?9?9*9*9*9*9C9*9*9,-12.50,-15.50,76,89830,0,0,217,0,0,0,0,0,0,0,266,2.00,7,7,999.0,999,9,999999999,2,0.0990,0,88,0.600,0.0,0.0
2005,2,20,9,0,?9?9?9?9E0?9?9?9*9*9?9*9*9?9?9?9?9?9*9*9*9*9C9*9*9,-12.40,-15.40,76,89830,266,1377,217,102,405,25,11128,40906,3533,1930,0,0.00,7,7,999.0,999,9,999999999,2,0.0990,0,88,0.600,0.0,0.0
2005,2,20,10,0,?9?9?9?9E0?9?9?9*9*9?9*9*9?9*9*9?9?9*9*9*9*9C9*9*9,-11.39,-14.39,76,89830,506,1398,221,157,0,157,16768,0,16925,8149,212,0.00,7,7,999.0,999,9,999999999,2,0.0990,0,88,0.600,0.0,0.0
2005,2,20,11,0,?9?9?9?9E0?9?9?9*9*9?9*9*9?9*9*9?9?9*9*9*9*9C9*9*9,-9.47,-13.97,67,89830,700,1398,211,434,653,107,48591,67246,14165,4367,240,0.00,5,5,999.0,999,9,999999999,2,0.0990,0,88,0.600,0.0,0.0
2005,2,20,12,0,?9?9?9?9E0?9?9?9*9*9?9*9*9?9*9*9?9?9*9*9*9*9C9*9*9,-6.91,-11.41,67,89830,836,1398,221,337,0,337,35359,0,35696,15154,255,0.00,5,5,999.0,999,9,999999999,3,0.0990,0,88,0.600,0.0,0.0
2005,2,20,13,0,?9?9?9?9E0?9?9?9*9*9?9*9*9?9*9*9?9?9*9*9*9*9C9*9*9,-4.00,-10.00,59,89830,902,1398,224,659,769,162,71779,78437,22308,5334,198,0.00,4,4,999.0,999,9,999999999,3,0.0990,0,88,0.467,0.0,0.0
2005,2,20,14,0,?9?9?9?9E0?9?9?9*9*9?9*9*9?9*9*9?9?9*9*9*9*9C9*9*9,-1.04,-7.04,60,89830,896,1398,237,743,972,119,77264,98132,16107,3460,132,0.00,4,4,999.0,999,9,999999999,5,0.0990,0,88,0.269,0.0,0.0
2005,2,20,15,0,?9?9?9?9E0?9?9?9*9*9?9*9*9?9?9?9?9?9*9*9*9*9C9*9*9,1.70,-4.30,62,89830,818,1398,250,677,971,109,71111,98045,14574,3915,180,2.00,4,4,999.0,999,9,999999999,6,0.0990,0,88,0.200,0.0,0.0
2005,2,20,16,0,?9?9?9?9E0?9?9?9*9*9?9*9*9?9*9*9?9?9*9*9*9*9C9*9*9,3.30,-2.70,63,89830,672,1398,266,543,947,87,57569,96605,11600,4448,326,2.00,5,5,999.0,999,9,999999999,7,0.0990,0,88,0.200,0.0,0.0
2005,2,20,17,0,?9?9?9?9E0?9?9?9*9*9?9*9*9?9*9*9?9?9*9*9*9*9C9*9*9,2.99,-3.01,63,89830,469,1398,257,332,745,81,35171,75982,10751,6190,1,2.00,4,4,999.0,999,9,999999999,7,0.0990,0,88,0.200,0.0,0.0
2005,2,20,18,0,?9?9?9?9E0?9?9?9*9*9?9*9*9?9*9*9?9?9*9*9*9*9C9*9*9,2.16,-2.34,70,89830,223,1398,272,180,944,29,19587,96313,4012,3694,157,2.00,6,6,999.0,999,9,999999999,7,0.0990,0,88,0.200,0.0,0.0
2005,2,20,19,0,?9?9?9?9E0?9?9?9*9*9?9*9*9?9*9*9?9?9*9*9*9*9C9*9*9,0.98,-3.52,69,89830,0,1143,266,15,0,2,1580,0,256,89,19,2.00,6,6,999.0,999,9,999999999,6,0.0990,0,88,0.200,0.0,0.0
2005,2,20,20,0,?9?9?9?9E0?9?9?9*9*9?9*9*9?9*9*9?9?9*9*9*9*9C9*9*9,-0.39,-3.39,78,89830,0,0,270,0,0,0,0,0,0,0,249,2.00,7,7,999.0,999,9,999999999,7,0.0990,0,88,0.226,0.0,0.0
2005,2,20,21,0,?9?9?9?9E0?9?9?9*9*9?9*9*9?9?9?9?9?9*9*9*9*9C9*9*9,-1.80,-4.80,78,89830,0,0,263,0,0,0,0,0,0,0,0,0.00,7,7,999.0,999,9,999999999,6,0.0990,0,88,0.320,0.0,0.0
2005,2,20,22,0,?9?9?9?9E0?9?9?9*9*9?9*9*9?9*9*9?9?9*9*9*9*9C9*9*9,-3.10,-6.10,77,89830,0,0,258,0,0,0,0,0,0,0,257,0.00,7,7,999.0,999,9,999999999,5,0.0990,0,88,0.407,0.0,0.0
2005,2,20,23,0,?9?9?9?9E0?9?9?9*9*9?9*9*9?9*9*9?9?9*9*9*9*9C9*9*9,-4.29,-7.29,77,89830,0,0,253,0,0,0,0,0,0,0,180,0.00,7,7,999.0,999,9,999999999,4,0.0990,0,88,0.486,0.0,0.0
2005,2,20,24,0,?9?9?9?9E0?9?9?9*9*9?9*9*9?9*9*9?9?9*9*9*9*9C9*9*9,-5.36,-8.36,77,89830,0,0,248,0,0,0,0,0,0,0,83,0.00,7,7,999.0,999,9,999999999,4,0.0990,0,88,0.557,0.0,0.0
2005,2,21,1,0,?9?9?9?9E0?9?9?9*9*9?9*9*9?9*9*9?9?9*9*9*9*9C9*9*9,-6.33,-9.33,77,89520,0,0,244,0,0,0,0,0,0,0,298,0.00,7,7,999.0,999,9,999999999,4,0.1000,0,88,0.600,0.0,0.0
2005,2,21,2,0,?9?9?9?9E0?9?9?9*9*9?9*9*9?9*9*9?9?9*9*9*9*9C9*9*9,-7.21,-10.21,77,89520,0,0,240,0,0,0,0,0,0,0,147,0.00,7,7,999.0,999,9,999999999,3,0.1000,0,88,0.600,0.0,0.0
2005,2,21,3,0,?9?9?9?9E0?9?9?9*9*9?9*9*9?9?9?9?9?9*9*9*9*9C9*9*9,-8.00,-11.00,77,89520,0,0,237,0,0,0,0,0,0,0,0,0.00,7,7,999.0,999,9,999999999,3,0.1000,0,88,0.600,0.0,0.0
2005,2,21,4,0,?9?9?9?9E0?9?9?9*9*9?9*9*9?9*9*9?9?9*9*9*9*9C9*9*9,-8.71,-11.71,77,89520,0,0,233,0,0,0,0,0,0,0,356,0.00,7,7,999.0,999,9,999999999,3,0.1000,0,88,0.600,0.0,0.0
2005,2,21,5,0,?9?9?9?9E0?9?9?9*9*9?9*9*9?9*9*9?9?9*9*9*9*9C9*9*9,-9.32,-12.32,76,89520,0,0,231,0,0,0,0,0,0,0,277,0.00,7,7,999.0,999,9,999999999,3,0.1000,0,88,0.600,0.0,0.0
2005,2,21,6,0,?9?9?9?9E0?9?9?9*9*9?9*9*9?9*9*9?9?9*9*9*9*9C9*9*9,-9.79,-12.79,76,89520,0,0,228,0,0,0,0,0,0,0,314,0.00,7,7,999.0,999,9,999999999,3,0.1000,0,88,0.600,0.0,0.0
2005,2,21,7,0,?9?9?9?9E0?9?9?9*9*9?9*9*9?9*9*9?9?9*9*9*9*9C9*9*9,-10.09,-13.09,76,89520,0,0,227,0,0,0,0,0,0,0,95,0.00,7,7,999.0,999,9,999999999,3,0.1000,0,88,0.600,0.0,0.0
2005,2,21,8,0,?9?9?9?9E0?9?9?9*9*9?9*9*9?9*9*9?9?9*9*9*9*9C9*9*9,-10.20,-13.20,76,89520,2,9,226,0,0,0,0,0,0,0,345,0.00,7,7,999.0,999,9,999999999,2,0.1000,0,88,0.600,0.0,0.0
2005,2,21,9,0,?9?9?9?9E0?9?9?9*9*9?9*9*9?9?9?9?9?9*9*9*9*9C9*9*9,-9.70,-12.70,76,89520,272,1398,228,95,332,31,10302,33880,4301,2335,0,0.00,7,7,999.0,999,9,999999999,3,0.1000,0,88,0.600,0.0,0.0
2005,2,21,10,0,?9?9?9?9E0?9?9?9*9*9?9*9*9?9*9*9?9?9*9*9*9*9C9*9*9,-8.33,-11.33,77,89520,512,1398,233,287,610,63,30405,61563,8597,3224,306,0.00,7,7,999.0,999,9,999999999,3,0.1000,0,88,0.600,0.0,0.0
2005,2,21,11,0,?9?9?9?9E0?9?9?9*9*9?9*9*9?9*9*9?9?9*9*9*9*9C9*9*9,-6.27,-10.77,67,89520,707,1398,224,464,715,102,48759,72241,13815,3684,71,0.00,5,5,999.0,999,9,999999999,3,0.1000,0,88,0.600,0.0,0.0
2005,2,21,12,0,?9?9?9?9E0?9?9?9*9*9?9*9*9?9*9*9?9?9*9*9*9*9C9*9*9,-3.75,-8.25,68,89520,842,1398,234,524,589,169,57069,60037,23101,5733,332,0.00,5,5,999.0,999,9,999999999,4,0.1000,0,88,0.450,0.0,0.0
2005,2,21,13,0,?9?9?9?9E0?9?9?9*9*9?9*9*9?9*9*9?9?9*9*9*9*9C9*9*9,-0.94,-6.94,60,89520,909,1398,237,601,626,194,64297,63213,25738,6193,159,0.00,4,4,999.0,999,9,999999999,5,0.1000,0,88,0.263,0.0,0.0
2005,2,21,14,0,?9?9?9?9E0?9?9?9*9*9?9*9*9?9*9*9?9?9*9*9*9*9C9*9*9,1.94,-4.06,62,89520,903,1398,250,361,0,361,37862,0,38223,15866,34,0.00,4,4,999.0,999,9,999999999,6,0.1000,0,88,0.200,0.0,0.0
2005,2,21,15,0,?9?9?9?9E0?9?9?9*9*9?9*9*9?9?9?9?9?9*9*9*9*9C9*9*9,4.70,-1.30,64,89520,824,1398,273,560,643,180,61591,65609,24524,7393,225,3.00,5,5,999.0,999,9,999999999,8,0.1000,0,88,0.200,0.0,0.0
2005,2,21,16,0,?9?9?9?9E0?9?9?9*9*9?9*9*9?9*9*9?9?9*9*9*9*9C9*9*9,6.40,0.40,65,89520,678,1398,282,526,844,116,55225,86121,15183,5447,155,3.00,5,5,999.0,999,9,999999999,9,0.1000,0,88,0.200,0.0,0.0
2005,2,21,17,0,?9?9?9?9E0?9?9?9*9*9?9*9*9?9*9*9?9?9*9*9*9*9C9*9*9,6.13,0.13,65,89520,475,1398,281,304,607,98,32257,61865,12838,7154,165,3.00,5,5,999.0,999,9,999999999,9,0.1000,0,88,0.200,0.0,0.0
2005,2,21,18,0,?9?9?9?9E0?9?9?9*9*9?9*9*9?9*9*9?9?9*9*9*9*9C9*9*9,5.42,0.92,73,89520,228,1398,288,88,0,88,9554,0,9642,3627,209,3.00,6,6,999.0,999,9,999999999,10,0.1000,0,88,0.200,0.0,0.0
2005,2,21,19,0,?9?9?9?9E0?9?9?9*9*9?9*9*9?9*9*9?9?9*9*9*9*9C9*9*9,4.37,-0.13,72,89520,0,1168,283,14,0,5,1555,0,506,176,53,3.00,6,6,999.0,999,9,999999999,9,0.1000,0,88,0.200,0.0,0.0
2005,2,21,20,0,?9?9?9?9E0?9?9?9*9*9?9*9*9?9*9*9?9?9*9*9*9*9C9*9*9,3.12,0.12,81,89520,0,0,286,0,0,0,0,0,0,0,200,3.00,7,7,999.0,999,9,999999999,9,0.1000,0,88,0.200,0.0,0.0
2005,2,21,21,0,?9?9?9?9E0?9?9?9*9*9?9*9*9?9?9?9?9?9*9*9*9*9C9*9*9,1.80,-1.20,80,89520,0,0,280,0,0,0,0,0,0,0,0,0.00,7,7,999.0,999,9,999999999,8,0.1000,0,88,0.200,0.0,0.0
2005,2,21,22,0,?9?9?9?9E0?9?9?9*9*9?9*9*9?9*9*9?9?9*9*9*9*9C9*9*9,0.50,-2.50,78,89520,0,0,274,0,0,0,0,0,0,0,277,0.00,7,7,999.0,999,9,999999999,7,0.1000,0,88,0.200,0.0,0.0
2005,2,21,23,0,?9?9?9?9E0?9?9?9*9*9?9*9*9?9*9*9?9?9*9*9*9*9C9*9*9,-0.73,-3.73,78,89520,0,0,269,0,0,0,0,0,0,0,4,0.00,7,7,999.0,999,9,999999999,6,0.1000,0,88,0.249,0.0,0.0
2005,2,21,24,0,?9?9?9?9E0?9?9?9*9*9?9*9*9?9*9*9?9?9*9*9*9*9C9*9*9,-1.90,-4.90,78,89520,0,0,263,0,0,0,0,0,0,0,103,0.00,7,7,999.0,999,9,999999999,6,0.1000,0,88,0.327,0.0,0.0
2005,2,22,1,0,?9?9?9?9E0?9?9?9*9*9?9*9*9?9*9*9?9?9*9*9*9*9C9*9*9,-2.97,-5.97,77,89700,0,0,259,0,0,0,0,0,0,0,52,0.00,7,7,999.0,999,9,999999999,5,0.1010,0,88,0.398,0.0,0.0
2005,2,22,2,0,?9?9?9?9E0?9?9?9*9*9?9*9*9?9*9*9?9?9*9*9*9*9C9*9*9,-3.94,-6.94,77,89700,0,0,254,0,0,0,0,0,0,0,205,0.00,7,7,999.0,999,9,999999999,5,0.1010,0,88,0.463,0.0,0.0
2005,2,22,3,0,?9?9?9?9E0?9?9?9*9*9?9*9*9?9?9?9?9?9*9*9*9*9C9*9*9,-4.80,-7.80,77,89700,0,0,250,0,0,0,0,0,0,0,0,0.00,7,7,999.0,999,9,999999999,4,0.1010,0,88,0.520,0.0,0.0
2005,2,22,4,0,?9?9?9?9E0?9?9?9*9*9?9*9*9?9*9*9?9?9*9*9*9*9C9*9*9,-5.53,-8.53,77,89700,0,0,247,0,0,0,0,0,0,0,150,0.00,7,7,999.0,999,9,999999999,4,0.1010,0,88,0.569,0.0,0.0
2005,2,22,5,0,?9?9?9?9E0?9?9?9*9*9?9*9*9?9*9*9?9?9*9*9*9*9C9*9*9,-6.11,-9.11,77,89700,0,0,244,0,0,0,0,0,0,0,165,0.00,7,7,999.0,999,9,999999999,4,0.1010,0,88,0.600,0.0,0.0
2005,2,22,6,0,?9?9?9?9E0?9?9?9*9*9?9*9*9?9*9*9?9?9*9*9*9*9C9*9*9,-6.54,-9.54,77,89700,0,0,241,0,0,0,0,0,0,0,314,0.00,7,7,999.0,999,9,999999999,4,0.1010,0,88,0.600,0.0,0.0
2005,2,22,7,0,?9?9?9?9E0?9?9?9*9*9?9*9*9?9*9*9?9?9*9*9*9*9C9*9*9,-6.81,-9.81,77,89700,0,0,240,0,0,0,0,0,0,0,32,0.00,7,7,999.0,999,9,999999999,3,0.1010,0,88,0.600,0.0,0.0
2005,2,22,8,0,?9?9?9?9E0?9?9?9*9*9?9*9*9?9*9*9?9?9*9*9*9*9C9*9*9,-6.90,-9.90,77,89700,8,39,239,0,0,0,0,0,0,0,135,0.00,7,7,999.0,999,9,999999999,3,0.1010,0,88,0.600,0.0,0.0
2005,2,22,9,0,?9?9?9?9E0?9?9?9*9*9?9*9*9?9?9?9?9?9*9*9*9*9C9*9*9,-6.00,-9.00,77,89700,278,1397,243,138,282,82,16142,29636,12832,6457,270,1.00,7,7,999.0,999,9,999999999,4,0.1010,0,88,0.600,0.0,0.0
2005,2,22,10,0,?9?9?9?9E0?9?9?9*9*9?9*9*9?9*9*9?9?9*9*9*9*9C9*9*9,-4.63,-7.63,77,89700,519,1397,248,349,383,207,39796,39440,26470,10547,245,1.00,7,7,999.0,999,9,999999999,4,0.1010,0,88,0.509,0.0,0.0
2005,2,22,11,0,?9?9?9?9E0?9?9?9*9*9?9*9*9?9*9*9?9?9*9*9*9*9C9*9*9,-3.24,-7.74,68,89700,713,1397,236,563,449,333,60765,45781,38996,12999,209,1.00,5,5,999.0,999,9,999999999,4,0.1010,0,88,0.416,0.0,0.0
2005,2,22,12,0,?9?9?9?9E0?9?9?9*9*9?9*9*9?9*9*9?9?9*9*9*9*9C9*9*9,-1.86,-6.36,68,89700,848,1397,242,224,0,224,23565,0,23790,10997,245,1.00,5,5,999.0,999,9,999999999,5,0.1010,0,88,0.324,0.0,0.0
2005,2,22,13,0,?9?9?9?9E0?9?9?9*9*9?9*9*9?9*9*9?9?9*9*9*9*9C9*9*9,-0.50,-6.50,60,89700,915,1397,239,257,0,257,27023,0,27280,12096,93,1.00,4,4,999.0,999,9,999999999,5,0.1010,0,88,0.233,0.0,0.0
2005,2,22,14,0,?9?9?9?9E0?9?9?9*9*9?9*9*9?9*9*9?9?9*9*9*9*9C9*9*9,0.83,-5.17,61,89700,909,1397,245,263,0,263,27602,0,27865,12618,123,1.00,4,4,999.0,999,9,999999999,5,0.1010,0,88,0.200,0.0,0.0
2005,2,22,15,0,?9?9?9?9E0?9?9?9*9*9?9*9*9?9?9?9?9?9*9*9*9*9C9*9*9,2.10,-3.90,62,89700,830,1397,251,240,0,240,25430,0,25670,11996,225,2.00,4,4,999.0,999,9,999999999,6,0.1010,0,88,0.200,0.0,0.0
2005,2,22,16,0,?9?9?9?9E0?9?9?9*9*9?9*9*9?9*9*9?9?9*9*9*9*9C9*9*9,3.21,-2.79,63,89700,684,1397,257,193,0,193,20645,0,20838,9840,37,2.00,4,4,999.0,999,9,999999999,7,0.1010,0,88,0.200,0.0,0.0
2005,2,22,17,0,?9?9?9?9E0?9?9?9*9*9?9*9*9?9*9*9?9?9*9*9*9*9C9*9*9,3.70,-2.30,63,89700,480,1397,269,131,0,131,14016,0,14147,6419,206,2.00,5,5,999.0,999,9,999999999,7,0.1010,0,88,0.200,0.0,0.0
2005,2,22,18,0,?9?9?9?9E0?9?9?9*9*9?9*9*9?9*9*9?9?9*9*9*9*9C9*9*9,3.41,-1.09,72,89700,234,1397,278,216,526,128,24384,54655,15979,17257,98,2.00,6,6,999.0,999,9,999999999,8,0.1010,0,88,0.200,0.0,0.0
2005,2,22,19,0,?9?9?9?9E0?9?9?9*9*9?9*9*9?9*9*9?9?9*9*9*9*9C9*9*9,2.67,-1.83,71,89700,0,1194,275,7,0,7,772,0,779,272,141,2.00,6,6,999.0,999,9,999999999,8,0.1010,0,88,0.200,0.0,0.0
2005,2,22,20,0,?9?9?9?9E0?9?9?9*9*9?9*9*9?9*9*9?9?9*9*9*9*9C9*9*9,1.69,-1.31,79,89700,0,0,279,0,0,0,0,0,0,0,201,2.00,7,7,999.0,999,9,999999999,8,0.1010,0,88,0.200,0.0,0.0
2005,2,22,21,0,?9?9?9?9E0?9?9?9*9*9?9*9*9?9?9?9?9?9*9*9*9*9C9*9*9,0.70,-2.30,79,89700,0,0,275,0,0,0,0,0,0,0,0,0.00,7,7,999.0,999,9,999999999,7,0.1010,0,88,0.200,0.0,0.0
2005,2,22,22,0,?9?9?9?9E0?9?9?9*9*9?9*9*9?9*9*9?9?9*9*9*9*9C9*9*9,-0.15,-3.15,78,89700,0,0,271,0,0,0,0,0,0,0,76,0.00,7,7,999.0,999,9,999999999,7,0.1010,0,88,0.210,0.0,0.0
2005,2,22,23,0,?9?9?9?9E0?9?9?9*9*9?9*9*9?9*9*9?9?9*9*9*9*9C9*9*9,-0.89,-3.89,78,89700,0,0,268,0,0,0,0,0,0,0,257,0.00,7,7,999.0,999,9,999999999,6,0.1010,0,88,0.259,0.0,0.0
2005,2,22,24,0,?9?9?9?9E0?9?9?9*9*9?9*9*9?9*9*9?9?9*9*9*9*9C9*9*9,-1.57,-4.57,78,89700,0,0,265,0,0,0,0,0,0,0,38,0.00,7,7,999.0,999,9,999999999,6,0.1010,0,88,0.305,0.0,0.0
2005,2,23,1,0,?9?9?9?9E0?9?9?9*9*9?9*9*9?9*9*9?9?9*9*9*9*9C9*9*9,-2.29,-5.29,78,90270,0,0,262,0,0,0,0,0,0,0,266,0.00,7,7,999.0,999,9,999999999,5,0.1020,0,88,0.353,0.0,0.0
2005,2,23,2,0,?9?9?9?9E0?9?9?9*9*9?9*9*9?9*9*9?9?9*9*9*9*9C9*9*9,-3.11,-6.11,77,90270,0,0,258,0,0,0,0,0,0,0,333,0.00,7,7,999.0,999,9,999999999,5,0.1020,0,88,0.407,0.0,0.0
2005,2,23,3,0,?9?9?9?9E0?9?9?9*9*9?9*9*9?9?9?9?9?9*9*9*9*9C9*9*9,-4.10,-7.10,77,90270,0,0,253,0,0,0,0,0,0,0,315,2.00,7,7,999.0,999,9,999999999,5,0.1020,0,88,0.473,0.0,0.0
2005,2,23,4,0,?9?9?9?9E0?9?9?9*9*9?9*9*9?9*9*9?9?9*9*9*9*9C9*9*9,-5.29,-8.29,77,90270,0,0,248,0,0,0,0,0,0,0,151,2.00,7,7,999.0,999,9,999999999,4,0.1020,0,88,0.553,0.0,0.0
2005,2,23,5,0,?9?9?9?9E0?9?9?9*9*9?9*9*9?9*9*9?9?9*9*9*9*9C9*9*9,-6.55,-9.55,77,90270,0,0,242,0,0,0,0,0,0,0,4,2.00,7,7,999.0,999,9,999999999,4,0.1020,0,88,0.600,0.0,0.0
2005,2,23,6,0,?9?9?9?9E0?9?9?9*9*9?9*9*9?9*9*9?9?9*9*9*9*9C9*9*9,-7.67,-10.67,77,90270,0,0,237,0,0,0,0,0,0,0,118,2.00,7,7,999.0,999,9,999999999,3,0.1020,0,88,0.600,0.0,0.0
2005,2,23,7,0,?9?9?9?9E0?9?9?9*9*9?9*9*9?9*9*9?9?9*9*9*9*9C9*9*9,-8.49,-11.49,77,90270,0,0,233,0,0,0,0,0,0,0,245,2.00,7,7,999.0,999,9,999999999,3,0.1020,0,88,0.600,0.0,0.0
2005,2,23,8,0,?9?9?9?9E0?9?9?9*9*9?9*9*9?9*9*9?9?9*9*9*9*9C9*9*9,-8.80,-11.80,77,90270,14,70,232,0,0,0,0,0,0,0,239,2.00,7,7,999.0,999,9,999999999,3,0.1020,0,88,0.600,0.0,0.0
2005,2,23,9,0,?9?9?9?9E0?9?9?9*9*9?9*9*9?9?9?9?9?9*9*9*9*9C9*9*9,-8.10,-11.10,77,90270,284,1396,234,105,362,32,11371,36877,4421,2337,337,1.00,7,7,999.0,999,9,999999999,3,0.1020,0,88,0.600,0.0,0.0
2005,2,23,10,0,?9?9?9?9E0?9?9?9*9*9?9*9*9?9*9*9?9?9*9*9*9*9C9*9*9,-6.48,-9.48,77,90270,525,1396,240,308,653,63,32668,65912,8573,3129,46,1.00,7,7,999.0,999,9,999999999,4,0.1020,0,88,0.600,0.0,0.0
2005,2,23,11,0,?9?9?9?9E0?9?9?9*9*9?9*9*9?9*9*9?9?9*9*9*9*9C9*9*9,-4.33,-8.83,68,90270,720,1396,232,495,764,100,51927,77171,13557,3515,48,1.00,5,5,999.0,999,9,999999999,4,0.1020,0,88,0.489,0.0,0.0
2005,2,23,12,0,?9?9?9?9E0?9?9?9*9*9?9*9*9?9*9*9?9?9*9*9*9*9C9*9*9,-1.94,-6.44,68,90270,855,1396,242,553,632,166,60285,64458,22889,5473,52,1.00,5,5,999.0,999,9,999999999,5,0.1020,0,88,0.329,0.0,0.0
2005,2,23,13,0,?9?9?9?9E0?9?9?9*9*9?9*9*9?9*9*9?9?9*9*9*9*9C9*9*9,0.40,-5.60,61,90270,921,1396,243,744,898,151,78905,90713,19953,4384,37,1.00,4,4,999.0,999,9,999999999,5,0.1020,0,88,0.200,0.0,0.0
2005,2,23,14,0,?9?9?9?9E0?9?9?9*9*9?9*9*9?9*9*9?9?9*9*9*9*9C9*9*9,2.41,-3.59,62,90270,915,1396,253,647,691,194,69899,69776,26008,6405,214,1.00,4,4,999.0,999,9,999999999,6,0.1020,0,88,0.200,0.0,0.0
2005,2,23,15,0,?9?9?9?9E0?9?9?9*9*9?9*9*9?9?9?9?9?9*9*9*9*9C9*9*9,3.80,-2.20,63,90270,836,1396,268,347,0,347,36796,0,37143,15968,22,2.00,5,5,999.0,999,9,999999999,7,0.1020,0,88,0.200,0.0,0.0
2005,2,23,16,0,?9?9?9?9E0?9?9?9*9*9?9*9*9?9*9*9?9?9*9*9*9*9C9*9*9,4.30,-1.70,64,90270,689,1396,271,280,0,280,29913,0,30192,13419,266,2.00,5,5,999.0,999,9,999999999,8,0.1020,0,88,0.200,0.0,0.0
2005,2,23,17,0,?9?9?9?9E0?9?9?9*9*9?9*9*9?9*9*9?9?9*9*9*9*9C9*9*9,4.08,-1.92,64,90270,486,1396,271,324,652,97,34034,66461,12733,6998,171,2.00,5,5,999.0,999,9,999999999,8,0.1020,0,88,0.200,0.0,0.0
2005,2,23,18,0,?9?9?9?9E0?9?9?9*9*9?9*9*9?9*9*9?9?9*9*9*9*9C9*9*9,3.51,-0.99,72,90270,239,1396,278,192,893,39,20706,91046,5333,4788,3,2.00,6,6,999.0,999,9,999999999,8,0.1020,0,88,0.200,0.0,0.0
2005,2,23,19,0,?9?9?9?9E0?9?9?9*9*9?9*9*9?9*9*9?9?9*9*9*9*9C9*9*9,2.72,-1.78,71,90270,0,1219,275,20,0,6,2164,0,655,228,324,2.00,6,6,999.0,999,9,999999999,8,0.1020,0,88,0.200,0.0,0.0
2005,2,23,20,0,?9?9?9?9E0?9?9?9*9*9?9*9*9?9*9*9?9?9*9*9*9*9C9*9*9,1.84,-1.16,80,90270,0,0,280,0,0,0,0,0,0,0,204,2.00,7,7,999.0,999,9,999999999,8,0.1020,0,88,0.200,0.0,0.0
2005,2,23,21,0,?9?9?9?9E0?9?9?9*9*9?9*9*9?9?9?9?9?9*9*9*9*9C9*9*9,1.00,-2.00,79,90270,0,0,277,0,0,0,0,0,0,0,45,2.00,7,7,999.0,999,9,999999999,7,0.1020,0,88,0.200,0.0,0.0
2005,2,23,22,0,?9?9?9?9E0?9?9?9*9*9?9*9*9?9*9*9?9?9*9*9*9*9C9*9*9,0.31,-2.69,78,90270,0,0,274,0,0,0,0,0,0,0,44,2.00,7,7,999.0,999,9,999999999,7,0.1020,0,88,0.200,0.0,0.0
2005,2,23,23,0,?9?9?9?9E0?9?9?9*9*9?9*9*9?9*9*9?9?9*9*9*9*9C9*9*9,-0.24,-3.24,78,90270,0,0,271,0,0,0,0,0,0,0,196,2.00,7,7,999.0,999,9,999999999,7,0.1020,0,88,0.216,0.0,0.0
2005,2,23,24,0,?9?9?9?9E0?9?9?9*9*9?9*9*9?9*9*9?9?9*9*9*9*9C9*9*9,-0.71,-3.71,78,90270,0,0,269,0,0,0,0,0,0,0,271,2.00,7,7,999.0,999,9,999999999,6,0.1020,0,88,0.247,0.0,0.0
2005,2,24,1,0,?9?9?9?9E0?9?9?9*9*9?9*9*9?9*9*9?9?9*9*9*9*9C9*9*9,-1.13,-4.13,78,90510,0,0,267,0,0,0,0,0,0,0,161,2.00,7,7,999.0,999,9,999999999,6,0.1030,0,88,0.275,0.0,0.0
2005,2,24,2,0,?9?9?9?9E0?9?9?9*9*9?9*9*9?9*9*9?9?9*9*9*9*9C9*9*9,-1.54,-4.54,78,90510,0,0,265,0,0,0,0,0,0,0,108,2.00,7,7,999.0,999,9,999999999,6,0.1030,0,88,0.303,0.0,0.0
2005,2,24,3,0,?9?9?9?9E0?9?9?9*9*9?9*9*9?9?9?9?9?9*9*9*9*9C9*9*9,-2.00,-5.00,78,90510,0,0,263,0,0,0,0,0,0,0,360,2.00,7,7,999.0,999,9,999999999,6,0.1030,0,88,0.333,0.0,0.0
2005,2,24,4,0,?9?9?9?9E0?9?9?9*9*9?9*9*9?9*9*9?9?9*9*9*9*9C9*9*9,-2.52,-5.52,78,90510,0,0,260,0,0,0,0,0,0,0,271,2.00,7,7,999.0,999,9,999999999,5,0.1030,0,88,0.368,0.0,0.0
2005,2,24,5,0,?9?9?9?9E0?9?9?9*9*9?9*9*9?9*9*9?9?9*9*9*9*9C9*9*9,-3.06,-6.06,77,90510,0,0,257,0,0,0,0,0,0,0,53,2.00,7,7,999.0,999,9,999999999,5,0.1030,0,88,0.404,0.0,0.0
2005,2,24,6,0,?9?9?9?9E0?9?9?9*9*9?9*9*9?9*9*9?9?9*9*9*9*9C9*9*9,-3.53,-6.53,77,90510,0,0,254,0,0,0,0,0,0,0,241,2.00,7,7,999.0,999,9,999999999,5,0.1030,0,88,0.435,0.0,0.0
2005,2,24,7,0,?9?9?9?9E0?9?9?9*9*9?9*9*9?9*9*9?9?9*9*9*9*9C9*9*9,-3.87,-6.87,77,90510,0,0,253,0,0,0,0,0,0,0,242,2.00,7,7,999.0,999,9,999999999,5,0.1030,0,88,0.458,0.0,0.0
2005,2,24,8,0,?9?9?9?9E0?9?9?9*9*9?9*9*9?9*9*9?9?9*9*9*9*9C9*9*9,-4.00,-7.00,77,90510,20,101,252,0,0,0,0,0,0,0,303,2.00,7,7,999.0,999,9,999999999,5,0.1030,0,88,0.467,0.0,0.0
2005,2,24,9,0,?9?9?9?9E0?9?9?9*9*9?9*9*9?9?9?9?9?9*9*9*9*9C9*9*9,-3.10,-6.10,77,90510,291,1396,255,144,364,68,15241,37161,9085,4746,0,0.00,7,7,999.0,999,9,999999999,5,0.1030,0,88,0.407,0.0,0.0
2005,2,24,10,0,?9?9?9?9E0?9?9?9*9*9?9*9*9?9*9*9?9?9*9*9*9*9C9*9*9,-1.87,-4.87,78,90510,531,1396,260,137,0,137,14610,0,14746,7237,19,0.00,7,7,999.0,999,9,999999999,6,0.1030,0,88,0.325,0.0,0.0
2005,2,24,11,0,?9?9?9?9E0?9?9?9*9*9?9*9*9?9*9*9?9?9*9*9*9*9C9*9*9,-0.80,-5.30,68,90510,726,1396,247,218,0,218,23124,0,23342,10908,44,0.00,5,5,999.0,999,9,999999999,5,0.1030,0,88,0.253,0.0,0.0
2005,2,24,12,0,?9?9?9?9E0?9?9?9*9*9?9*9*9?9*9*9?9?9*9*9*9*9C9*9*9,0.17,-4.33,69,90510,861,1396,252,286,0,286,30034,0,30320,13444,28,0.00,5,5,999.0,999,9,999999999,6,0.1030,0,88,0.200,0.0,0.0
2005,2,24,13,0,?9?9?9?9E0?9?9?9*9*9?9*9*9?9*9*9?9?9*9*9*9*9C9*9*9,1.03,-4.97,61,90510,928,1396,246,327,0,327,34384,0,34712,14409,147,0.00,4,4,999.0,999,9,999999999,6,0.1030,0,88,0.200,0.0,0.0
2005,2,24,14,0,?9?9?9?9E0?9?9?9*9*9?9*9*9?9*9*9?9?9*9*9*9*9C9*9*9,1.84,-4.16,62,90510,921,1396,250,334,0,334,35113,0,35447,15048,22,0.00,4,4,999.0,999,9,999999999,6,0.1030,0,88,0.200,0.0,0.0
2005,2,24,15,0,?9?9?9?9E0?9?9?9*9*9?9*9*9?9?9?9?9?9*9*9*9*9C9*9*9,2.60,-3.40,62,90510,842,1396,254,790,691,372,84505,69822,42829,14897,337,3.00,4,4,999.0,999,9,999999999,7,0.1030,0,88,0.200,0.0,0.0
2005,2,24,16,0,?9?9?9?9E0?9?9?9*9*9?9*9*9?9*9*9?9?9*9*9*9*9C9*9*9,3.10,-2.90,63,90510,695,1396,257,637,675,300,67517,67511,36345,15920,201,3.00,4,4,999.0,999,9,999999999,7,0.1030,0,88,0.200,0.0,0.0
2005,2,24,17,0,?9?9?9?9E0?9?9?9*9*9?9*9*9?9*9*9?9?9*9*9*9*9C9*9*9,2.73,-3.27,63,90510,491,1396,256,168,0,168,18010,0,18179,8079,14,3.00,4,4,999.0,999,9,999999999,7,0.1030,0,88,0.200,0.0,0.0
2005,2,24,18,0,?9?9?9?9E0?9?9?9*9*9?9*9*9?9*9*9?9?9*9*9*9*9C9*9*9,1.77,-2.73,70,90510,244,1396,270,221,667,104,23200,68064,13442,11983,232,3.00,6,6,999.0,999,9,999999999,7,0.1030,0,88,0.200,0.0,0.0
2005,2,24,19,0,?9?9?9?9E0?9?9?9*9*9?9*9*9?9*9*9?9?9*9*9*9*9C9*9*9,0.48,-4.02,69,90510,0,1243,264,12,0,12,1254,0,1265,441,64,3.00,6,6,999.0,999,9,999999999,6,0.1030,0,88,0.200,0.0,0.0
2005,2,24,20,0,?9?9?9?9E0?9?9?9*9*9?9*9*9?9*9*9?9?9*9*9*9*9C9*9*9,-0.89,-3.89,78,90510,0,0,267,0,0,0,0,0,0,0,169,3.00,7,7,999.0,999,9,999999999,6,0.1030,0,88,0.259,0.0,0.0
2005,2,24,21,0,?9?9?9?9E0?9?9?9*9*9?9*9*9?9?9?9?9?9*9*9*9*9C9*9*9,-2.10,-5.10,78,90510,0,0,262,0,0,0,0,0,0,0,315,4.00,7,7,999.0,999,9,999999999,6,0.1030,0,88,0.340,0.0,0.0
2005,2,24,22,0,?9?9?9?9E0?9?9?9*9*9?9*9*9?9*9*9?9?9*9*9*9*9C9*9*9,-2.96,-5.96,77,90510,0,0,259,0,0,0,0,0,0,0,232,4.00,7,7,999.0,999,9,999999999,5,0.1030,0,88,0.397,0.0,0.0
2005,2,24,23,0,?9?9?9?9E0?9?9?9*9*9?9*9*9?9*9*9?9?9*9*9*9*9C9*9*9,-3.54,-6.54,77,90510,0,0,256,0,0,0,0,0,0,0,184,4.00,7,7,999.0,999,9,999999999,5,0.1030,0,88,0.436,0.0,0.0
2005,2,24,24,0,?9?9?9?9E0?9?9?9*9*9?9*9*9?9*9*9?9?9*9*9*9*9C9*9*9,-3.96,-6.96,77,90510,0,0,254,0,0,0,0,0,0,0,243,4.00,7,7,999.0,999,9,999999999,5,0.1030,0,88,0.464,0.0,0.0
2005,2,25,1,0,?9?9?9?9E0?9?9?9*9*9?9*9*9?9*9*9?9?9*9*9*9*9C9*9*9,-4.34,-7.34,77,90430,0,0,253,0,0,0,0,0,0,0,130,4.00,7,7,999.0,999,9,999999999,4,0.1030,0,88,0.489,0.0,0.0
2005,2,25,2,0,?9?9?9?9E0?9?9?9*9*9?9*9*9?9*9*9?9?9*9*9*9*9C9*9*9,-4.81,-7.81,77,90430,0,0,250,0,0,0,0,0,0,0,239,4.00,7,7,999.0,999,9,999999999,4,0.1030,0,88,0.521,0.0,0.0
2005,2,25,3,0,?9?9?9?9E0?9?9?9*9*9?9*9*9?9?9?9?9?9*9*9*9*9C9*9*9,-5.50,-8.50,77,90430,0,0,247,0,0,0,0,0,0,0,270,4.00,7,7,999.0,999,9,999999999,4,0.1030,0,88,0.567,0.0,0.0
2005,2,25,4,0,?9?9?9?9E0?9?9?9*9*9?9*9*9?9*9*9?9?9*9*9*9*9C9*9*9,-6.47,-9.47,77,90430,0,0,243,0,0,0,0,0,0,0,101,4.00,7,7,999.0,999,9,999999999,4,0.1030,0,88,0.600,0.0,0.0
2005,2,25,5,0,?9?9?9?9E0?9?9?9*9*9?9*9*9?9*9*9?9?9*9*9*9*9C9*9*9,-7.58,-10.58,77,90430,0,0,238,0,0,0,0,0,0,0,277,4.00,7,7,999.0,999,9,999999999,3,0.1030,0,88,0.600,0.0,0.0
2005,2,25,6,0,?9?9?9?9E0?9?9?9*9*9?9*9*9?9*9*9?9?9*9*9*9*9C9*9*9,-8.62,-11.62,77,90430,0,0,233,0,0,0,0,0,0,0,123,4.00,7,7,999.0,999,9,999999999,3,0.1030,0,88,0.600,0.0,0.0
2005,2,25,7,0,?9?9?9?9E0?9?9?9*9*9?9*9*9?9*9*9?9?9*9*9*9*9C9*9*9,-9.40,-12.40,76,90430,0,0,230,0,0,0,0,0,0,0,0,4.00,7,7,999.0,999,9,999999999,3,0.1030,0,88,0.600,0.0,0.0
2005,2,25,8,0,?9?9?9?9E0?9?9?9*9*9?9*9*9?9*9*9?9?9*9*9*9*9C9*9*9,-9.70,-12.70,76,90430,27,132,228,0,0,0,0,0,0,0,167,4.00,7,7,999.0,999,9,999999999,3,0.1030,0,88,0.600,0.0,0.0
2005,2,25,9,0,?9?9?9?9E0?9?9?9*9*9?9*9*9?9?9?9?9?9*9*9*9*9C9*9*9,-8.90,-11.90,77,90430,297,1395,231,117,406,30,12593,41393,4207,2194,270,5.00,7,7,999.0,999,9,999999999,3,0.1030,0,88,0.600,0.0,0.0
2005,2,25,10,0,?9?9?9?9E0?9?9?9*9*9?9*9*9?9*9*9?9?9*9*9*9*9C9*9*9,-7.79,-10.79,77,90430,538,1395,235,166,0,166,17733,0,17899,8618,229,5.00,7,7,999.0,999,9,999999999,3,0.1030,0,88,0.600,0.0,0.0
2005,2,25,11,0,?9?9?9?9E0?9?9?9*9*9?9*9*9?9*9*9?9?9*9*9*9*9C9*9*9,-6.70,-11.20,67,90430,732,1395,222,449,634,116,49376,65291,15388,4397,1,5.00,5,5,999.0,999,9,999999999,3,0.1030,0,88,0.600,0.0,0.0
2005,2,25,12,0,?9?9?9?9E0?9?9?9*9*9?9*9*9?9*9*9?9?9*9*9*9*9C9*9*9,-5.45,-9.95,68,90430,868,1395,227,345,0,345,36231,0,36576,15183,115,5.00,5,5,999.0,999,9,999999999,3,0.1030,0,88,0.563,0.0,0.0
2005,2,25,13,0,?9?9?9?9E0?9?9?9*9*9?9*9*9?9*9*9?9?9*9*9*9*9C9*9*9,-3.90,-9.90,59,90430,934,1395,224,672,744,173,72572,75915,23555,5369,143,5.00,4,4,999.0,999,9,999999999,3,0.1030,0,88,0.460,0.0,0.0
2005,2,25,14,0,?9?9?9?9E0?9?9?9*9*9?9*9*9?9*9*9?9?9*9*9*9*9C9*9*9,-1.91,-7.91,60,90430,927,1395,233,748,933,127,77770,94211,17306,3309,119,5.00,4,4,999.0,999,9,999999999,4,0.1030,0,88,0.327,0.0,0.0
2005,2,25,15,0,?9?9?9?9E0?9?9?9*9*9?9*9*9?9?9?9?9?9*9*9*9*9C9*9*9,0.70,-5.30,61,90430,848,1395,245,684,933,116,71770,94192,15587,3955,315,7.00,4,4,999.0,999,9,999999999,5,0.1030,0,88,0.200,0.0,0.0
2005,2,25,16,0,?9?9?9?9E0?9?9?9*9*9?9*9*9?9*9*9?9?9*9*9*9*9C9*9*9,2.80,-3.20,63,90430,701,1395,256,552,911,94,57963,92924,12494,4509,135,7.00,4,4,999.0,999,9,999999999,7,0.1030,0,88,0.200,0.0,0.0
2005,2,25,17,0,?9?9?9?9E0?9?9?9*9*9?9*9*9?9*9*9?9?9*9*9*9*9C9*9*9,2.57,-3.43,62,90430,497,1395,255,378,881,64,40475,89849,8626,4763,207,7.00,4,4,999.0,999,9,999999999,6,0.1030,0,88,0.200,0.0,0.0
2005,2,25,18,0,?9?9?9?9E0?9?9?9*9*9?9*9*9?9*9*9?9?9*9*9*9*9C9*9*9,1.99,-2.51,70,90430,249,1395,271,194,899,33,21110,91713,4548,4021,98,7.00,6,6,999.0,999,9,999999999,7,0.1030,0,88,0.200,0.0,0.0
2005,2,25,19,0,?9?9?9?9E0?9?9?9*9*9?9*9*9?9*9*9?9?9*9*9*9*9C9*9*9,1.17,-3.33,70,90430,0,1268,268,26,0,7,2849,0,741,258,233,7.00,6,6,999.0,999,9,999999999,7,0.1030,0,88,0.200,0.0,0.0
2005,2,25,20,0,?9?9?9?9E0?9?9?9*9*9?9*9*9?9*9*9?9?9*9*9*9*9C9*9*9,0.27,-2.73,78,90430,0,0,273,0,0,0,0,0,0,0,205,7.00,7,7,999.0,999,9,999999999,7,0.1030,0,88,0.200,0.0,0.0
2005,2,25,21,0,?9?9?9?9E0?9?9?9*9*9?9*9*9?9?9?9?9?9*9*9*9*9C9*9*9,-0.60,-3.60,78,90430,0,0,269,0,0,0,0,0,0,0,292,3.00,7,7,999.0,999,9,999999999,6,0.1030,0,88,0.240,0.0,0.0
2005,2,25,22,0,?9?9?9?9E0?9?9?9*9*9?9*9*9?9*9*9?9?9*9*9*9*9C9*9*9,-1.33,-4.33,78,90430,0,0,266,0,0,0,0,0,0,0,268,3.00,7,7,999.0,999,9,999999999,6,0.1030,0,88,0.289,0.0,0.0
2005,2,25,23,0,?9?9?9?9E0?9?9?9*9*9?9*9*9?9*9*9?9?9*9*9*9*9C9*9*9,-1.97,-4.97,78,90430,0,0,263,0,0,0,0,0,0,0,105,3.00,7,7,999.0,999,9,999999999,6,0.1030,0,88,0.331,0.0,0.0
2005,2,25,24,0,?9?9?9?9E0?9?9?9*9*9?9*9*9?9*9*9?9?9*9*9*9*9C9*9*9,-2.60,-5.60,78,90430,0,0,260,0,0,0,0,0,0,0,76,3.00,7,7,999.0,999,9,999999999,5,0.1030,0,88,0.373,0.0,0.0
2005,2,26,1,0,?9?9?9?9E0?9?9?9*9*9?9*9*9?9*9*9?9?9*9*9*9*9C9*9*9,-3.31,-6.31,77,90200,0,0,257,0,0,0,0,0,0,0,182,3.00,7,7,999.0,999,9,999999999,5,0.1040,0,88,0.421,0.0,0.0
2005,2,26,2,0,?9?9?9?9E0?9?9?9*9*9?9*9*9?9*9*9?9?9*9*9*9*9C9*9*9,-4.18,-7.18,77,90200,0,0,253,0,0,0,0,0,0,0,84,3.00,7,7,999.0,999,9,999999999,5,0.1040,0,88,0.479,0.0,0.0
2005,2,26,3,0,?9?9?9?9E0?9?9?9*9*9?9*9*9?9?9?9?9?9*9*9*9*9C9*9*9,-5.30,-8.30,77,90200,0,0,248,0,0,0,0,0,0,0,360,3.00,7,7,999.0,999,9,999999999,4,0.1040,0,88,0.553,0.0,0.0
2005,2,26,4,0,?9?9?9?9E0?9?9?9*9*9?9*9*9?9*9*9?9?9*9*9*9*9C9*9*9,-6.69,-9.69,77,90200,0,0,242,0,0,0,0,0,0,0,312,3.00,7,7,999.0,999,9,999999999,4,0.1040,0,88,0.600,0.0,0.0
2005,2,26,5,0,?9?9?9?9E0?9?9?9*9*9?9*9*9?9*9*9?9?9*9*9*9*9C9*9*9,-8.18,-11.18,77,90200,0,0,235,0,0,0,0,0,0,0,156,3.00,7,7,999.0,999,9,999999999,3,0.1040,0,88,0.600,0.0,0.0
2005,2,26,6,0,?9?9?9?9E0?9?9?9*9*9?9*9*9?9*9*9?9?9*9*9*9*9C9*9*9,-9.54,-12.54,76,90200,0,0,229,0,0,0,0,0,0,0,229,3.00,7,7,999.0,999,9,999999999,3,0.1040,0,88,0.600,0.0,0.0
2005,2,26,7,0,?9?9?9?9E0?9?9?9*9*9?9*9*9?9*9*9?9?9*9*9*9*9C9*9*9,-10.52,-13.52,76,90200,0,0,225,0,0,0,0,0,0,0,55,3.00,7,7,999.0,999,9,999999999,2,0.1040,0,88,0.600,0.0,0.0
2005,2,26,8,0,?9?9?9?9E0?9?9?9*9*9?9*9*9?9*9*9?9?9*9*9*9*9C9*9*9,-10.90,-13.90,76,90200,33,164,223,0,0,0,0,0,0,0,43,3.00,7,7,999.0,999,9,999999999,2,0.1040,0,88,0.600,0.0,0.0
2005,2,26,9,0,?9?9?9?9E0?9?9?9*9*9?9*9*9?9?9?9?9?9*9*9*9*9C9*9*9,-10.40,-13.40,76,90200,304,1394,225,122,429,28,13158,43336,3986,2064,0,0.00,7,7,999.0,999,9,999999999,2,0.1040,0,88,0.600,0.0,0.0
2005,2,26,10,0,?9?9?9?9E0?9?9?9*9*9?9*9*9?9*9*9?9?9*9*9*9*9C9*9*9,-9.10,-12.10,77,90200,545,1394,230,300,652,45,32100,65880,6304,2297,174,0.00,7,7,999.0,999,9,999999999,3,0.1040,0,88,0.600,0.0,0.0
2005,2,26,11,0,?9?9?9?9E0?9?9?9*9*9?9*9*9?9*9*9?9?9*9*9*9*9C9*9*9,-7.17,-11.67,67,90200,739,1394,220,461,667,107,51119,68667,14318,4060,96,0.00,5,5,999.0,999,9,999999999,3,0.1040,0,88,0.600,0.0,0.0
2005,2,26,12,0,?9?9?9?9E0?9?9?9*9*9?9*9*9?9*9*9?9?9*9*9*9*9C9*9*9,-4.72,-9.22,68,90200,874,1394,230,621,841,93,65188,84942,12859,2795,127,0.00,5,5,999.0,999,9,999999999,4,0.1040,0,88,0.515,0.0,0.0
2005,2,26,13,0,?9?9?9?9E0?9?9?9*9*9?9*9*9?9*9*9?9?9*9*9*9*9C9*9*9,-1.87,-7.87,60,90200,940,1394,233,710,893,107,74506,90243,14697,2876,98,0.00,4,4,999.0,999,9,999999999,4,0.1040,0,88,0.325,0.0,0.0
2005,2,26,14,0,?9?9?9?9E0?9?9?9*9*9?9*9*9?9*9*9?9?9*9*9*9*9C9*9*9,1.24,-4.76,61,90200,933,1394,247,724,919,109,76066,92824,14896,3153,249,0.00,4,4,999.0,999,9,999999999,6,0.1040,0,88,0.200,0.0,0.0
2005,2,26,15,0,?9?9?9?9E0?9?9?9*9*9?9*9*9?9?9?9?9?9*9*9*9*9C9*9*9,4.50,-1.50,64,90200,853,1394,272,663,919,99,70228,93744,13524,3480,292,6.00,5,5,999.0,999,9,999999999,8,0.1040,0,88,0.200,0.0,0.0
2005,2,26,16,0,?9?9?9?9E0?9?9?9*9*9?9*9*9?9*9*9?9?9*9*9*9*9C9*9*9,6.70,0.70,66,90200,706,1394,284,519,786,120,54515,80203,15780,5300,154,6.00,5,5,999.0,999,9,999999999,10,0.1040,0,88,0.200,0.0,0.0
2005,2,26,17,0,?9?9?9?9E0?9?9?9*9*9?9*9*9?9*9*9?9?9*9*9*9*9C9*9*9,6.33,0.33,65,90200,502,1394,282,210,0,210,22428,0,22638,9852,137,6.00,5,5,999.0,999,9,999999999,9,0.1040,0,88,0.200,0.0,0.0
2005,2,26,18,0,?9?9?9?9E0?9?9?9*9*9?9*9*9?9*9*9?9?9*9*9*9*9C9*9*9,5.37,0.87,73,90200,254,1394,288,184,775,43,19890,79828,5811,5128,1,6.00,6,6,999.0,999,9,999999999,10,0.1040,0,88,0.200,0.0,0.0
2005,2,26,19,0,?9?9?9?9E0?9?9?9*9*9?9*9*9?9*9*9?9?9*9*9*9*9C9*9*9,4.01,-0.49,72,90200,0,1292,281,17,0,17,1878,0,1896,661,188,6.00,6,6,999.0,999,9,999999999,9,0.1040,0,88,0.200,0.0,0.0
2005,2,26,20,0,?9?9?9?9E0?9?9?9*9*9?9*9*9?9*9*9?9?9*9*9*9*9C9*9*9,2.46,-0.54,80,90200,0,0,283,0,0,0,0,0,0,0,179,6.00,7,7,999.0,999,9,999999999,9,0.1040,0,88,0.200,0.0,0.0
2005,2,26,21,0,?9?9?9?9E0?9?9?9*9*9?9*9*9?9?9?9?9?9*9*9*9*9C9*9*9,0.90,-2.10,79,90200,0,0,276,0,0,0,0,0,0,0,0,0.00,7,7,999.0,999,9,999999999,7,0.1040,0,88,0.200,0.0,0.0
2005,2,26,22,0,?9?9?9?9E0?9?9?9*9*9?9*9*9?9*9*9?9?9*9*9*9*9C9*9*9,-0.50,-3.50,78,90200,0,0,270,0,0,0,0,0,0,0,111,0.00,7,7,999.0,999,9,999999999,6,0.1040,0,88,0.233,0.0,0.0
2005,2,26,23,0,?9?9?9?9E0?9?9?9*9*9?9*9*9?9*9*9?9?9*9*9*9*9C9*9*9,-1.74,-4.74,78,90200,0,0,264,0,0,0,0,0,0,0,132,0.00,7,7,999.0,999,9,999999999,6,0.1040,0,88,0.316,0.0,0.0
2005,2,26,24,0,?9?9?9?9E0?9?9?9*9*9?9*9*9?9*9*9?9?9*9*9*9*9C9*9*9,-2.87,-5.87,77,90200,0,0,259,0,0,0,0,0,0,0,82,0.00,7,7,999.0,999,9,999999999,5,0.1040,0,88,0.391,0.0,0.0
2005,2,27,1,0,?9?9?9?9E0?9?9?9*9*9?9*9*9?9*9*9?9?9*9*9*9*9C9*9*9,-3.94,-6.94,77,90000,0,0,254,0,0,0,0,0,0,0,195,0.00,7,7,999.0,999,9,999999999,5,0.1050,0,88,0.463,0.0,0.0
2005,2,27,2,0,?9?9?9?9E0?9?9?9*9*9?9*9*9?9*9*9?9?9*9*9*9*9C9*9*9,-5.00,-8.00,77,90000,0,0,250,0,0,0,0,0,0,0,272,0.00,7,7,999.0,999,9,999999999,4,0.1050,0,88,0.533,0.0,0.0
2005,2,27,3,0,?9?9?9?9E0?9?9?9*9*9?9*9*9?9?9?9?9?9*9*9*9*9C9*9*9,-6.10,-9.10,77,90000,0,0,245,0,0,0,0,0,0,0,0,0.00,7,7,999.0,999,9,999999999,4,0.1050,0,88,0.600,0.0,0.0
2005,2,27,4,0,?9?9?9?9E0?9?9?9*9*9?9*9*9?9*9*9?9?9*9*9*9*9C9*9*9,-7.25,-10.25,77,90000,0,0,239,0,0,0,0,0,0,0,44,0.00,7,7,999.0,999,9,999999999,3,0.1050,0,88,0.600,0.0,0.0
2005,2,27,5,0,?9?9?9?9E0?9?9?9*9*9?9*9*9?9*9*9?9?9*9*9*9*9C9*9*9,-8.36,-11.36,77,90000,0,0,234,0,0,0,0,0,0,0,249,0.00,7,7,999.0,999,9,999999999,3,0.1050,0,88,0.600,0.0,0.0
2005,2,27,6,0,?9?9?9?9E0?9?9?9*9*9?9*9*9?9*9*9?9?9*9*9*9*9C9*9*9,-9.30,-12.30,76,90000,0,0,230,0,0,0,0,0,0,0,335,0.00,7,7,999.0,999,9,999999999,3,0.1050,0,88,0.600,0.0,0.0
2005,2,27,7,0,?9?9?9?9E0?9?9?9*9*9?9*9*9?9*9*9?9?9*9*9*9*9C9*9*9,-9.95,-12.95,76,90000,0,0,227,0,0,0,0,0,0,0,238,0.00,7,7,999.0,999,9,999999999,3,0.1050,0,88,0.600,0.0,0.0
2005,2,27,8,0,?9?9?9?9E0?9?9?9*9*9?9*9*9?9*9*9?9?9*9*9*9*9C9*9*9,-10.20,-13.20,76,90000,40,196,226,0,0,0,0,0,0,0,260,0.00,7,7,999.0,999,9,999999999,2,0.1050,0,88,0.600,0.0,0.0
2005,2,27,9,0,?9?9?9?9E0?9?9?9*9*9?9*9*9?9?9?9?9?9*9*9*9*9C9*9*9,-10.00,-13.00,76,90000,310,1394,226,76,253,20,8394,25849,2856,1448,0,0.00,7,7,999.0,999,9,999999999,3,0.1050,0,88,0.600,0.0,0.0
2005,2,27,10,0,?9?9?9?9E0?9?9?9*9*9?9*9*9?9*9*9?9?9*9*9*9*9C9*9*9,-8.49,-11.49,77,90000,551,1394,232,380,795,65,40254,80249,8941,3132,156,0.00,7,7,999.0,999,9,999999999,3,0.1050,0,88,0.600,0.0,0.0
2005,2,27,11,0,?9?9?9?9E0?9?9?9*9*9?9*9*9?9*9*9?9?9*9*9*9*9C9*9*9,-5.77,-10.27,67,90000,746,1394,226,599,927,103,62908,93587,14001,3397,317,0.00,5,5,999.0,999,9,999999999,3,0.1050,0,88,0.585,0.0,0.0
2005,2,27,12,0,?9?9?9?9E0?9?9?9*9*9?9*9*9?9*9*9?9?9*9*9*9*9C9*9*9,-2.33,-6.83,68,90000,880,1394,240,370,432,96,41754,44978,14693,3169,288,0.00,5,5,999.0,999,9,999999999,5,0.1050,0,88,0.355,0.0,0.0
2005,2,27,13,0,?9?9?9?9E0?9?9?9*9*9?9*9*9?9*9*9?9?9*9*9*9*9C9*9*9,1.31,-4.69,61,90000,947,1394,247,422,459,110,46839,47319,16451,3400,112,0.00,4,4,999.0,999,9,999999999,6,0.1050,0,88,0.200,0.0,0.0
2005,2,27,14,0,?9?9?9?9E0?9?9?9*9*9?9*9*9?9*9*9?9?9*9*9*9*9C9*9*9,4.65,-1.35,64,90000,939,1394,272,431,473,112,48244,48674,16793,3694,263,0.00,5,5,999.0,999,9,999999999,8,0.1050,0,88,0.200,0.0,0.0
2005,2,27,15,0,?9?9?9?9E0?9?9?9*9*9?9*9*9?9?9?9?9?9*9*9*9*9C9*9*9,7.20,1.20,66,90000,859,1394,286,833,1118,143,87491,114048,19044,4153,225,3.00,5,5,999.0,999,9,999999999,10,0.1050,0,88,0.200,0.0,0.0
2005,2,27,16,0,?9?9?9?9E0?9?9?9*9*9?9*9*9?9*9*9?9?9*9*9*9*9C9*9*9,8.30,2.30,66,90000,712,1394,292,675,1093,116,71531,111479,15307,5218,233,3.00,5,5,999.0,999,9,999999999,11,0.1050,0,88,0.200,0.0,0.0
2005,2,27,17,0,?9?9?9?9E0?9?9?9*9*9?9*9*9?9*9*9?9?9*9*9*9*9C9*9*9,7.80,1.80,66,90000,507,1394,290,465,1057,80,49775,107848,10552,5676,133,3.00,5,5,999.0,999,9,999999999,11,0.1050,0,88,0.200,0.0,0.0
2005,2,27,18,0,?9?9?9?9E0?9?9?9*9*9?9*9*9?9*9*9?9?9*9*9*9*9C9*9*9,6.50,2.00,73,90000,259,1394,294,114,455,30,12591,46848,4135,3570,72,3.00,6,6,999.0,999,9,999999999,11,0.1050,0,88,0.200,0.0,0.0
2005,2,27,19,0,?9?9?9?9E0?9?9?9*9*9?9*9*9?9*9*9?9?9*9*9*9*9C9*9*9,4.71,0.21,73,90000,0,1317,285,42,0,7,4513,0,783,273,61,3.00,6,6,999.0,999,9,999999999,9,0.1050,0,88,0.200,0.0,0.0
2005,2,27,20,0,?9?9?9?9E0?9?9?9*9*9?9*9*9?9*9*9?9?9*9*9*9*9C9*9*9,2.71,-0.29,80,90000,0,0,284,0,0,0,0,0,0,0,131,3.00,7,7,999.0,999,9,999999999,9,0.1050,0,88,0.200,0.0,0.0
2005,2,27,21,0,?9?9?9?9E0?9?9?9*9*9?9*9*9?9?9?9?9?9*9*9*9*9C9*9*9,0.80,-2.20,79,90000,0,0,276,0,0,0,0,0,0,0,0,0.00,7,7,999.0,999,9,999999999,7,0.1050,0,88,0.200,0.0,0.0
2005,2,27,22,0,?9?9?9?9E0?9?9?9*9*9?9*9*9?9*9*9?9?9*9*9*9*9C9*9*9,-0.78,-3.78,78,90000,0,0,268,0,0,0,0,0,0,0,325,0.00,7,7,999.0,999,9,999999999,6,0.1050,0,88,0.252,0.0,0.0
2005,2,27,23,0,?9?9?9?9E0?9?9?9*9*9?9*9*9?9*9*9?9?9*9*9*9*9C9*9*9,-2.06,-5.06,78,90000,0,0,263,0,0,0,0,0,0,0,94,0.00,7,7,999.0,999,9,999999999,6,0.1050,0,88,0.337,0.0,0.0
2005,2,27,24,0,?9?9?9?9E0?9?9?9*9*9?9*9*9?9*9*9?9?9*9*9*9*9C9*9*9,-3.16,-6.16,77,90000,0,0,258,0,0,0,0,0,0,0,9,0.00,7,7,999.0,999,9,999999999,5,0.1050,0,88,0.411,0.0,0.0
2005,2,28,1,0,?9?9?9?9E0?9?9?9*9*9?9*9*9?9*9*9?9?9*9*9*9*9C9*9*9,-4.16,-7.16,77,90290,0,0,253,0,0,0,0,0,0,0,209,0.00,7,7,999.0,999,9,999999999,5,0.1060,0,88,0.477,0.0,0.0
2005,2,28,2,0,?9?9?9?9E0?9?9?9*9*9?9*9*9?9*9*9?9?9*9*9*9*9C9*9*9,-5.18,-8.18,77,90290,0,0,249,0,0,0,0,0,0,0,138,0.00,7,7,999.0,999,9,999999999,4,0.1060,0,88,0.545,0.0,0.0
2005,2,28,3,0,?9?9?9?9E0?9?9?9*9*9?9*9*9?9?9?9?9?9*9*9*9*9C9*9*9,-6.30,-9.30,77,90290,0,0,244,0,0,0,0,0,0,0,337,3.00,7,7,999.0,999,9,999999999,4,0.1060,0,88,0.600,0.0,0.0
2005,2,28,4,0,?9?9?9?9E0?9?9?9*9*9?9*9*9?9*9*9?9?9*9*9*9*9C9*9*9,-7.58,-10.58,77,90290,0,0,238,0,0,0,0,0,0,0,256,3.00,7,7,999.0,999,9,999999999,3,0.1060,0,88,0.600,0.0,0.0
2005,2,28,5,0,?9?9?9?9E0?9?9?9*9*9?9*9*9?9*9*9?9?9*9*9*9*9C9*9*9,-8.84,-11.84,77,90290,0,0,233,0,0,0,0,0,0,0,241,3.00,7,7,999.0,999,9,999999999,3,0.1060,0,88,0.600,0.0,0.0
2005,2,28,6,0,?9?9?9?9E0?9?9?9*9*9?9*9*9?9*9*9?9?9*9*9*9*9C9*9*9,-9.86,-12.86,76,90290,0,0,228,0,0,0,0,0,0,0,174,3.00,7,7,999.0,999,9,999999999,3,0.1060,0,88,0.600,0.0,0.0
2005,2,28,7,0,?9?9?9?9E0?9?9?9*9*9?9*9*9?9*9*9?9?9*9*9*9*9C9*9*9,-10.39,-13.39,76,90290,0,0,226,0,0,0,0,0,0,0,57,3.00,7,7,999.0,999,9,999999999,2,0.1060,0,88,0.600,0.0,0.0
2005,2,28,8,0,?9?9?9?9E0?9?9?9*9*9?9*9*9?9*9*9?9?9*9*9*9*9C9*9*9,-10.21,-13.21,76,90290,46,228,226,0,0,0,0,0,0,0,169,3.00,7,7,999.0,999,9,999999999,2,0.1060,0,88,0.600,0.0,0.0
2005,2,28,9,0,?9?9?9?9E0?9?9?9*9*9?9*9*9?9?9?9?9?9*9*9*9*9C9*9*9,-9.10,-12.10,77,90290,317,1393,230,126,411,32,13566,41962,4469,2266,0,0.00,7,7,999.0,999,9,999999999,3,0.1060,0,88,0.600,0.0,0.0
2005,2,28,10,0,?9?9?9?9E0?9?9?9*9*9?9*9*9?9*9*9?9?9*9*9*9*9C9*9*9,-6.92,-9.92,77,90290,558,1393,239,309,642,52,33078,64874,7189,2534,277,0.00,7,7,999.0,999,9,999999999,3,0.1060,0,88,0.600,0.0,0.0
2005,2,28,11,0,?9?9?9?9E0?9?9?9*9*9?9*9*9?9*9*9?9?9*9*9*9*9C9*9*9,-3.95,-8.45,68,90290,752,1393,233,459,633,117,50435,65179,15495,4311,176,0.00,5,5,999.0,999,9,999999999,4,0.1060,0,88,0.463,0.0,0.0
2005,2,28,12,0,?9?9?9?9E0?9?9?9*9*9?9*9*9?9*9*9?9?9*9*9*9*9C9*9*9,-0.58,-5.08,68,90290,887,1393,248,632,826,106,66375,83426,14595,2961,0,0.00,5,5,999.0,999,9,999999999,6,0.1060,0,88,0.239,0.0,0.0
2005,2,28,13,0,?9?9?9?9E0?9?9?9*9*9?9*9*9?9*9*9?9?9*9*9*9*9C9*9*9,2.81,-3.19,63,90290,953,1393,254,681,742,173,73537,74929,23701,5190,217,0.00,4,4,999.0,999,9,999999999,7,0.1060,0,88,0.200,0.0,0.0
2005,2,28,14,0,?9?9?9?9E0?9?9?9*9*9?9*9*9?9*9*9?9?9*9*9*9*9C9*9*9,5.83,-0.17,65,90290,945,1393,278,736,903,123,77305,91153,16752,3203,163,0.00,5,5,999.0,999,9,999999999,9,0.1060,0,88,0.200,0.0,0.0
2005,2,28,15,0,?9?9?9?9E0?9?9?9*9*9?9*9*9?9?9?9?9?9*9*9*9*9C9*9*9,8.10,2.10,66,90290,865,1393,291,674,903,113,71446,92093,15224,3721,180,5.00,5,5,999.0,999,9,999999999,11,0.1060,0,88,0.200,0.0,0.0
2005,2,28,16,0,?9?9?9?9E0?9?9?9*9*9?9*9*9?9*9*9?9?9*9*9*9*9C9*9*9,9.34,3.34,66,90290,718,1393,298,516,747,131,57790,76891,17043,6686,22,5.00,5,5,999.0,999,9,999999999,13,0.1060,0,88,0.200,0.0,0.0
2005,2,28,17,0,?9?9?9?9E0?9?9?9*9*9?9*9*9?9*9*9?9?9*9*9*9*9C9*9*9,9.70,3.70,66,90290,513,1393,301,210,0,210,22422,0,22631,10058,242,5.00,5,5,999.0,999,9,999999999,13,0.1060,0,88,0.200,0.0,0.0
2005,2,28,18,0,?9?9?9?9E0?9?9?9*9*9?9*9*9?9*9*9?9?9*9*9*9*9C9*9*9,9.18,4.68,73,90290,264,1393,308,110,0,110,11754,0,11974,4614,256,5.00,6,6,999.0,999,9,999999999,14,0.1060,0,88,0.200,0.0,0.0
2005,2,28,19,0,?9?9?9?9E0?9?9?9*9*9?9*9*9?9*9*9?9?9*9*9*9*9C9*9*9,7.87,3.37,73,90290,0,1341,302,34,0,9,3723,0,955,333,194,5.00,6,6,999.0,999,9,999999999,13,0.1060,0,88,0.200,0.0,0.0
2005,2,28,20,0,?9?9?9?9E0?9?9?9*9*9?9*9*9?9*9*9?9?9*9*9*9*9C9*9*9,6.09,3.09,81,90290,0,0,309,0,0,0,0,0,0,0,145,5.00,8,8,999.0,999,9,999999999,12,0.1060,0,88,0.200,0.0,0.0
2005,2,28,21,0,?9?9?9?9E0?9?9?9*9*9?9*9*9?9?9?9?9?9*9*9*9*9C9*9*9,4.20,1.20,81,90290,0,0,292,0,0,0,0,0,0,0,0,0.00,7,7,999.0,999,9,999999999,10,0.1060,0,88,0.200,0.0,0.0
2005,2,28,22,0,?9?9?9?9E0?9?9?9*9*9?9*9*9?9*9*9?9?9*9*9*9*9C9*9*9,2.47,-0.53,80,90290,0,0,284,0,0,0,0,0,0,0,222,0.00,7,7,999.0,999,9,999999999,9,0.1060,0,88,0.200,0.0,0.0
2005,2,28,23,0,?9?9?9?9E0?9?9?9*9*9?9*9*9?9*9*9?9?9*9*9*9*9C9*9*9,0.93,-2.07,79,90290,0,0,277,0,0,0,0,0,0,0,30,0.00,7,7,999.0,999,9,999999999,7,0.1060,0,88,0.200,0.0,0.0
2005,2,28,24,0,?9?9?9?9E0?9?9?9*9*9?9*9*9?9*9*9?9?9*9*9*9*9C9*9*9,-0.47,-3.47,78,90290,0,0,270,0,0,0,0,0,0,0,41,0.00,7,7,999.0,999,9,999999999,6,0.1060,0,88,0.231,0.0,0.0
2005,3,1,1,0,?9?9?9?9E0?9?9?9*9*9?9*9*9?9*9*9?9?9*9*9*9*9C9*9*9,-1.76,-4.76,78,89320,0,0,264,0,0,0,0,0,0,0,84,0.00,7,7,999.0,999,9,999999999,6,0.1070,0,88,0.317,0.0,0.0
2005,3,1,2,0,?9?9?9?9E0?9?9?9*9*9?9*9*9?9*9*9?9?9*9*9*9*9C9*9*9,-2.99,-5.99,77,89320,0,0,258,0,0,0,0,0,0,0,141,0.00,7,7,999.0,999,9,999999999,5,0.1070,0,88,0.399,0.0,0.0
2005,3,1,3,0,?9?9?9?9E0?9?9?9*9*9?9*9*9?9?9?9?9?9*9*9*9*9C9*9*9,-4.20,-7.20,77,89320,0,0,253,0,0,0,0,0,0,0,0,0.00,7,7,999.0,999,9,999999999,4,0.1070,0,88,0.480,0.0,0.0
2005,3,1,4,0,?9?9?9?9E0?9?9?9*9*9?9*9*9?9*9*9?9?9*9*9*9*9C9*9*9,-5.40,-8.40,77,89320,0,0,247,0,0,0,0,0,0,0,250,0.00,7,7,999.0,999,9,999999999,4,0.1070,0,88,0.560,0.0,0.0
2005,3,1,5,0,?9?9?9?9E0?9?9?9*9*9?9*9*9?9*9*9?9?9*9*9*9*9C9*9*9,-6.51,-9.51,77,89320,0,0,242,0,0,0,0,0,0,0,252,0.00,7,7,999.0,999,9,999999999,4,0.1070,0,88,0.600,0.0,0.0
2005,3,1,6,0,?9?9?9?9E0?9?9?9*9*9?9*9*9?9*9*9?9?9*9*9*9*9C9*9*9,-7.44,-10.44,77,89320,0,0,238,0,0,0,0,0,0,0,24,0.00,7,7,999.0,999,9,999999999,3,0.1070,0,88,0.600,0.0,0.0
2005,3,1,7,0,?9?9?9?9E0?9?9?9*9*9?9*9*9?9*9*9?9?9*9*9*9*9C9*9*9,-8.07,-11.07,77,89320,0,0,235,0,0,0,0,0,0,0,66,0.00,7,7,999.0,999,9,999999999,3,0.1070,0,88,0.600,0.0,0.0
2005,3,1,8,0,?9?9?9?9E0?9?9?9*9*9?9*9*9?9*9*9?9?9*9*9*9*9C9*9*9,-8.30,-11.30,77,89320,53,260,233,0,0,0,0,0,0,0,311,0.00,7,7,999.0,999,9,999999999,3,0.1070,0,88,0.600,0.0,0.0
2005,3,1,9,0,?9?9?9?9E0?9?9?9*9*9?9*9*9?9?9?9?9?9*9*9*9*9C9*9*9,-8.20,-11.20,77,89320,324,1392,233,208,613,65,22048,61947,8752,4310,22,2.00,7,7,999.0,999,9,999999999,3,0.1070,0,88,0.600,0.0,0.0
2005,3,1,10,0,?9?9?9?9E0?9?9?9*9*9?9*9*9?9*9*9?9?9*9*9*9*9C9*9*9,-6.53,-9.53,77,89320,564,1392,240,179,0,179,19147,0,19326,9305,236,2.00,7,7,999.0,999,9,999999999,4,0.1070,0,88,0.600,0.0,0.0
2005,3,1,11,0,?9?9?9?9E0?9?9?9*9*9?9*9*9?9*9*9?9?9*9*9*9*9C9*9*9,-3.37,-7.87,68,89320,759,1392,236,280,0,280,29683,0,29963,13441,31,2.00,5,5,999.0,999,9,999999999,4,0.1070,0,88,0.425,0.0,0.0
2005,3,1,12,0,?9?9?9?9E0?9?9?9*9*9?9*9*9?9*9*9?9?9*9*9*9*9C9*9*9,0.61,-3.89,69,89320,893,1392,262,364,0,364,38196,0,38560,15642,268,2.00,6,6,999.0,999,9,999999999,6,0.1070,0,88,0.200,0.0,0.0
2005,3,1,13,0,?9?9?9?9E0?9?9?9*9*9?9*9*9?9*9*9?9?9*9*9*9*9C9*9*9,4.72,-1.28,64,89320,959,1392,272,415,0,415,43550,0,43965,16590,72,2.00,5,5,999.0,999,9,999999999,8,0.1070,0,88,0.200,0.0,0.0
2005,3,1,14,0,?9?9?9?9E0?9?9?9*9*9?9*9*9?9*9*9?9?9*9*9*9*9C9*9*9,8.27,2.27,66,89320,951,1392,291,957,960,301,100519,94102,36671,9017,214,2.00,5,5,999.0,999,9,999999999,11,0.1070,0,88,0.200,0.0,0.0
2005,3,1,15,0,?9?9?9?9E0?9?9?9*9*9?9*9*9?9?9?9?9?9*9*9*9*9C9*9*9,10.60,4.60,66,89320,871,1392,304,388,0,388,40710,0,41097,17059,337,4.00,5,5,999.0,999,9,999999999,14,0.1070,0,88,0.200,0.0,0.0
2005,3,1,16,0,?9?9?9?9E0?9?9?9*9*9?9*9*9?9*9*9?9?9*9*9*9*9C9*9*9,11.32,5.32,67,89320,723,1392,309,770,1017,242,80873,102673,29503,10882,173,4.00,5,5,999.0,999,9,999999999,15,0.1070,0,88,0.200,0.0,0.0
2005,3,1,17,0,?9?9?9?9E0?9?9?9*9*9?9*9*9?9*9*9?9?9*9*9*9*9C9*9*9,11.30,5.30,67,89320,518,1392,309,218,0,218,23360,0,23579,10261,245,4.00,5,5,999.0,999,9,999999999,15,0.1070,0,88,0.200,0.0,0.0
2005,3,1,18,0,?9?9?9?9E0?9?9?9*9*9?9*9*9?9*9*9?9?9*9*9*9*9C9*9*9,10.81,6.31,74,89320,269,1392,317,115,0,115,12338,0,12453,4843,148,4.00,6,6,999.0,999,9,999999999,17,0.1070,0,88,0.200,0.0,0.0
2005,3,1,19,0,?9?9?9?9E0?9?9?9*9*9?9*9*9?9*9*9?9?9*9*9*9*9C9*9*9,9.58,5.08,73,89320,0,1365,311,60,0,19,6436,0,2058,699,68,4.00,6,6,999.0,999,9,999999999,15,0.1070,0,88,0.200,0.0,0.0
2005,3,1,20,0,?9?9?9?9E0?9?9?9*9*9?9*9*9?9*9*9?9?9*9*9*9*9C9*9*9,7.93,4.93,81,89320,0,0,319,0,0,0,0,0,0,0,71,4.00,8,8,999.0,999,9,999999999,15,0.1070,0,88,0.200,0.0,0.0
2005,3,1,21,0,?9?9?9?9E0?9?9?9*9*9?9*9*9?9?9?9?9?9*9*9*9*9C9*9*9,6.20,3.20,81,89320,0,0,310,0,0,0,0,0,0,0,337,5.00,8,8,999.0,999,9,999999999,12,0.1070,0,88,0.200,0.0,0.0
2005,3,1,22,0,?9?9?9?9E0?9?9?9*9*9?9*9*9?9*9*9?9?9*9*9*9*9C9*9*9,4.67,1.67,81,89320,0,0,295,0,0,0,0,0,0,0,40,5.00,7,7,999.0,999,9,999999999,11,0.1070,0,88,0.200,0.0,0.0
2005,3,1,23,0,?9?9?9?9E0?9?9?9*9*9?9*9*9?9*9*9?9?9*9*9*9*9C9*9*9,3.31,0.31,81,89320,0,0,288,0,0,0,0,0,0,0,299,5.00,7,7,999.0,999,9,999999999,9,0.1070,0,88,0.200,0.0,0.0
2005,3,1,24,0,?9?9?9?9E0?9?9?9*9*9?9*9*9?9*9*9?9?9*9*9*9*9C9*9*9,2.04,-0.96,80,89320,0,0,282,0,0,0,0,0,0,0,158,5.00,7,7,999.0,999,9,999999999,8,0.1070,0,88,0.200,0.0,0.0
2005,3,2,1,0,?9?9?9?9E0?9?9?9*9*9?9*9*9?9*9*9?9?9*9*9*9*9C9*9*9,0.77,-2.23,79,90190,0,0,276,0,0,0,0,0,0,0,94,5.00,7,7,999.0,999,9,999999999,7,0.1080,0,88,0.200,0.0,0.0
2005,3,2,2,0,?9?9?9?9E0?9?9?9*9*9?9*9*9?9*9*9?9?9*9*9*9*9C9*9*9,-0.58,-3.58,78,90190,0,0,269,0,0,0,0,0,0,0,240,5.00,7,7,999.0,999,9,999999999,6,0.1080,0,88,0.239,0.0,0.0
2005,3,2,3,0,?9?9?9?9E0?9?9?9*9*9?9*9*9?9?9?9?9?9*9*9*9*9C9*9*9,-2.10,-5.10,78,90190,0,0,262,0,0,0,0,0,0,0,360,3.00,7,7,999.0,999,9,999999999,6,0.1080,0,88,0.340,0.0,0.0
2005,3,2,4,0,?9?9?9?9E0?9?9?9*9*9?9*9*9?9*9*9?9?9*9*9*9*9C9*9*9,-3.82,-6.82,77,90190,0,0,254,0,0,0,0,0,0,0,58,3.00,7,7,999.0,999,9,999999999,5,0.1080,0,88,0.455,0.0,0.0
2005,3,2,5,0,?9?9?9?9E0?9?9?9*9*9?9*9*9?9*9*9?9?9*9*9*9*9C9*9*9,-5.56,-8.56,77,90190,0,0,246,0,0,0,0,0,0,0,121,3.00,7,7,999.0,999,9,999999999,4,0.1080,0,88,0.571,0.0,0.0
2005,3,2,6,0,?9?9?9?9E0?9?9?9*9*9?9*9*9?9*9*9?9?9*9*9*9*9C9*9*9,-7.10,-10.10,77,90190,0,0,239,0,0,0,0,0,0,0,294,3.00,7,7,999.0,999,9,999999999,3,0.1080,0,88,0.600,0.0,0.0
2005,3,2,7,0,?9?9?9?9E0?9?9?9*9*9?9*9*9?9*9*9?9?9*9*9*9*9C9*9*9,-8.19,-11.19,77,90190,0,0,234,0,0,0,0,0,0,0,196,3.00,7,7,999.0,999,9,999999999,3,0.1080,0,88,0.600,0.0,0.0
2005,3,2,8,0,?9?9?9?9E0?9?9?9*9*9?9*9*9?9*9*9?9?9*9*9*9*9C9*9*9,-8.60,-11.60,77,90190,59,293,232,0,0,0,0,0,0,0,121,3.00,7,7,999.0,999,9,999999999,3,0.1080,0,88,0.600,0.0,0.0
2005,3,2,9,0,?9?9?9?9E0?9?9?9*9*9?9*9*9?9?9?9?9?9*9*9*9*9C9*9*9,-8.40,-11.40,77,90190,330,1392,233,136,424,36,14734,43278,4951,2458,202,1.00,7,7,999.0,999,9,999999999,3,0.1080,0,88,0.600,0.0,0.0
2005,3,2,10,0,?9?9?9?9E0?9?9?9*9*9?9*9*9?9*9*9?9?9*9*9*9*9C9*9*9,-7.07,-10.07,77,90190,571,1392,238,182,0,182,19244,0,19607,9441,274,1.00,7,7,999.0,999,9,999999999,3,0.1080,0,88,0.600,0.0,0.0
2005,3,2,11,0,?9?9?9?9E0?9?9?9*9*9?9*9*9?9*9*9?9?9*9*9*9*9C9*9*9,-4.71,-9.21,68,90190,765,1392,230,482,647,126,52510,65958,16604,4403,178,1.00,5,5,999.0,999,9,999999999,4,0.1080,0,88,0.514,0.0,0.0
2005,3,2,12,0,?9?9?9?9E0?9?9?9*9*9?9*9*9?9*9*9?9?9*9*9*9*9C9*9*9,-1.77,-6.27,68,90190,900,1392,243,367,0,367,38529,0,38896,15778,323,1.00,5,5,999.0,999,9,999999999,5,0.1080,0,88,0.318,0.0,0.0
2005,3,2,13,0,?9?9?9?9E0?9?9?9*9*9?9*9*9?9*9*9?9?9*9*9*9*9C9*9*9,1.29,-4.71,61,90190,965,1392,247,418,0,418,43893,0,44311,16721,88,1.00,4,4,999.0,999,9,999999999,6,0.1080,0,88,0.200,0.0,0.0
2005,3,2,14,0,?9?9?9?9E0?9?9?9*9*9?9*9*9?9*9*9?9?9*9*9*9*9C9*9*9,4.03,-1.97,64,90190,957,1392,269,726,779,190,78430,78703,25599,5878,329,1.00,5,5,999.0,999,9,999999999,7,0.1080,0,88,0.200,0.0,0.0
2005,3,2,15,0,?9?9?9?9E0?9?9?9*9*9?9*9*9?9?9?9?9?9*9*9*9*9C9*9*9,6.00,0.00,65,90190,877,1392,279,811,1064,140,85151,107459,18637,4064,337,9.00,5,5,999.0,999,9,999999999,9,0.1080,0,88,0.200,0.0,0.0
2005,3,2,16,0,?9?9?9?9E0?9?9?9*9*9?9*9*9?9*9*9?9?9*9*9*9*9C9*9*9,6.91,0.91,66,90190,728,1392,285,659,1041,114,69241,106189,15041,4900,63,9.00,5,5,999.0,999,9,999999999,10,0.1080,0,88,0.200,0.0,0.0
2005,3,2,17,0,?9?9?9?9E0?9?9?9*9*9?9*9*9?9*9*9?9?9*9*9*9*9C9*9*9,7.10,1.10,66,90190,523,1392,286,459,1008,79,48609,102839,10539,5468,83,9.00,5,5,999.0,999,9,999999999,10,0.1080,0,88,0.200,0.0,0.0
2005,3,2,18,0,?9?9?9?9E0?9?9?9*9*9?9*9*9?9*9*9?9?9*9*9*9*9C9*9*9,6.64,2.14,73,90190,274,1392,294,244,1023,42,26597,105324,5734,4848,224,9.00,6,6,999.0,999,9,999999999,11,0.1080,0,88,0.200,0.0,0.0
2005,3,2,19,0,?9?9?9?9E0?9?9?9*9*9?9*9*9?9*9*9?9?9*9*9*9*9C9*9*9,5.61,1.11,73,90190,0,1389,290,50,0,9,5445,0,949,331,46,9.00,6,6,999.0,999,9,999999999,10,0.1080,0,88,0.200,0.0,0.0
2005,3,2,20,0,?9?9?9?9E0?9?9?9*9*9?9*9*9?9*9*9?9?9*9*9*9*9C9*9*9,4.56,1.56,81,90190,0,0,294,0,0,0,0,0,0,0,356,9.00,7,7,999.0,999,9,999999999,11,0.1080,0,88,0.200,0.0,0.0
2005,3,2,21,0,?9?9?9?9E0?9?9?9*9*9?9*9*9?9?9?9?9?9*9*9*9*9C9*9*9,4.00,1.00,81,90190,0,0,291,0,0,0,0,0,0,0,22,6.00,7,7,999.0,999,9,999999999,10,0.1080,0,88,0.200,0.0,0.0
2005,3,2,22,0,?9?9?9?9E0?9?9?9*9*9?9*9*9?9*9*9?9?9*9*9*9*9C9*9*9,4.00,1.00,81,90190,0,0,292,0,0,0,0,0,0,0,234,6.00,7,7,999.0,999,9,999999999,10,0.1080,0,88,0.200,0.0,0.0
2005,3,2,23,0,?9?9?9?9E0?9?9?9*9*9?9*9*9?9*9*9?9?9*9*9*9*9C9*9*9,3.18,0.18,81,90190,0,0,288,0,0,0,0,0,0,0,157,6.00,7,7,999.0,999,9,999999999,9,0.1080,0,88,0.200,0.0,0.0
2005,3,2,24,0,?9?9?9?9E0?9?9?9*9*9?9*9*9?9*9*9?9?9*9*9*9*9C9*9*9,1.59,-1.41,79,90190,0,0,280,0,0,0,0,0,0,0,131,6.00,7,7,999.0,999,9,999999999,8,0.1080,0,88,0.200,0.0,0.0
2005,3,3,1,0,?9?9?9?9E0?9?9?9*9*9?9*9*9?9*9*9?9?9*9*9*9*9C9*9*9,-0.21,-3.21,78,90620,0,0,271,0,0,0,0,0,0,0,127,6.00,7,7,999.0,999,9,999999999,7,0.1090,0,88,0.214,0.0,0.0
2005,3,3,2,0,?9?9?9?9E0?9?9?9*9*9?9*9*9?9*9*9?9?9*9*9*9*9C9*9*9,-1.69,-4.69,78,90620,0,0,264,0,0,0,0,0,0,0,33,6.00,7,7,999.0,999,9,999999999,6,0.1090,0,88,0.313,0.0,0.0
2005,3,3,3,0,?9?9?9?9E0?9?9?9*9*9?9*9*9?9?9?9?9?9*9*9*9*9C9*9*9,-2.30,-5.30,78,90620,0,0,261,0,0,0,0,0,0,0,22,4.00,7,7,999.0,999,9,999999999,5,0.1090,0,88,0.353,0.0,0.0
2005,3,3,4,0,?9?9?9?9E0?9?9?9*9*9?9*9*9?9*9*9?9?9*9*9*9*9C9*9*9,-2.79,-5.79,77,90620,0,0,259,0,0,0,0,0,0,0,26,4.00,7,7,999.0,999,9,999999999,5,0.1090,0,88,0.386,0.0,0.0
2005,3,3,5,0,?9?9?9?9E0?9?9?9*9*9?9*9*9?9*9*9?9?9*9*9*9*9C9*9*9,-3.97,-6.97,77,90620,0,0,253,0,0,0,0,0,0,0,173,4.00,7,7,999.0,999,9,999999999,5,0.1090,0,88,0.465,0.0,0.0
2005,3,3,6,0,?9?9?9?9E0?9?9?9*9*9?9*9*9?9*9*9?9?9*9*9*9*9C9*9*9,-5.42,-8.42,77,90620,0,0,246,0,0,0,0,0,0,0,329,4.00,7,7,999.0,999,9,999999999,4,0.1090,0,88,0.561,0.0,0.0
2005,3,3,7,0,?9?9?9?9E0?9?9?9*9*9?9*9*9?9*9*9?9?9*9*9*9*9C9*9*9,-6.70,-9.70,77,90620,0,0,241,0,0,0,0,0,0,0,275,4.00,7,7,999.0,999,9,999999999,4,0.1090,0,88,0.600,0.0,0.0
2005,3,3,8,0,?9?9?9?9E0?9?9?9*9*9?9*9*9?9*9*9?9?9*9*9*9*9C9*9*9,-7.40,-10.40,77,90620,66,326,237,0,0,0,0,0,0,0,77,4.00,7,7,999.0,999,9,999999999,3,0.1090,0,88,0.600,0.0,0.0
2005,3,3,9,0,?9?9?9?9E0?9?9?9*9*9?9*9*9?9?9?9?9?9*9*9*9*9C9*9*9,-7.20,-10.20,77,90620,337,1391,238,83,266,19,9175,27168,2707,1316,22,2.00,7,7,999.0,999,9,999999999,3,0.1090,0,88,0.600,0.0,0.0
2005,3,3,10,0,?9?9?9?9E0?9?9?9*9*9?9*9*9?9*9*9?9?9*9*9*9*9C9*9*9,-6.27,-9.27,77,90620,578,1391,241,331,682,48,35463,68837,6726,2306,100,2.00,7,7,999.0,999,9,999999999,4,0.1090,0,88,0.600,0.0,0.0
2005,3,3,11,0,?9?9?9?9E0?9?9?9*9*9?9*9*9?9*9*9?9?9*9*9*9*9C9*9*9,-4.85,-9.35,68,90620,772,1391,230,515,792,75,54544,79999,10368,2685,298,2.00,5,5,999.0,999,9,999999999,4,0.1090,0,88,0.523,0.0,0.0
2005,3,3,12,0,?9?9?9?9E0?9?9?9*9*9?9*9*9?9*9*9?9?9*9*9*9*9C9*9*9,-3.14,-7.64,68,90620,906,1391,237,666,873,97,69936,88207,13420,2703,265,2.00,5,5,999.0,999,9,999999999,4,0.1090,0,88,0.409,0.0,0.0
2005,3,3,13,0,?9?9?9?9E0?9?9?9*9*9?9*9*9?9*9*9?9?9*9*9*9*9C9*9*9,-1.37,-7.37,60,90620,971,1391,235,758,927,110,79611,93662,15276,2748,132,2.00,4,4,999.0,999,9,999999999,4,0.1090,0,88,0.291,0.0,0.0
2005,3,3,14,0,?9?9?9?9E0?9?9?9*9*9?9*9*9?9*9*9?9?9*9*9*9*9C9*9*9,0.25,-5.75,61,90620,963,1391,243,774,954,112,81228,96372,15363,3028,274,2.00,4,4,999.0,999,9,999999999,5,0.1090,0,88,0.200,0.0,0.0
2005,3,3,15,0,?9?9?9?9E0?9?9?9*9*9?9*9*9?9?9?9?9?9*9*9*9*9C9*9*9,1.50,-4.50,62,90620,882,1391,249,709,955,103,74478,96478,13984,3393,337,6.00,4,4,999.0,999,9,999999999,6,0.1090,0,88,0.200,0.0,0.0
2005,3,3,16,0,?9?9?9?9E0?9?9?9*9*9?9*9*9?9*9*9?9?9*9*9*9*9C9*9*9,2.22,-3.78,62,90620,734,1391,253,325,477,73,34484,48665,9974,3520,35,6.00,4,4,999.0,999,9,999999999,6,0.1090,0,88,0.200,0.0,0.0
2005,3,3,17,0,?9?9?9?9E0?9?9?9*9*9?9*9*9?9*9*9?9?9*9*9*9*9C9*9*9,2.44,-3.56,62,90620,528,1391,255,403,906,58,43097,92404,7881,4145,48,6.00,4,4,999.0,999,9,999999999,6,0.1090,0,88,0.200,0.0,0.0
2005,3,3,18,0,?9?9?9?9E0?9?9?9*9*9?9*9*9?9*9*9?9?9*9*9*9*9C9*9*9,2.25,-2.25,71,90620,279,1391,272,216,918,31,23530,93630,4349,3598,160,6.00,6,6,999.0,999,9,999999999,7,0.1090,0,88,0.200,0.0,0.0
2005,3,3,19,0,?9?9?9?9E0?9?9?9*9*9?9*9*9?9*9*9?9?9*9*9*9*9C9*9*9,1.76,-2.74,70,90620,4,1391,270,26,6628,6,3013,676046,906,912,294,6.00,6,6,999.0,999,9,999999999,7,0.1090,0,88,0.200,0.0,0.0
2005,3,3,20,0,?9?9?9?9E0?9?9?9*9*9?9*9*9?9*9*9?9?9*9*9*9*9C9*9*9,1.04,-1.96,79,90620,0,21,276,0,0,0,0,0,0,0,10,6.00,7,7,999.0,999,9,999999999,8,0.1090,0,88,0.200,0.0,0.0
2005,3,3,21,0,?9?9?9?9E0?9?9?9*9*9?9*9*9?9?9?9?9?9*9*9*9*9C9*9*9,0.20,-2.80,78,90620,0,0,273,0,0,0,0,0,0,0,360,2.00,7,7,999.0,999,9,999999999,7,0.1090,0,88,0.200,0.0,0.0
2005,3,3,22,0,?9?9?9?9E0?9?9?9*9*9?9*9*9?9*9*9?9?9*9*9*9*9C9*9*9,-0.70,-3.70,78,90620,0,0,269,0,0,0,0,0,0,0,278,2.00,7,7,999.0,999,9,999999999,6,0.1090,0,88,0.247,0.0,0.0
2005,3,3,23,0,?9?9?9?9E0?9?9?9*9*9?9*9*9?9*9*9?9?9*9*9*9*9C9*9*9,-1.65,-4.65,78,90620,0,0,265,0,0,0,0,0,0,0,79,2.00,7,7,999.0,999,9,999999999,6,0.1090,0,88,0.310,0.0,0.0
2005,3,3,24,0,?9?9?9?9E0?9?9?9*9*9?9*9*9?9*9*9?9?9*9*9*9*9C9*9*9,-2.66,-5.66,78,90620,0,0,260,0,0,0,0,0,0,0,224,2.00,7,7,999.0,999,9,999999999,5,0.1090,0,88,0.377,0.0,0.0
2005,3,4,1,0,?9?9?9?9E0?9?9?9*9*9?9*9*9?9*9*9?9?9*9*9*9*9C9*9*9,-3.75,-6.75,77,90340,0,0,255,0,0,0,0,0,0,0,81,2.00,7,7,999.0,999,9,999999999,5,0.1100,0,88,0.450,0.0,0.0
2005,3,4,2,0,?9?9?9?9E0?9?9?9*9*9?9*9*9?9*9*9?9?9*9*9*9*9C9*9*9,-4.92,-7.92,77,90340,0,0,250,0,0,0,0,0,0,0,89,2.00,7,7,999.0,999,9,999999999,4,0.1100,0,88,0.528,0.0,0.0
2005,3,4,3,0,?9?9?9?9E0?9?9?9*9*9?9*9*9?9?9?9?9?9*9*9*9*9C9*9*9,-6.20,-9.20,77,90340,0,0,244,0,0,0,0,0,0,0,22,1.00,7,7,999.0,999,9,999999999,4,0.1100,0,88,0.600,0.0,0.0
2005,3,4,4,0,?9?9?9?9E0?9?9?9*9*9?9*9*9?9*9*9?9?9*9*9*9*9C9*9*9,-7.56,-10.56,77,90340,0,0,238,0,0,0,0,0,0,0,111,1.00,7,7,999.0,999,9,999999999,3,0.1100,0,88,0.600,0.0,0.0
2005,3,4,5,0,?9?9?9?9E0?9?9?9*9*9?9*9*9?9*9*9?9?9*9*9*9*9C9*9*9,-8.88,-11.88,77,90340,0,0,232,0,0,0,0,0,0,0,85,1.00,7,7,999.0,999,9,999999999,3,0.1100,0,88,0.600,0.0,0.0
2005,3,4,6,0,?9?9?9?9E0?9?9?9*9*9?9*9*9?9*9*9?9?9*9*9*9*9C9*9*9,-10.01,-13.01,76,90340,0,0,228,0,0,0,0,0,0,0,236,1.00,7,7,999.0,999,9,999999999,3,0.1100,0,88,0.600,0.0,0.0
2005,3,4,7,0,?9?9?9?9E0?9?9?9*9*9?9*9*9?9*9*9?9?9*9*9*9*9C9*9*9,-10.80,-13.80,76,90340,0,0,224,0,0,0,0,0,0,0,266,1.00,7,7,999.0,999,9,999999999,2,0.1100,0,88,0.600,0.0,0.0
2005,3,4,8,0,?9?9?9?9E0?9?9?9*9*9?9*9*9?9*9*9?9?9*9*9*9*9C9*9*9,-11.10,-14.10,76,90340,73,359,223,0,0,0,0,0,0,0,7,1.00,7,7,999.0,999,9,999999999,2,0.1100,0,88,0.600,0.0,0.0
2005,3,4,9,0,?9?9?9?9E0?9?9?9*9*9?9*9*9?9?9?9?9?9*9*9*9*9C9*9*9,-10.60,-13.60,76,90340,344,1390,224,90,288,19,9950,29332,2772,1328,337,1.00,7,7,999.0,999,9,999999999,2,0.1100,0,88,0.600,0.0,0.0
2005,3,4,10,0,?9?9?9?9E0?9?9?9*9*9?9*9*9?9*9*9?9?9*9*9*9*9C9*9*9,-9.25,-12.25,77,90340,585,1390,229,388,798,52,41542,80580,7293,2466,37,1.00,7,7,999.0,999,9,999999999,3,0.1100,0,88,0.600,0.0,0.0
2005,3,4,11,0,?9?9?9?9E0?9?9?9*9*9?9*9*9?9*9*9?9?9*9*9*9*9C9*9*9,-7.22,-11.72,67,90340,779,1390,220,600,926,81,63046,93571,11199,2840,50,1.00,5,5,999.0,999,9,999999999,3,0.1100,0,88,0.600,0.0,0.0
2005,3,4,12,0,?9?9?9?9E0?9?9?9*9*9?9*9*9?9*9*9?9?9*9*9*9*9C9*9*9,-4.66,-9.16,68,90340,913,1390,230,776,1021,105,81462,103140,14469,2831,355,1.00,5,5,999.0,999,9,999999999,4,0.1100,0,88,0.511,0.0,0.0
2005,3,4,13,0,?9?9?9?9E0?9?9?9*9*9?9*9*9?9*9*9?9?9*9*9*9*9C9*9*9,-1.74,-7.74,60,90340,978,1390,233,455,509,97,50939,52384,14813,2905,66,1.00,4,4,999.0,999,9,999999999,4,0.1100,0,88,0.316,0.0,0.0
2005,3,4,14,0,?9?9?9?9E0?9?9?9*9*9?9*9*9?9*9*9?9?9*9*9*9*9C9*9*9,1.40,-4.60,61,90340,969,1390,248,900,1116,122,94528,112688,16669,3042,223,1.00,4,4,999.0,999,9,999999999,6,0.1100,0,88,0.200,0.0,0.0
2005,3,4,15,0,?9?9?9?9E0?9?9?9*9*9?9*9*9?9?9?9?9?9*9*9*9*9C9*9*9,4.60,-1.40,64,90340,888,1390,272,426,524,91,48523,54501,12414,3443,180,2.00,5,5,999.0,999,9,999999999,8,0.1100,0,88,0.200,0.0,0.0
2005,3,4,16,0,?9?9?9?9E0?9?9?9*9*9?9*9*9?9*9*9?9?9*9*9*9*9C9*9*9,6.70,0.70,66,90340,739,1390,284,673,1094,91,71374,111591,12194,4095,238,2.00,5,5,999.0,999,9,999999999,10,0.1100,0,88,0.200,0.0,0.0
2005,3,4,17,0,?9?9?9?9E0?9?9?9*9*9?9*9*9?9*9*9?9?9*9*9*9*9C9*9*9,6.34,0.34,65,90340,533,1390,282,471,1060,64,50387,108163,8528,4455,340,2.00,5,5,999.0,999,9,999999999,9,0.1100,0,88,0.200,0.0,0.0
2005,3,4,18,0,?9?9?9?9E0?9?9?9*9*9?9*9*9?9*9*9?9?9*9*9*9*9C9*9*9,5.39,0.89,73,90340,284,1390,288,131,504,28,14410,51871,3905,3207,314,2.00,6,6,999.0,999,9,999999999,10,0.1100,0,88,0.200,0.0,0.0
2005,3,4,19,0,?9?9?9?9E0?9?9?9*9*9?9*9*9?9*9*9?9?9*9*9*9*9C9*9*9,4.02,-0.48,72,90340,9,1390,281,30,3585,6,3402,369254,959,972,191,2.00,6,6,999.0,999,9,999999999,9,0.1100,0,88,0.200,0.0,0.0
2005,3,4,20,0,?9?9?9?9E0?9?9?9*9*9?9*9*9?9*9*9?9?9*9*9*9*9C9*9*9,2.40,-0.60,80,90340,0,45,283,0,0,0,0,0,0,0,157,2.00,7,7,999.0,999,9,999999999,9,0.1100,0,88,0.200,0.0,0.0
2005,3,4,21,0,?9?9?9?9E0?9?9?9*9*9?9*9*9?9?9?9?9?9*9*9*9*9C9*9*9,0.70,-2.30,79,90340,0,0,275,0,0,0,0,0,0,0,0,0.00,7,7,999.0,999,9,999999999,7,0.1100,0,88,0.200,0.0,0.0
2005,3,4,22,0,?9?9?9?9E0?9?9?9*9*9?9*9*9?9*9*9?9?9*9*9*9*9C9*9*9,-0.92,-3.92,78,90340,0,0,268,0,0,0,0,0,0,0,97,0.00,7,7,999.0,999,9,999999999,6,0.1100,0,88,0.261,0.0,0.0
2005,3,4,23,0,?9?9?9?9E0?9?9?9*9*9?9*9*9?9*9*9?9?9*9*9*9*9C9*9*9,-2.43,-5.43,78,90340,0,0,261,0,0,0,0,0,0,0,161,0.00,7,7,999.0,999,9,999999999,5,0.1100,0,88,0.362,0.0,0.0
2005,3,4,24,0,?9?9?9?9E0?9?9?9*9*9?9*9*9?9*9*9?9?9*9*9*9*9C9*9*9,-3.82,-6.82,77,90340,0,0,255,0,0,0,0,0,0,0,207,0.00,7,7,999.0,999,9,999999999,5,0.1100,0,88,0.455,0.0,0.0
2005,3,5,1,0,?9?9?9?9E0?9?9?9*9*9?9*9*9?9*9*9?9?9*9*9*9*9C9*9*9,-5.07,-8.07,77,89670,0,0,249,0,0,0,0,0,0,0,86,0.00,7,7,999.0,999,9,999999999,4,0.1110,0,88,0.538,0.0,0.0
2005,3,5,2,0,?9?9?9?9E0?9?9?9*9*9?9*9*9?9*9*9?9?9*9*9*9*9C9*9*9,-6.17,-9.17,77,89670,0,0,244,0,0,0,0,0,0,0,288,0.00,7,7,999.0,999,9,999999999,4,0.1110,0,88,0.600,0.0,0.0
2005,3,5,3,0,?9?9?9?9E0?9?9?9*9*9?9*9*9?9?9?9?9?9*9*9*9*9C9*9*9,-7.10,-10.10,77,89670,0,0,240,0,0,0,0,0,0,0,0,0.00,7,7,999.0,999,9,999999999,3,0.1110,0,88,0.600,0.0,0.0
2005,3,5,4,0,?9?9?9?9E0?9?9?9*9*9?9*9*9?9*9*9?9?9*9*9*9*9C9*9*9,-7.86,-10.86,77,89670,0,0,237,0,0,0,0,0,0,0,130,0.00,7,7,999.0,999,9,999999999,3,0.1110,0,88,0.600,0.0,0.0
2005,3,5,5,0,?9?9?9?9E0?9?9?9*9*9?9*9*9?9*9*9?9?9*9*9*9*9C9*9*9,-8.45,-11.45,77,89670,0,0,234,0,0,0,0,0,0,0,131,0.00,7,7,999.0,999,9,999999999,3,0.1110,0,88,0.600,0.0,0.0
2005,3,5,6,0,?9?9?9?9E0?9?9?9*9*9?9*9*9?9*9*9?9?9*9*9*9*9C9*9*9,-8.87,-11.87,77,89670,0,0,232,0,0,0,0,0,0,0,239,0.00,7,7,999.0,999,9,999999999,3,0.1110,0,88,0.600,0.0,0.0
2005,3,5,7,0,?9?9?9?9E0?9?9?9*9*9?9*9*9?9*9*9?9?9*9*9*9*9C9*9*9,-9.12,-12.12,77,89670,0,0,231,0,0,0,0,0,0,0,231,0.00,7,7,999.0,999,9,999999999,3,0.1110,0,88,0.600,0.0,0.0
2005,3,5,8,0,?9?9?9?9E0?9?9?9*9*9?9*9*9?9*9*9?9?9*9*9*9*9C9*9*9,-9.20,-12.20,77,89670,80,392,230,0,0,0,0,0,0,0,234,0.00,7,7,999.0,999,9,999999999,3,0.1110,0,88,0.600,0.0,0.0
2005,3,5,9,0,?9?9?9?9E0?9?9?9*9*9?9*9*9?9?9?9?9?9*9*9*9*9C9*9*9,-8.70,-11.70,77,89670,351,1389,231,143,404,41,15341,40777,5709,2730,0,0.00,7,7,999.0,999,9,999999999,3,0.1110,0,88,0.600,0.0,0.0
2005,3,5,10,0,?9?9?9?9E0?9?9?9*9*9?9*9*9?9*9*9?9?9*9*9*9*9C9*9*9,-6.63,-9.63,77,89670,591,1389,240,460,869,89,48256,87816,12047,3748,3,0.00,7,7,999.0,999,9,999999999,4,0.1110,0,88,0.600,0.0,0.0
2005,3,5,11,0,?9?9?9?9E0?9?9?9*9*9?9*9*9?9*9*9?9?9*9*9*9*9C9*9*9,-3.29,-7.79,68,89670,785,1389,236,708,1009,138,73639,101894,18425,3713,356,0.00,5,5,999.0,999,9,999999999,4,0.1110,0,88,0.419,0.0,0.0
2005,3,5,12,0,?9?9?9?9E0?9?9?9*9*9?9*9*9?9*9*9?9?9*9*9*9*9C9*9*9,0.70,-3.80,69,89670,919,1389,262,623,670,180,67301,67643,24451,5394,197,0.00,6,6,999.0,999,9,999999999,6,0.1110,0,88,0.200,0.0,0.0
2005,3,5,13,0,?9?9?9?9E0?9?9?9*9*9?9*9*9?9*9*9?9?9*9*9*9*9C9*9*9,4.71,-1.29,64,89670,984,1389,272,708,711,204,75075,71104,26973,5722,15,0.00,5,5,999.0,999,9,999999999,8,0.1110,0,88,0.200,0.0,0.0
2005,3,5,14,0,?9?9?9?9E0?9?9?9*9*9?9*9*9?9*9*9?9?9*9*9*9*9C9*9*9,8.12,2.12,66,89670,975,1389,290,424,0,424,44559,0,44983,16975,235,0.00,5,5,999.0,999,9,999999999,11,0.1110,0,88,0.200,0.0,0.0
2005,3,5,15,0,?9?9?9?9E0?9?9?9*9*9?9*9*9?9?9?9?9?9*9*9*9*9C9*9*9,10.30,4.30,66,89670,894,1389,303,389,0,389,40896,0,41286,17138,337,7.00,5,5,999.0,999,9,999999999,14,0.1110,0,88,0.200,0.0,0.0
2005,3,5,16,0,?9?9?9?9E0?9?9?9*9*9?9*9*9?9*9*9?9?9*9*9*9*9C9*9*9,10.90,4.90,66,89670,745,1389,307,318,0,318,33706,0,34024,14945,174,7.00,5,5,999.0,999,9,999999999,15,0.1110,0,88,0.200,0.0,0.0
2005,3,5,17,0,?9?9?9?9E0?9?9?9*9*9?9*9*9?9*9*9?9?9*9*9*9*9C9*9*9,10.33,4.33,66,89670,539,1389,304,380,696,110,40241,71712,14239,7010,149,7.00,5,5,999.0,999,9,999999999,14,0.1110,0,88,0.200,0.0,0.0
2005,3,5,18,0,?9?9?9?9E0?9?9?9*9*9?9*9*9?9*9*9?9?9*9*9*9*9C9*9*9,8.88,4.38,73,89670,289,1389,306,302,1169,59,32659,120439,7868,6459,294,7.00,6,6,999.0,999,9,999999999,14,0.1110,0,88,0.200,0.0,0.0
2005,3,5,19,0,?9?9?9?9E0?9?9?9*9*9?9*9*9?9*9*9?9?9*9*9*9*9C9*9*9,6.98,2.48,73,89670,14,1389,297,49,3492,14,5499,359700,2053,2166,47,7.00,6,6,999.0,999,9,999999999,12,0.1110,0,88,0.200,0.0,0.0
2005,3,5,20,0,?9?9?9?9E0?9?9?9*9*9?9*9*9?9*9*9?9?9*9*9*9*9C9*9*9,5.01,2.01,81,89670,0,68,296,0,0,0,0,0,0,0,18,7.00,7,7,999.0,999,9,999999999,11,0.1110,0,88,0.200,0.0,0.0
2005,3,5,21,0,?9?9?9?9E0?9?9?9*9*9?9*9*9?9?9?9?9?9*9*9*9*9C9*9*9,3.40,0.40,81,89670,0,0,288,0,0,0,0,0,0,0,270,1.00,7,7,999.0,999,9,999999999,9,0.1110,0,88,0.200,0.0,0.0
2005,3,5,22,0,?9?9?9?9E0?9?9?9*9*9?9*9*9?9*9*9?9?9*9*9*9*9C9*9*9,2.43,-0.57,80,89670,0,0,284,0,0,0,0,0,0,0,29,1.00,7,7,999.0,999,9,999999999,9,0.1110,0,88,0.200,0.0,0.0
2005,3,5,23,0,?9?9?9?9E0?9?9?9*9*9?9*9*9?9*9*9?9?9*9*9*9*9C9*9*9,1.95,-1.05,80,89670,0,0,282,0,0,0,0,0,0,0,156,1.00,7,7,999.0,999,9,999999999,8,0.1110,0,88,0.200,0.0,0.0
2005,3,5,24,0,?9?9?9?9E0?9?9?9*9*9?9*9*9?9*9*9?9?9*9*9*9*9C9*9*9,1.66,-1.34,79,89670,0,0,280,0,0,0,0,0,0,0,0,1.00,7,7,999.0,999,9,999999999,8,0.1110,0,88,0.200,0.0,0.0
2005,3,6,1,0,?9?9?9?9E0?9?9?9*9*9?9*9*9?9*9*9?9?9*9*9*9*9C9*9*9,1.29,-1.71,79,89560,0,0,278,0,0,0,0,0,0,0,62,1.00,7,7,999.0,999,9,999999999,8,0.1120,0,88,0.200,0.0,0.0
2005,3,6,2,0,?9?9?9?9E0?9?9?9*9*9?9*9*9?9*9*9?9?9*9*9*9*9C9*9*9,0.57,-2.43,78,89560,0,0,275,0,0,0,0,0,0,0,140,1.00,7,7,999.0,999,9,999999999,7,0.1120,0,88,0.200,0.0,0.0
2005,3,6,3,0,?9?9?9?9E0?9?9?9*9*9?9*9*9?9?9?9?9?9*9*9*9*9C9*9*9,-0.80,-3.80,78,89560,0,0,268,0,0,0,0,0,0,0,45,1.00,7,7,999.0,999,9,999999999,6,0.1120,0,88,0.253,0.0,0.0
2005,3,6,4,0,?9?9?9?9E0?9?9?9*9*9?9*9*9?9*9*9?9?9*9*9*9*9C9*9*9,-2.93,-5.93,77,89560,0,0,258,0,0,0,0,0,0,0,197,1.00,7,7,999.0,999,9,999999999,5,0.1120,0,88,0.395,0.0,0.0
2005,3,6,5,0,?9?9?9?9E0?9?9?9*9*9?9*9*9?9*9*9?9?9*9*9*9*9C9*9*9,-5.29,-8.29,77,89560,0,0,247,0,0,0,0,0,0,0,304,1.00,7,7,999.0,999,9,999999999,4,0.1120,0,88,0.553,0.0,0.0
2005,3,6,6,0,?9?9?9?9E0?9?9?9*9*9?9*9*9?9*9*9?9?9*9*9*9*9C9*9*9,-7.21,-10.21,77,89560,0,0,239,0,0,0,0,0,0,0,69,1.00,7,7,999.0,999,9,999999999,3,0.1120,0,88,0.600,0.0,0.0
2005,3,6,7,0,?9?9?9?9E0?9?9?9*9*9?9*9*9?9*9*9?9?9*9*9*9*9C9*9*9,-8.00,-11.00,77,89560,0,0,235,0,0,0,0,0,0,0,121,1.00,7,7,999.0,999,9,999999999,3,0.1120,0,88,0.600,0.0,0.0
2005,3,6,8,0,?9?9?9?9E0?9?9?9*9*9?9*9*9?9*9*9?9?9*9*9*9*9C9*9*9,-7.68,-10.68,77,89560,87,426,236,1,7,0,71,718,22,12,259,1.00,7,7,999.0,999,9,999999999,3,0.1120,0,88,0.600,0.0,0.0
2005,3,6,9,0,?9?9?9?9E0?9?9?9*9*9?9*9*9?9?9?9?9?9*9*9*9*9C9*9*9,-6.60,-9.60,77,89560,358,1389,240,181,605,25,19697,61726,3515,1658,0,0.00,7,7,999.0,999,9,999999999,4,0.1120,0,88,0.600,0.0,0.0
2005,3,6,10,0,?9?9?9?9E0?9?9?9*9*9?9*9*9?9*9*9?9?9*9*9*9*9C9*9*9,-4.66,-7.66,77,89560,598,1389,248,204,371,44,21811,37855,6186,2062,343,0.00,7,7,999.0,999,9,999999999,4,0.1120,0,88,0.511,0.0,0.0
2005,3,6,11,0,?9?9?9?9E0?9?9?9*9*9?9*9*9?9*9*9?9?9*9*9*9*9C9*9*9,-2.02,-6.52,68,89560,792,1389,242,600,907,82,63601,91655,11342,2794,33,0.00,5,5,999.0,999,9,999999999,5,0.1120,0,88,0.335,0.0,0.0
2005,3,6,12,0,?9?9?9?9E0?9?9?9*9*9?9*9*9?9*9*9?9?9*9*9*9*9C9*9*9,1.07,-3.43,70,89560,925,1389,264,403,474,87,45119,48824,12225,2688,111,0.00,6,6,999.0,999,9,999999999,6,0.1120,0,88,0.200,0.0,0.0
2005,3,6,13,0,?9?9?9?9E0?9?9?9*9*9?9*9*9?9*9*9?9?9*9*9*9*9C9*9*9,4.38,-1.62,64,89560,990,1389,270,877,1061,120,92124,107187,16585,2764,99,0.00,5,5,999.0,999,9,999999999,8,0.1120,0,88,0.200,0.0,0.0
2005,3,6,14,0,?9?9?9?9E0?9?9?9*9*9?9*9*9?9*9*9?9?9*9*9*9*9C9*9*9,7.67,1.67,66,89560,981,1389,288,467,518,100,51796,53348,13960,3113,241,0.00,5,5,999.0,999,9,999999999,11,0.1120,0,88,0.200,0.0,0.0
2005,3,6,15,0,?9?9?9?9E0?9?9?9*9*9?9*9*9?9?9?9?9?9*9*9*9*9C9*9*9,10.70,4.70,66,89560,899,1389,305,822,1094,113,87102,111622,15308,3489,67,3.00,5,5,999.0,999,9,999999999,14,0.1120,0,88,0.200,0.0,0.0
2005,3,6,16,0,?9?9?9?9E0?9?9?9*9*9?9*9*9?9*9*9?9?9*9*9*9*9C9*9*9,12.50,6.50,67,89560,750,1389,316,672,1073,92,71873,110468,12329,4048,29,3.00,5,5,999.0,999,9,999999999,17,0.1120,0,88,0.200,0.0,0.0
2005,3,6,17,0,?9?9?9?9E0?9?9?9*9*9?9*9*9?9*9*9?9?9*9*9*9*9C9*9*9,12.03,6.03,67,89560,544,1389,314,472,1040,65,51015,107170,8735,4400,212,3.00,5,5,999.0,999,9,999999999,16,0.1120,0,88,0.200,0.0,0.0
2005,3,6,18,0,?9?9?9?9E0?9?9?9*9*9?9*9*9?9*9*9?9?9*9*9*9*9C9*9*9,10.79,6.29,74,89560,294,1389,317,258,1052,35,28433,108365,4887,3966,345,3.00,6,6,999.0,999,9,999999999,17,0.1120,0,88,0.200,0.0,0.0
2005,3,6,19,0,?9?9?9?9E0?9?9?9*9*9?9*9*9?9*9*9?9?9*9*9*9*9C9*9*9,9.07,4.57,73,89560,19,1389,308,64,4112,9,7303,423524,1307,1342,217,3.00,6,6,999.0,999,9,999999999,14,0.1120,0,88,0.200,0.0,0.0
2005,3,6,20,0,?9?9?9?9E0?9?9?9*9*9?9*9*9?9*9*9?9?9*9*9*9*9C9*9*9,7.15,4.15,81,89560,0,92,315,0,0,0,0,0,0,0,155,3.00,8,8,999.0,999,9,999999999,14,0.1120,0,88,0.200,0.0,0.0
2005,3,6,21,0,?9?9?9?9E0?9?9?9*9*9?9*9*9?9?9?9?9?9*9*9*9*9C9*9*9,5.30,2.30,81,89560,0,0,298,0,0,0,0,0,0,0,0,0.00,7,7,999.0,999,9,999999999,11,0.1120,0,88,0.200,0.0,0.0
2005,3,6,22,0,?9?9?9?9E0?9?9?9*9*9?9*9*9?9*9*9?9?9*9*9*9*9C9*9*9,3.74,0.74,81,89560,0,0,290,0,0,0,0,0,0,0,87,0.00,7,7,999.0,999,9,999999999,10,0.1120,0,88,0.200,0.0,0.0
2005,3,6,23,0,?9?9?9?9E0?9?9?9*9*9?9*9*9?9*9*9?9?9*9*9*9*9C9*9*9,2.44,-0.56,80,89560,0,0,284,0,0,0,0,0,0,0,347,0.00,7,7,999.0,999,9,999999999,9,0.1120,0,88,0.200,0.0,0.0
2005,3,6,24,0,?9?9?9?9E0?9?9?9*9*9?9*9*9?9*9*9?9?9*9*9*9*9C9*9*9,1.29,-1.71,79,89560,0,0,278,0,0,0,0,0,0,0,74,0.00,7,7,999.0,999,9,999999999,8,0.1120,0,88,0.200,0.0,0.0
2005,3,7,1,0,?9?9?9?9E0?9?9?9*9*9?9*9*9?9*9*9?9?9*9*9*9*9C9*9*9,0.20,-2.80,78,89580,0,0,273,0,0,0,0,0,0,0,211,0.00,7,7,999.0,999,9,999999999,7,0.1130,0,88,0.200,0.0,0.0
2005,3,7,2,0,?9?9?9?9E0?9?9?9*9*9?9*9*9?9*9*9?9?9*9*9*9*9C9*9*9,-0.93,-3.93,78,89580,0,0,268,0,0,0,0,0,0,0,88,0.00,7,7,999.0,999,9,999999999,6,0.1130,0,88,0.262,0.0,0.0
2005,3,7,3,0,?9?9?9?9E0?9?9?9*9*9?9*9*9?9?9?9?9?9*9*9*9*9C9*9*9,-2.20,-5.20,78,89580,0,0,262,0,0,0,0,0,0,0,22,2.00,7,7,999.0,999,9,999999999,5,0.1130,0,88,0.347,0.0,0.0
2005,3,7,4,0,?9?9?9?9E0?9?9?9*9*9?9*9*9?9*9*9?9?9*9*9*9*9C9*9*9,-3.64,-6.64,77,89580,0,0,255,0,0,0,0,0,0,0,260,2.00,7,7,999.0,999,9,999999999,5,0.1130,0,88,0.443,0.0,0.0
2005,3,7,5,0,?9?9?9?9E0?9?9?9*9*9?9*9*9?9*9*9?9?9*9*9*9*9C9*9*9,-5.04,-8.04,77,89580,0,0,248,0,0,0,0,0,0,0,123,2.00,7,7,999.0,999,9,999999999,4,0.1130,0,88,0.536,0.0,0.0
2005,3,7,6,0,?9?9?9?9E0?9?9?9*9*9?9*9*9?9*9*9?9?9*9*9*9*9C9*9*9,-6.09,-9.09,77,89580,0,0,243,0,0,0,0,0,0,0,350,2.00,7,7,999.0,999,9,999999999,4,0.1130,0,88,0.600,0.0,0.0
2005,3,7,7,0,?9?9?9?9E0?9?9?9*9*9?9*9*9?9*9*9?9?9*9*9*9*9C9*9*9,-6.50,-9.50,77,89580,0,0,241,0,0,0,0,0,0,0,323,2.00,7,7,999.0,999,9,999999999,4,0.1130,0,88,0.600,0.0,0.0
2005,3,7,8,0,?9?9?9?9E0?9?9?9*9*9?9*9*9?9*9*9?9?9*9*9*9*9C9*9*9,-6.67,-9.67,77,89580,94,459,240,2,20,1,236,2055,100,61,109,2.00,7,7,999.0,999,9,999999999,4,0.1130,0,88,0.600,0.0,0.0
2005,3,7,9,0,?9?9?9?9E0?9?9?9*9*9?9*9*9?9?9?9?9?9*9*9*9*9C9*9*9,-6.30,-9.30,77,89580,365,1388,241,149,451,31,16110,45981,4327,2026,0,0.00,7,7,999.0,999,9,999999999,4,0.1130,0,88,0.600,0.0,0.0
2005,3,7,10,0,?9?9?9?9E0?9?9?9*9*9?9*9*9?9*9*9?9?9*9*9*9*9C9*9*9,-4.42,-7.42,77,89580,605,1388,249,178,285,54,21383,29888,7674,2594,99,0.00,7,7,999.0,999,9,999999999,4,0.1130,0,88,0.495,0.0,0.0
2005,3,7,11,0,?9?9?9?9E0?9?9?9*9*9?9*9*9?9*9*9?9?9*9*9*9*9C9*9*9,-1.27,-5.77,68,89580,798,1388,245,488,674,100,54676,69376,13658,3515,51,0.00,5,5,999.0,999,9,999999999,5,0.1130,0,88,0.285,0.0,0.0
2005,3,7,12,0,?9?9?9?9E0?9?9?9*9*9?9*9*9?9*9*9?9?9*9*9*9*9C9*9*9,2.57,-1.93,71,89580,932,1388,271,627,742,129,67769,75662,17556,3615,129,0.00,6,6,999.0,999,9,999999999,7,0.1130,0,88,0.200,0.0,0.0
2005,3,7,13,0,?9?9?9?9E0?9?9?9*9*9?9*9*9?9*9*9?9?9*9*9*9*9C9*9*9,6.56,0.56,65,89580,996,1388,281,712,787,146,77616,79531,20802,4102,269,0.00,5,5,999.0,999,9,999999999,10,0.1130,0,88,0.200,0.0,0.0
2005,3,7,14,0,?9?9?9?9E0?9?9?9*9*9?9*9*9?9*9*9?9?9*9*9*9*9C9*9*9,10.12,4.12,66,89580,987,1388,301,726,811,149,77700,81866,20018,4183,20,0.00,5,5,999.0,999,9,999999999,14,0.1130,0,88,0.200,0.0,0.0
2005,3,7,15,0,?9?9?9?9E0?9?9?9*9*9?9*9*9?9?9?9?9?9*9*9*9*9C9*9*9,12.70,6.70,67,89580,905,1388,316,667,812,137,73387,83666,18254,4804,292,2.00,5,5,999.0,999,9,999999999,17,0.1130,0,88,0.200,0.0,0.0
2005,3,7,16,0,?9?9?9?9E0?9?9?9*9*9?9*9*9?9*9*9?9?9*9*9*9*9C9*9*9,13.92,7.92,67,89580,755,1388,324,305,390,92,35357,40943,12573,4530,212,2.00,5,5,999.0,999,9,999999999,20,0.1130,0,88,0.200,0.0,0.0
2005,3,7,17,0,?9?9?9?9E0?9?9?9*9*9?9*9*9?9*9*9?9?9*9*9*9*9C9*9*9,14.20,8.20,67,89580,549,1388,327,385,773,79,41584,80394,10535,5228,39,2.00,5,5,999.0,999,9,999999999,20,0.1130,0,88,0.200,0.0,0.0
2005,3,7,18,0,?9?9?9?9E0?9?9?9*9*9?9*9*9?9*9*9?9?9*9*9*9*9C9*9*9,13.73,9.23,74,89580,299,1388,334,212,781,44,23331,81251,5934,4799,92,2.00,6,6,999.0,999,9,999999999,22,0.1130,0,88,0.200,0.0,0.0
2005,3,7,19,0,?9?9?9?9E0?9?9?9*9*9?9*9*9?9*9*9?9?9*9*9*9*9C9*9*9,12.48,7.98,74,89580,23,1388,328,55,2570,11,6226,267332,1651,1718,312,2.00,6,6,999.0,999,9,999999999,20,0.1130,0,88,0.200,0.0,0.0
2005,3,7,20,0,?9?9?9?9E0?9?9?9*9*9?9*9*9?9*9*9?9?9*9*9*9*9C9*9*9,10.70,7.70,82,89580,0,115,334,0,0,0,0,0,0,0,174,2.00,8,8,999.0,999,9,999999999,19,0.1130,0,88,0.200,0.0,0.0
2005,3,7,21,0,?9?9?9?9E0?9?9?9*9*9?9*9*9?9?9?9?9?9*9*9*9*9C9*9*9,8.60,5.60,81,89580,0,0,323,0,0,0,0,0,0,0,112,2.00,8,8,999.0,999,9,999999999,16,0.1130,0,88,0.200,0.0,0.0
2005,3,7,22,0,?9?9?9?9E0?9?9?9*9*9?9*9*9?9*9*9?9?9*9*9*9*9C9*9*9,6.41,3.41,81,89580,0,0,311,0,0,0,0,0,0,0,354,2.00,8,8,999.0,999,9,999999999,13,0.1130,0,88,0.200,0.0,0.0
2005,3,7,23,0,?9?9?9?9E0?9?9?9*9*9?9*9*9?9*9*9?9?9*9*9*9*9C9*9*9,4.26,1.26,81,89580,0,0,293,0,0,0,0,0,0,0,114,2.00,7,7,999.0,999,9,999999999,10,0.1130,0,88,0.200,0.0,0.0
2005,3,7,24,0,?9?9?9?9E0?9?9?9*9*9?9*9*9?9*9*9?9?9*9*9*9*9C9*9*9,2.26,-0.74,80,89580,0,0,283,0,0,0,0,0,0,0,221,2.00,7,7,999.0,999,9,999999999,8,0.1130,0,88,0.200,0.0,0.0
2005,3,8,1,0,?9?9?9?9E0?9?9?9*9*9?9*9*9?9*9*9?9?9*9*9*9*9C9*9*9,0.51,-2.49,78,89820,0,0,275,0,0,0,0,0,0,0,211,2.00,7,7,999.0,999,9,999999999,7,0.1130,0,88,0.200,0.0,0.0
2005,3,8,2,0,?9?9?9?9E0?9?9?9*9*9?9*9*9?9*9*9?9?9*9*9*9*9C9*9*9,-0.88,-3.88,78,89820,0,0,268,0,0,0,0,0,0,0,312,2.00,7,7,999.0,999,9,999999999,6,0.1130,0,88,0.259,0.0,0.0
2005,3,8,3,0,?9?9?9?9E0?9?9?9*9*9?9*9*9?9?9?9?9?9*9*9*9*9C9*9*9,-1.80,-4.80,78,89820,0,0,263,0,0,0,0,0,0,0,0,0.00,7,7,999.0,999,9,999999999,6,0.1130,0,88,0.320,0.0,0.0
2005,3,8,4,0,?9?9?9?9E0?9?9?9*9*9?9*9*9?9*9*9?9?9*9*9*9*9C9*9*9,-2.20,-5.20,78,89820,0,0,261,0,0,0,0,0,0,0,173,0.00,7,7,999.0,999,9,999999999,5,0.1130,0,88,0.347,0.0,0.0
2005,3,8,5,0,?9?9?9?9E0?9?9?9*9*9?9*9*9?9*9*9?9?9*9*9*9*9C9*9*9,-2.23,-5.23,78,89820,0,0,261,0,0,0,0,0,0,0,345,0.00,7,7,999.0,999,9,999999999,5,0.1130,0,88,0.349,0.0,0.0
2005,3,8,6,0,?9?9?9?9E0?9?9?9*9*9?9*9*9?9*9*9?9?9*9*9*9*9C9*9*9,-2.09,-5.09,78,89820,0,0,261,0,0,0,0,0,0,0,68,0.00,7,7,999.0,999,9,999999999,6,0.1130,0,88,0.339,0.0,0.0
2005,3,8,7,0,?9?9?9?9E0?9?9?9*9*9?9*9*9?9*9*9?9?9*9*9*9*9C9*9*9,-2.00,-5.00,78,89820,0,0,261,0,0,0,0,0,0,0,195,0.00,7,7,999.0,999,9,999999999,6,0.1130,0,88,0.333,0.0,0.0
2005,3,8,8,0,?9?9?9?9E0?9?9?9*9*9?9*9*9?9*9*9?9?9*9*9*9*9C9*9*9,-0.70,-3.70,78,89820,101,493,266,4,20,2,448,2052,377,242,30,0.00,7,7,999.0,999,9,999999999,6,0.1130,0,88,0.247,0.0,0.0
2005,3,8,9,0,?9?9?9?9E0?9?9?9*9*9?9*9*9?9?9?9?9?9*9*9*9*9C9*9*9,2.20,-0.80,80,89820,371,1387,280,95,136,59,11423,14233,9890,3944,22,4.00,7,7,999.0,999,9,999999999,8,0.1130,0,88,0.200,0.0,0.0
2005,3,8,10,0,?9?9?9?9E0?9?9?9*9*9?9*9*9?9*9*9?9?9*9*9*9*9C9*9*9,5.34,2.34,81,89820,612,1387,295,202,174,125,24192,17608,17952,5361,66,4.00,7,7,999.0,999,9,999999999,11,0.1130,0,88,0.200,0.0,0.0
2005,3,8,11,0,?9?9?9?9E0?9?9?9*9*9?9*9*9?9*9*9?9?9*9*9*9*9C9*9*9,7.80,3.30,73,89820,805,1387,298,307,202,190,35325,20587,23555,5889,125,4.00,6,6,999.0,999,9,999999999,13,0.1130,0,88,0.200,0.0,0.0
2005,3,8,12,0,?9?9?9?9E0?9?9?9*9*9?9*9*9?9*9*9?9?9*9*9*9*9C9*9*9,8.80,4.30,73,89820,938,1387,304,394,222,244,44145,22221,29494,6825,243,4.00,6,6,999.0,999,9,999999999,14,0.1130,0,88,0.200,0.0,0.0
2005,3,8,13,0,?9?9?9?9E0?9?9?9*9*9?9*9*9?9*9*9?9?9*9*9*9*9C9*9*9,8.04,2.04,66,89820,1002,1387,289,447,236,276,49162,23822,32615,7463,191,4.00,5,5,999.0,999,9,999999999,11,0.1130,0,88,0.200,0.0,0.0
2005,3,8,14,0,?9?9?9?9E0?9?9?9*9*9?9*9*9?9*9*9?9?9*9*9*9*9C9*9*9,6.30,0.30,65,89820,993,1387,280,456,243,282,50586,25011,32975,8173,245,4.00,5,5,999.0,999,9,999999999,9,0.1130,0,88,0.200,0.0,0.0
2005,3,8,15,0,?9?9?9?9E0?9?9?9*9*9?9*9*9?9?9?9?9?9*9*9*9*9C9*9*9,4.40,-1.60,64,89820,910,1387,271,221,0,221,23245,0,23466,11069,360,7.00,5,5,999.0,999,9,999999999,8,0.1130,0,88,0.200,0.0,0.0
2005,3,8,16,0,?9?9?9?9E0?9?9?9*9*9?9*9*9?9*9*9?9?9*9*9*9*9C9*9*9,3.01,-2.99,63,89820,760,1387,256,343,239,212,39136,24353,27388,9979,219,7.00,4,4,999.0,999,9,999999999,7,0.1130,0,88,0.200,0.0,0.0
2005,3,8,17,0,?9?9?9?9E0?9?9?9*9*9?9*9*9?9*9*9?9?9*9*9*9*9C9*9*9,2.14,-3.86,62,89820,554,1387,253,243,232,150,28884,23883,20564,10807,303,7.00,4,4,999.0,999,9,999999999,6,0.1130,0,88,0.200,0.0,0.0
2005,3,8,18,0,?9?9?9?9E0?9?9?9*9*9?9*9*9?9*9*9?9?9*9*9*9*9C9*9*9,1.68,-2.82,70,89820,304,1387,269,71,0,71,7681,0,7752,3200,208,7.00,6,6,999.0,999,9,999999999,7,0.1130,0,88,0.200,0.0,0.0
2005,3,8,19,0,?9?9?9?9E0?9?9?9*9*9?9*9*9?9*9*9?9?9*9*9*9*9C9*9*9,1.49,-3.01,70,89820,28,1387,269,19,0,19,2050,0,2069,702,60,7.00,6,6,999.0,999,9,999999999,7,0.1130,0,88,0.200,0.0,0.0
2005,3,8,20,0,?9?9?9?9E0?9?9?9*9*9?9*9*9?9*9*9?9?9*9*9*9*9C9*9*9,1.44,-1.56,79,89820,0,138,278,0,0,0,0,0,0,0,309,7.00,7,7,999.0,999,9,999999999,8,0.1130,0,88,0.200,0.0,0.0
2005,3,8,21,0,?9?9?9?9E0?9?9?9*9*9?9*9*9?9?9?9?9?9*9*9*9*9C9*9*9,1.40,-1.60,79,89820,0,0,278,0,0,0,0,0,0,0,360,5.00,7,7,999.0,999,9,999999999,8,0.1130,0,88,0.200,0.0,0.0
2005,3,8,22,0,?9?9?9?9E0?9?9?9*9*9?9*9*9?9*9*9?9?9*9*9*9*9C9*9*9,1.25,-1.75,79,89820,0,0,278,0,0,0,0,0,0,0,55,5.00,7,7,999.0,999,9,999999999,8,0.1130,0,88,0.200,0.0,0.0
2005,3,8,23,0,?9?9?9?9E0?9?9?9*9*9?9*9*9?9*9*9?9?9*9*9*9*9C9*9*9,0.96,-2.04,79,89820,0,0,277,0,0,0,0,0,0,0,347,5.00,7,7,999.0,999,9,999999999,7,0.1130,0,88,0.200,0.0,0.0
2005,3,8,24,0,?9?9?9?9E0?9?9?9*9*9?9*9*9?9*9*9?9?9*9*9*9*9C9*9*9,0.47,-2.53,78,89820,0,0,275,0,0,0,0,0,0,0,243,5.00,7,7,999.0,999,9,999999999,7,0.1130,0,88,0.200,0.0,0.0
2005,3,9,1,0,?9?9?9?9E0?9?9?9*9*9?9*9*9?9*9*9?9?9*9*9*9*9C9*9*9,-0.23,-3.23,78,90060,0,0,271,0,0,0,0,0,0,0,72,5.00,7,7,999.0,999,9,999999999,7,0.1140,0,88,0.215,0.0,0.0
2005,3,9,2,0,?9?9?9?9E0?9?9?9*9*9?9*9*9?9*9*9?9?9*9*9*9*9C9*9*9,-1.17,-4.17,78,90060,0,0,267,0,0,0,0,0,0,0,47,5.00,7,7,999.0,999,9,999999999,6,0.1140,0,88,0.278,0.0,0.0
2005,3,9,3,0,?9?9?9?9E0?9?9?9*9*9?9*9*9?9?9?9?9?9*9*9*9*9C9*9*9,-2.40,-5.40,78,90060,0,0,261,0,0,0,0,0,0,0,360,3.00,7,7,999.0,999,9,999999999,5,0.1140,0,88,0.360,0.0,0.0
2005,3,9,4,0,?9?9?9?9E0?9?9?9*9*9?9*9*9?9*9*9?9?9*9*9*9*9C9*9*9,-3.88,-6.88,77,90060,0,0,254,0,0,0,0,0,0,0,255,3.00,7,7,999.0,999,9,999999999,5,0.1140,0,88,0.459,0.0,0.0
2005,3,9,5,0,?9?9?9?9E0?9?9?9*9*9?9*9*9?9*9*9?9?9*9*9*9*9C9*9*9,-5.34,-8.34,77,90060,0,0,247,0,0,0,0,0,0,0,47,3.00,7,7,999.0,999,9,999999999,4,0.1140,0,88,0.556,0.0,0.0
2005,3,9,6,0,?9?9?9?9E0?9?9?9*9*9?9*9*9?9*9*9?9?9*9*9*9*9C9*9*9,-6.45,-9.45,77,90060,0,0,242,0,0,0,0,0,0,0,120,3.00,7,7,999.0,999,9,999999999,4,0.1140,0,88,0.600,0.0,0.0
2005,3,9,7,0,?9?9?9?9E0?9?9?9*9*9?9*9*9?9*9*9?9?9*9*9*9*9C9*9*9,-6.90,-9.90,77,90060,0,0,240,0,0,0,0,0,0,0,309,3.00,7,7,999.0,999,9,999999999,3,0.1140,0,88,0.600,0.0,0.0
2005,3,9,8,0,?9?9?9?9E0?9?9?9*9*9?9*9*9?9*9*9?9?9*9*9*9*9C9*9*9,-6.71,-9.71,77,90060,108,527,240,5,54,1,644,5529,205,126,277,3.00,7,7,999.0,999,9,999999999,4,0.1140,0,88,0.600,0.0,0.0
2005,3,9,9,0,?9?9?9?9E0?9?9?9*9*9?9*9*9?9?9?9?9?9*9*9*9*9C9*9*9,-6.10,-9.10,77,90060,378,1386,242,175,546,26,19065,55681,3668,1679,360,2.00,7,7,999.0,999,9,999999999,4,0.1140,0,88,0.600,0.0,0.0
2005,3,9,10,0,?9?9?9?9E0?9?9?9*9*9?9*9*9?9*9*9?9?9*9*9*9*9C9*9*9,-5.03,-8.03,77,90060,618,1386,246,367,700,54,39233,70704,7528,2437,270,2.00,7,7,999.0,999,9,999999999,4,0.1140,0,88,0.535,0.0,0.0
2005,3,9,11,0,?9?9?9?9E0?9?9?9*9*9?9*9*9?9*9*9?9?9*9*9*9*9C9*9*9,-3.60,-8.10,68,90060,812,1386,235,557,810,82,59007,81803,11429,2713,203,2.00,5,5,999.0,999,9,999999999,4,0.1140,0,88,0.440,0.0,0.0
2005,3,9,12,0,?9?9?9?9E0?9?9?9*9*9?9*9*9?9*9*9?9?9*9*9*9*9C9*9*9,-1.93,-6.43,68,90060,945,1386,242,394,445,90,44102,45870,13975,2705,138,2.00,5,5,999.0,999,9,999999999,5,0.1140,0,88,0.329,0.0,0.0
2005,3,9,13,0,?9?9?9?9E0?9?9?9*9*9?9*9*9?9*9*9?9?9*9*9*9*9C9*9*9,-0.14,-6.14,60,90060,1008,1386,240,808,946,119,87263,95575,16350,3222,250,2.00,4,4,999.0,999,9,999999999,5,0.1140,0,88,0.209,0.0,0.0
2005,3,9,14,0,?9?9?9?9E0?9?9?9*9*9?9*9*9?9*9*9?9?9*9*9*9*9C9*9*9,1.64,-4.36,62,90060,998,1386,249,824,974,122,86500,98406,16792,2920,56,2.00,4,4,999.0,999,9,999999999,6,0.1140,0,88,0.200,0.0,0.0
2005,3,9,15,0,?9?9?9?9E0?9?9?9*9*9?9*9*9?9?9?9?9?9*9*9*9*9C9*9*9,3.30,-2.70,63,90060,916,1386,266,758,977,112,79546,98673,15217,3357,337,4.00,5,5,999.0,999,9,999999999,7,0.1140,0,88,0.200,0.0,0.0
2005,3,9,16,0,?9?9?9?9E0?9?9?9*9*9?9*9*9?9*9*9?9?9*9*9*9*9C9*9*9,4.64,-1.36,64,90060,766,1386,273,622,959,92,65894,97786,12304,3948,90,4.00,5,5,999.0,999,9,999999999,8,0.1140,0,88,0.200,0.0,0.0
2005,3,9,17,0,?9?9?9?9E0?9?9?9*9*9?9*9*9?9*9*9?9?9*9*9*9*9C9*9*9,5.20,-0.80,65,90060,559,1386,276,243,465,56,26036,47461,7577,3788,125,4.00,5,5,999.0,999,9,999999999,8,0.1140,0,88,0.200,0.0,0.0
2005,3,9,18,0,?9?9?9?9E0?9?9?9*9*9?9*9*9?9*9*9?9?9*9*9*9*9C9*9*9,4.79,0.29,73,90060,309,1386,285,246,941,36,26802,95942,5012,3959,171,4.00,6,6,999.0,999,9,999999999,9,0.1140,0,88,0.200,0.0,0.0
2005,3,9,19,0,?9?9?9?9E0?9?9?9*9*9?9*9*9?9*9*9?9?9*9*9*9*9C9*9*9,3.74,-0.76,72,90060,33,1386,280,68,2441,10,7669,248977,1473,1533,235,4.00,6,6,999.0,999,9,999999999,8,0.1140,0,88,0.200,0.0,0.0
2005,3,9,20,0,?9?9?9?9E0?9?9?9*9*9?9*9*9?9*9*9?9?9*9*9*9*9C9*9*9,2.29,-0.71,80,90060,0,161,282,0,0,0,0,0,0,0,47,4.00,7,7,999.0,999,9,999999999,8,0.1140,0,88,0.200,0.0,0.0
2005,3,9,21,0,?9?9?9?9E0?9?9?9*9*9?9*9*9?9?9?9?9?9*9*9*9*9C9*9*9,0.70,-2.30,79,90060,0,0,275,0,0,0,0,0,0,0,0,0.00,7,7,999.0,999,9,999999999,7,0.1140,0,88,0.200,0.0,0.0
2005,3,9,22,0,?9?9?9?9E0?9?9?9*9*9?9*9*9?9*9*9?9?9*9*9*9*9C9*9*9,-0.83,-3.83,78,90060,0,0,268,0,0,0,0,0,0,0,191,0.00,7,7,999.0,999,9,999999999,6,0.1140,0,88,0.255,0.0,0.0
2005,3,9,23,0,?9?9?9?9E0?9?9?9*9*9?9*9*9?9*9*9?9?9*9*9*9*9C9*9*9,-2.26,-5.26,78,90060,0,0,262,0,0,0,0,0,0,0,333,0.00,7,7,999.0,999,9,999999999,5,0.1140,0,88,0.351,0.0,0.0
2005,3,9,24,0,?9?9?9?9E0?9?9?9*9*9?9*9*9?9*9*9?9?9*9*9*9*9C9*9*9,-3.61,-6.61,77,90060,0,0,256,0,0,0,0,0,0,0,82,0.00,7,7,999.0,999,9,999999999,5,0.1140,0,88,0.441,0.0,0.0
2005,3,10,1,0,?9?9?9?9E0?9?9?9*9*9?9*9*9?9*9*9?9?9*9*9*9*9C9*9*9,-4.87,-7.87,77,89490,0,0,250,0,0,0,0,0,0,0,70,0.00,7,7,999.0,999,9,999999999,4,0.1150,0,88,0.525,0.0,0.0
2005,3,10,2,0,?9?9?9?9E0?9?9?9*9*9?9*9*9?9*9*9?9?9*9*9*9*9C9*9*9,-6.07,-9.07,77,89490,0,0,245,0,0,0,0,0,0,0,300,0.00,7,7,999.0,999,9,999999999,4,0.1150,0,88,0.600,0.0,0.0
2005,3,10,3,0,?9?9?9?9E0?9?9?9*9*9?9*9*9?9?9?9?9?9*9*9*9*9C9*9*9,-7.20,-10.20,77,89490,0,0,240,0,0,0,0,0,0,0,0,0.00,7,7,999.0,999,9,999999999,3,0.1150,0,88,0.600,0.0,0.0
2005,3,10,4,0,?9?9?9?9E0?9?9?9*9*9?9*9*9?9*9*9?9?9*9*9*9*9C9*9*9,-8.26,-11.26,77,89490,0,0,235,0,0,0,0,0,0,0,223,0.00,7,7,999.0,999,9,999999999,3,0.1150,0,88,0.600,0.0,0.0
2005,3,10,5,0,?9?9?9?9E0?9?9?9*9*9?9*9*9?9*9*9?9?9*9*9*9*9C9*9*9,-9.15,-12.15,77,89490,0,0,231,0,0,0,0,0,0,0,249,0.00,7,7,999.0,999,9,999999999,3,0.1150,0,88,0.600,0.0,0.0
2005,3,10,6,0,?9?9?9?9E0?9?9?9*9*9?9*9*9?9*9*9?9?9*9*9*9*9C9*9*9,-9.77,-12.77,76,89490,0,0,228,0,0,0,0,0,0,0,357,0.00,7,7,999.0,999,9,999999999,3,0.1150,0,88,0.600,0.0,0.0
2005,3,10,7,0,?9?9?9?9E0?9?9?9*9*9?9*9*9?9*9*9?9?9*9*9*9*9C9*9*9,-10.00,-13.00,76,89490,0,0,227,0,0,0,0,0,0,0,7,0.00,7,7,999.0,999,9,999999999,3,0.1150,0,88,0.600,0.0,0.0
2005,3,10,8,0,?9?9?9?9E0?9?9?9*9*9?9*9*9?9*9*9?9?9*9*9*9*9C9*9*9,-9.96,-12.96,76,89490,115,561,227,7,57,2,778,5815,311,191,191,0.00,7,7,999.0,999,9,999999999,3,0.1150,0,88,0.600,0.0,0.0
2005,3,10,9,0,?9?9?9?9E0?9?9?9*9*9?9*9*9?9?9?9?9?9*9*9*9*9C9*9*9,-9.40,-12.40,76,89490,385,1386,229,92,235,27,10035,23958,3791,1709,0,0.00,7,7,999.0,999,9,999999999,3,0.1150,0,88,0.600,0.0,0.0
2005,3,10,10,0,?9?9?9?9E0?9?9?9*9*9?9*9*9?9*9*9?9?9*9*9*9*9C9*9*9,-7.77,-10.77,77,89490,625,1386,235,355,633,69,37628,63886,9502,2982,190,0.00,7,7,999.0,999,9,999999999,3,0.1150,0,88,0.600,0.0,0.0
2005,3,10,11,0,?9?9?9?9E0?9?9?9*9*9?9*9*9?9*9*9?9?9*9*9*9*9C9*9*9,-5.18,-9.68,68,89490,818,1386,228,289,347,84,32954,36123,13164,2851,51,0.00,5,5,999.0,999,9,999999999,3,0.1150,0,88,0.545,0.0,0.0
2005,3,10,12,0,?9?9?9?9E0?9?9?9*9*9?9*9*9?9*9*9?9?9*9*9*9*9C9*9*9,-1.87,-6.37,68,89490,951,1386,242,370,382,107,41036,39370,16085,3110,7,0.00,5,5,999.0,999,9,999999999,5,0.1150,0,88,0.325,0.0,0.0
2005,3,10,13,0,?9?9?9?9E0?9?9?9*9*9?9*9*9?9*9*9?9?9*9*9*9*9C9*9*9,1.89,-4.11,62,89490,1014,1386,250,778,854,152,81647,85418,20360,3647,141,0.00,4,4,999.0,999,9,999999999,6,0.1150,0,88,0.200,0.0,0.0
2005,3,10,14,0,?9?9?9?9E0?9?9?9*9*9?9*9*9?9*9*9?9?9*9*9*9*9C9*9*9,5.87,-0.13,65,89490,1004,1386,278,793,880,155,84027,88840,20600,4027,267,0.00,5,5,999.0,999,9,999999999,9,0.1150,0,88,0.200,0.0,0.0
2005,3,10,15,0,?9?9?9?9E0?9?9?9*9*9?9*9*9?9?9?9?9?9*9*9*9*9C9*9*9,9.80,3.80,66,89490,921,1386,300,729,882,143,79498,89989,18811,4703,180,3.00,5,5,999.0,999,9,999999999,13,0.1150,0,88,0.200,0.0,0.0
2005,3,10,16,0,?9?9?9?9E0?9?9?9*9*9?9*9*9?9*9*9?9?9*9*9*9*9C9*9*9,12.30,6.30,67,89490,771,1386,315,599,866,117,63516,89213,15572,4683,152,3.00,5,5,999.0,999,9,999999999,17,0.1150,0,88,0.200,0.0,0.0
2005,3,10,17,0,?9?9?9?9E0?9?9?9*9*9?9*9*9?9*9*9?9?9*9*9*9*9C9*9*9,11.88,5.88,67,89490,564,1386,313,426,842,83,45569,86725,11067,5325,162,3.00,5,5,999.0,999,9,999999999,16,0.1150,0,88,0.200,0.0,0.0
2005,3,10,18,0,?9?9?9?9E0?9?9?9*9*9?9*9*9?9*9*9?9?9*9*9*9*9C9*9*9,10.77,6.27,74,89490,313,1386,317,239,850,47,26064,87549,6354,4999,265,3.00,6,6,999.0,999,9,999999999,17,0.1150,0,88,0.200,0.0,0.0
2005,3,10,19,0,?9?9?9?9E0?9?9?9*9*9?9*9*9?9*9*9?9?9*9*9*9*9C9*9*9,9.22,4.72,73,89490,38,1386,309,37,961,11,4145,98995,1564,1628,240,3.00,6,6,999.0,999,9,999999999,14,0.1150,0,88,0.200,0.0,0.0
2005,3,10,20,0,?9?9?9?9E0?9?9?9*9*9?9*9*9?9*9*9?9?9*9*9*9*9C9*9*9,7.48,4.48,81,89490,0,184,316,0,0,0,0,0,0,0,241,3.00,8,8,999.0,999,9,999999999,14,0.1150,0,88,0.200,0.0,0.0
2005,3,10,21,0,?9?9?9?9E0?9?9?9*9*9?9*9*9?9?9?9?9?9*9*9*9*9C9*9*9,5.80,2.80,81,89490,0,0,308,0,0,0,0,0,0,0,337,9.00,8,8,999.0,999,9,999999999,12,0.1150,0,88,0.200,0.0,0.0
2005,3,10,22,0,?9?9?9?9E0?9?9?9*9*9?9*9*9?9*9*9?9?9*9*9*9*9C9*9*9,4.37,1.37,81,89490,0,0,293,0,0,0,0,0,0,0,130,9.00,7,7,999.0,999,9,999999999,10,0.1150,0,88,0.200,0.0,0.0
2005,3,10,23,0,?9?9?9?9E0?9?9?9*9*9?9*9*9?9*9*9?9?9*9*9*9*9C9*9*9,3.15,0.15,81,89490,0,0,287,0,0,0,0,0,0,0,318,9.00,7,7,999.0,999,9,999999999,9,0.1150,0,88,0.200,0.0,0.0
2005,3,10,24,0,?9?9?9?9E0?9?9?9*9*9?9*9*9?9*9*9?9?9*9*9*9*9C9*9*9,2.05,-0.95,80,89490,0,0,282,0,0,0,0,0,0,0,340,9.00,7,7,999.0,999,9,999999999,8,0.1150,0,88,0.200,0.0,0.0
2005,3,11,1,0,?9?9?9?9E0?9?9?9*9*9?9*9*9?9*9*9?9?9*9*9*9*9C9*9*9,0.99,-2.01,79,90130,0,0,277,0,0,0,0,0,0,0,111,9.00,7,7,999.0,999,9,999999999,7,0.1160,0,88,0.200,0.0,0.0
2005,3,11,2,0,?9?9?9?9E0?9?9?9*9*9?9*9*9?9*9*9?9?9*9*9*9*9C9*9*9,-0.13,-3.13,78,90130,0,0,271,0,0,0,0,0,0,0,142,9.00,7,7,999.0,999,9,999999999,7,0.1160,0,88,0.209,0.0,0.0
2005,3,11,3,0,?9?9?9?9E0?9?9?9*9*9?9*9*9?9?9?9?9?9*9*9*9*9C9*9*9,-1.40,-4.40,78,90130,0,0,265,0,0,0,0,0,0,0,360,6.00,7,7,999.0,999,9,999999999,6,0.1160,0,88,0.293,0.0,0.0
2005,3,11,4,0,?9?9?9?9E0?9?9?9*9*9?9*9*9?9*9*9?9?9*9*9*9*9C9*9*9,-2.84,-5.84,77,90130,0,0,258,0,0,0,0,0,0,0,49,6.00,7,7,999.0,999,9,999999999,5,0.1160,0,88,0.389,0.0,0.0
2005,3,11,5,0,?9?9?9?9E0?9?9?9*9*9?9*9*9?9*9*9?9?9*9*9*9*9C9*9*9,-4.24,-7.24,77,90130,0,0,252,0,0,0,0,0,0,0,165,6.00,7,7,999.0,999,9,999999999,4,0.1160,0,88,0.483,0.0,0.0
2005,3,11,6,0,?9?9?9?9E0?9?9?9*9*9?9*9*9?9*9*9?9?9*9*9*9*9C9*9*9,-5.29,-8.29,77,90130,0,0,247,0,0,0,0,0,0,0,51,6.00,7,7,999.0,999,9,999999999,4,0.1160,0,88,0.553,0.0,0.0
2005,3,11,7,0,?9?9?9?9E0?9?9?9*9*9?9*9*9?9*9*9?9?9*9*9*9*9C9*9*9,-5.70,-8.70,77,90130,0,0,245,0,0,0,0,0,0,0,234,6.00,7,7,999.0,999,9,999999999,4,0.1160,0,88,0.580,0.0,0.0
2005,3,11,8,0,?9?9?9?9E0?9?9?9*9*9?9*9*9?9*9*9?9?9*9*9*9*9C9*9*9,-5.67,-8.67,77,90130,122,596,244,15,122,4,1707,12479,632,400,198,6.00,7,7,999.0,999,9,999999999,4,0.1160,0,88,0.578,0.0,0.0
2005,3,11,9,0,?9?9?9?9E0?9?9?9*9*9?9*9*9?9?9?9?9?9*9*9*9*9C9*9*9,-5.50,-8.50,77,90130,392,1385,245,306,881,56,32753,89901,7654,3377,337,5.00,7,7,999.0,999,9,999999999,4,0.1160,0,88,0.567,0.0,0.0
2005,3,11,10,0,?9?9?9?9E0?9?9?9*9*9?9*9*9?9*9*9?9?9*9*9*9*9C9*9*9,-5.09,-8.09,77,90130,632,1385,246,349,554,96,39425,57024,12871,4226,165,5.00,7,7,999.0,999,9,999999999,4,0.1160,0,88,0.539,0.0,0.0
2005,3,11,11,0,?9?9?9?9E0?9?9?9*9*9?9*9*9?9*9*9?9?9*9*9*9*9C9*9*9,-4.38,-8.88,68,90130,825,1385,232,309,0,309,32441,0,32750,14212,175,5.00,5,5,999.0,999,9,999999999,4,0.1160,0,88,0.492,0.0,0.0
2005,3,11,12,0,?9?9?9?9E0?9?9?9*9*9?9*9*9?9*9*9?9?9*9*9*9*9C9*9*9,-3.34,-7.84,68,90130,957,1385,236,672,704,185,71856,71079,24773,5176,81,5.00,5,5,999.0,999,9,999999999,4,0.1160,0,88,0.423,0.0,0.0
2005,3,11,13,0,?9?9?9?9E0?9?9?9*9*9?9*9*9?9*9*9?9?9*9*9*9*9C9*9*9,-1.92,-7.92,60,90130,1020,1385,232,446,0,446,46414,0,46860,16513,87,5.00,4,4,999.0,999,9,999999999,4,0.1160,0,88,0.328,0.0,0.0
2005,3,11,14,0,?9?9?9?9E0?9?9?9*9*9?9*9*9?9*9*9?9?9*9*9*9*9C9*9*9,-0.09,-6.09,60,90130,1010,1385,241,774,769,213,82093,76929,27716,5970,196,5.00,4,4,999.0,999,9,999999999,5,0.1160,0,88,0.206,0.0,0.0
2005,3,11,15,0,?9?9?9?9E0?9?9?9*9*9?9*9*9?9?9?9?9?9*9*9*9*9C9*9*9,2.20,-3.80,62,90130,926,1385,252,419,0,419,43969,0,44388,17588,337,5.00,4,4,999.0,999,9,999999999,6,0.1160,0,88,0.200,0.0,0.0
2005,3,11,16,0,?9?9?9?9E0?9?9?9*9*9?9*9*9?9*9*9?9?9*9*9*9*9C9*9*9,4.68,-1.32,64,90130,776,1385,273,344,0,344,36513,0,36857,15845,59,5.00,5,5,999.0,999,9,999999999,8,0.1160,0,88,0.200,0.0,0.0
2005,3,11,17,0,?9?9?9?9E0?9?9?9*9*9?9*9*9?9*9*9?9?9*9*9*9*9C9*9*9,5.90,-0.10,65,90130,568,1385,280,418,737,115,43874,75207,14954,6902,128,5.00,5,5,999.0,999,9,999999999,9,0.1160,0,88,0.200,0.0,0.0
2005,3,11,18,0,?9?9?9?9E0?9?9?9*9*9?9*9*9?9*9*9?9?9*9*9*9*9C9*9*9,5.29,0.79,73,90130,318,1385,287,405,1437,74,43313,146579,9825,7666,332,5.00,6,6,999.0,999,9,999999999,10,0.1160,0,88,0.200,0.0,0.0
2005,3,11,19,0,?9?9?9?9E0?9?9?9*9*9?9*9*9?9*9*9?9?9*9*9*9*9C9*9*9,3.74,-0.76,72,90130,42,1385,280,137,3674,25,15090,374734,3531,3808,207,5.00,6,6,999.0,999,9,999999999,8,0.1160,0,88,0.200,0.0,0.0
2005,3,11,20,0,?9?9?9?9E0?9?9?9*9*9?9*9*9?9*9*9?9?9*9*9*9*9C9*9*9,1.70,-1.30,79,90130,0,206,280,0,0,0,0,0,0,0,170,5.00,7,7,999.0,999,9,999999999,8,0.1160,0,88,0.200,0.0,0.0
2005,3,11,21,0,?9?9?9?9E0?9?9?9*9*9?9*9*9?9?9?9?9?9*9*9*9*9C9*9*9,-0.40,-3.40,78,90130,0,0,270,0,0,0,0,0,0,0,0,0.00,7,7,999.0,999,9,999999999,7,0.1160,0,88,0.227,0.0,0.0
2005,3,11,22,0,?9?9?9?9E0?9?9?9*9*9?9*9*9?9*9*9?9?9*9*9*9*9C9*9*9,-2.19,-5.19,78,90130,0,0,262,0,0,0,0,0,0,0,351,0.00,7,7,999.0,999,9,999999999,5,0.1160,0,88,0.346,0.0,0.0
2005,3,11,23,0,?9?9?9?9E0?9?9?9*9*9?9*9*9?9*9*9?9?9*9*9*9*9C9*9*9,-3.67,-6.67,77,90130,0,0,256,0,0,0,0,0,0,0,264,0.00,7,7,999.0,999,9,999999999,5,0.1160,0,88,0.445,0.0,0.0
2005,3,11,24,0,?9?9?9?9E0?9?9?9*9*9?9*9*9?9*9*9?9?9*9*9*9*9C9*9*9,-4.90,-7.90,77,90130,0,0,250,0,0,0,0,0,0,0,131,0.00,7,7,999.0,999,9,999999999,4,0.1160,0,88,0.527,0.0,0.0
2005,3,12,1,0,?9?9?9?9E0?9?9?9*9*9?9*9*9?9*9*9?9?9*9*9*9*9C9*9*9,-5.95,-8.95,77,89760,0,0,246,0,0,0,0,0,0,0,31,0.00,7,7,999.0,999,9,999999999,4,0.1170,0,88,0.597,0.0,0.0
2005,3,12,2,0,?9?9?9?9E0?9?9?9*9*9?9*9*9?9*9*9?9?9*9*9*9*9C9*9*9,-6.90,-9.90,77,89760,0,0,241,0,0,0,0,0,0,0,237,0.00,7,7,999.0,999,9,999999999,3,0.1170,0,88,0.600,0.0,0.0
2005,3,12,3,0,?9?9?9?9E0?9?9?9*9*9?9*9*9?9?9?9?9?9*9*9*9*9C9*9*9,-7.80,-10.80,77,89760,0,0,237,0,0,0,0,0,0,0,360,1.00,7,7,999.0,999,9,999999999,3,0.1170,0,88,0.600,0.0,0.0
2005,3,12,4,0,?9?9?9?9E0?9?9?9*9*9?9*9*9?9*9*9?9?9*9*9*9*9C9*9*9,-8.70,-11.70,77,89760,0,0,233,0,0,0,0,0,0,0,315,1.00,7,7,999.0,999,9,999999999,3,0.1170,0,88,0.600,0.0,0.0
2005,3,12,5,0,?9?9?9?9E0?9?9?9*9*9?9*9*9?9*9*9?9?9*9*9*9*9C9*9*9,-9.50,-12.50,76,89760,0,0,230,0,0,0,0,0,0,0,191,1.00,7,7,999.0,999,9,999999999,3,0.1170,0,88,0.600,0.0,0.0
2005,3,12,6,0,?9?9?9?9E0?9?9?9*9*9?9*9*9?9*9*9?9?9*9*9*9*9C9*9*9,-10.08,-13.08,76,89760,0,0,227,0,0,0,0,0,0,0,52,1.00,7,7,999.0,999,9,999999999,3,0.1170,0,88,0.600,0.0,0.0
2005,3,12,7,0,?9?9?9?9E0?9?9?9*9*9?9*9*9?9*9*9?9?9*9*9*9*9C9*9*9,-10.30,-13.30,76,89760,0,0,226,0,0,0,0,0,0,0,287,1.00,7,7,999.0,999,9,999999999,2,0.1170,0,88,0.600,0.0,0.0
2005,3,12,8,0,?9?9?9?9E0?9?9?9*9*9?9*9*9?9*9*9?9?9*9*9*9*9C9*9*9,-10.26,-13.26,76,89760,129,630,226,17,134,4,1919,13692,671,420,168,1.00,7,7,999.0,999,9,999999999,2,0.1170,0,88,0.600,0.0,0.0
2005,3,12,9,0,?9?9?9?9E0?9?9?9*9*9?9*9*9?9?9?9?9?9*9*9*9*9C9*9*9,-9.70,-12.70,76,89760,399,1384,228,170,489,29,18346,49339,4100,1790,0,0.00,7,7,999.0,999,9,999999999,3,0.1170,0,88,0.600,0.0,0.0
2005,3,12,10,0,?9?9?9?9E0?9?9?9*9*9?9*9*9?9*9*9?9?9*9*9*9*9C9*9*9,-8.14,-11.14,77,89760,639,1384,233,346,622,59,36671,62799,8172,2528,45,0.00,7,7,999.0,999,9,999999999,3,0.1170,0,88,0.600,0.0,0.0
2005,3,12,11,0,?9?9?9?9E0?9?9?9*9*9?9*9*9?9*9*9?9?9*9*9*9*9C9*9*9,-5.66,-10.16,67,89760,831,1384,226,520,718,88,54574,72510,12278,2738,23,0.00,5,5,999.0,999,9,999999999,3,0.1170,0,88,0.577,0.0,0.0
2005,3,12,12,0,?9?9?9?9E0?9?9?9*9*9?9*9*9?9*9*9?9?9*9*9*9*9C9*9*9,-2.49,-6.99,68,89760,963,1384,240,643,686,166,68812,69255,22683,4636,171,0.00,5,5,999.0,999,9,999999999,5,0.1170,0,88,0.366,0.0,0.0
2005,3,12,13,0,?9?9?9?9E0?9?9?9*9*9?9*9*9?9*9*9?9?9*9*9*9*9C9*9*9,1.15,-4.85,61,89760,1026,1384,246,749,838,127,80142,84648,17437,3309,97,0.00,4,4,999.0,999,9,999999999,6,0.1170,0,88,0.200,0.0,0.0
2005,3,12,14,0,?9?9?9?9E0?9?9?9*9*9?9*9*9?9*9*9?9?9*9*9*9*9C9*9*9,5.02,-0.98,65,89760,1015,1384,274,763,863,130,82445,88054,17643,3503,172,0.00,5,5,999.0,999,9,999999999,8,0.1170,0,88,0.200,0.0,0.0
2005,3,12,15,0,?9?9?9?9E0?9?9?9*9*9?9*9*9?9?9?9?9?9*9*9*9*9C9*9*9,8.90,2.90,66,89760,932,1384,295,703,866,119,74519,88370,16248,3465,247,2.00,5,5,999.0,999,9,999999999,12,0.1170,0,88,0.200,0.0,0.0
2005,3,12,16,0,?9?9?9?9E0?9?9?9*9*9?9*9*9?9*9*9?9?9*9*9*9*9C9*9*9,11.40,5.40,67,89760,781,1384,309,562,739,145,61824,76145,18811,6512,134,2.00,5,5,999.0,999,9,999999999,15,0.1170,0,88,0.200,0.0,0.0
2005,3,12,17,0,?9?9?9?9E0?9?9?9*9*9?9*9*9?9*9*9?9?9*9*9*9*9C9*9*9,11.02,5.02,66,89760,573,1384,308,236,0,236,25235,0,25471,11320,81,2.00,5,5,999.0,999,9,999999999,15,0.1170,0,88,0.200,0.0,0.0
2005,3,12,18,0,?9?9?9?9E0?9?9?9*9*9?9*9*9?9*9*9?9?9*9*9*9*9C9*9*9,10.01,5.51,74,89760,323,1384,313,228,726,59,24643,74770,7873,6110,208,2.00,6,6,999.0,999,9,999999999,16,0.1170,0,88,0.200,0.0,0.0
2005,3,12,19,0,?9?9?9?9E0?9?9?9*9*9?9*9*9?9*9*9?9?9*9*9*9*9C9*9*9,8.57,4.07,73,89760,47,1384,305,71,1742,12,8025,179410,1762,1847,253,2.00,6,6,999.0,999,9,999999999,14,0.1170,0,88,0.200,0.0,0.0
2005,3,12,20,0,?9?9?9?9E0?9?9?9*9*9?9*9*9?9*9*9?9?9*9*9*9*9C9*9*9,6.90,3.90,81,89760,0,229,313,0,0,0,0,0,0,0,231,2.00,8,8,999.0,999,9,999999999,13,0.1170,0,88,0.200,0.0,0.0
2005,3,12,21,0,?9?9?9?9E0?9?9?9*9*9?9*9*9?9?9?9?9?9*9*9*9*9C9*9*9,5.20,2.20,81,89760,0,0,297,0,0,0,0,0,0,0,180,3.00,7,7,999.0,999,9,999999999,11,0.1170,0,88,0.200,0.0,0.0
2005,3,12,22,0,?9?9?9?9E0?9?9?9*9*9?9*9*9?9*9*9?9?9*9*9*9*9C9*9*9,3.63,0.63,81,89760,0,0,290,0,0,0,0,0,0,0,23,3.00,7,7,999.0,999,9,999999999,10,0.1170,0,88,0.200,0.0,0.0
2005,3,12,23,0,?9?9?9?9E0?9?9?9*9*9?9*9*9?9*9*9?9?9*9*9*9*9C9*9*9,2.24,-0.76,80,89760,0,0,283,0,0,0,0,0,0,0,89,3.00,7,7,999.0,999,9,999999999,8,0.1170,0,88,0.200,0.0,0.0
2005,3,12,24,0,?9?9?9?9E0?9?9?9*9*9?9*9*9?9*9*9?9?9*9*9*9*9C9*9*9,1.03,-1.97,79,89760,0,0,277,0,0,0,0,0,0,0,264,3.00,7,7,999.0,999,9,999999999,7,0.1170,0,88,0.200,0.0,0.0
2005,3,13,1,0,?9?9?9?9E0?9?9?9*9*9?9*9*9?9*9*9?9?9*9*9*9*9C9*9*9,0.03,-2.97,78,89620,0,0,272,0,0,0,0,0,0,0,84,3.00,7,7,999.0,999,9,999999999,7,0.1180,0,88,0.200,0.0,0.0
2005,3,13,2,0,?9?9?9?9E0?9?9?9*9*9?9*9*9?9*9*9?9?9*9*9*9*9C9*9*9,-0.75,-3.75,78,89620,0,0,268,0,0,0,0,0,0,0,49,3.00,7,7,999.0,999,9,999999999,6,0.1180,0,88,0.250,0.0,0.0
2005,3,13,3,0,?9?9?9?9E0?9?9?9*9*9?9*9*9?9?9?9?9?9*9*9*9*9C9*9*9,-1.30,-4.30,78,89620,0,0,266,0,0,0,0,0,0,0,0,0.00,7,7,999.0,999,9,999999999,6,0.1180,0,88,0.287,0.0,0.0
2005,3,13,4,0,?9?9?9?9E0?9?9?9*9*9?9*9*9?9*9*9?9?9*9*9*9*9C9*9*9,-1.62,-4.62,78,89620,0,0,264,0,0,0,0,0,0,0,51,0.00,7,7,999.0,999,9,999999999,6,0.1180,0,88,0.308,0.0,0.0
2005,3,13,5,0,?9?9?9?9E0?9?9?9*9*9?9*9*9?9*9*9?9?9*9*9*9*9C9*9*9,-1.77,-4.77,78,89620,0,0,263,0,0,0,0,0,0,0,249,0.00,7,7,999.0,999,9,999999999,6,0.1180,0,88,0.318,0.0,0.0
2005,3,13,6,0,?9?9?9?9E0?9?9?9*9*9?9*9*9?9*9*9?9?9*9*9*9*9C9*9*9,-1.80,-4.80,78,89620,0,0,262,0,0,0,0,0,0,0,170,0.00,7,7,999.0,999,9,999999999,6,0.1180,0,88,0.320,0.0,0.0
2005,3,13,7,0,?9?9?9?9E0?9?9?9*9*9?9*9*9?9*9*9?9?9*9*9*9*9C9*9*9,-1.80,-4.80,78,89620,0,0,262,0,0,0,0,0,0,0,95,0.00,7,7,999.0,999,9,999999999,6,0.1180,0,88,0.320,0.0,0.0
2005,3,13,8,0,?9?9?9?9E0?9?9?9*9*9?9*9*9?9*9*9?9?9*9*9*9*9C9*9*9,-1.78,-4.78,78,89620,136,665,261,21,82,13,2332,8321,1897,1234,210,0.00,7,7,999.0,999,9,999999999,6,0.1180,0,88,0.319,0.0,0.0
2005,3,13,9,0,?9?9?9?9E0?9?9?9*9*9?9*9*9?9?9?9?9?9*9*9*9*9C9*9*9,-1.40,-4.40,78,89620,406,1383,263,63,0,63,6696,0,6759,3379,0,0.00,7,7,999.0,999,9,999999999,6,0.1180,0,88,0.293,0.0,0.0
2005,3,13,10,0,?9?9?9?9E0?9?9?9*9*9?9*9*9?9*9*9?9?9*9*9*9*9C9*9*9,-0.29,-3.29,78,89620,646,1383,267,126,0,126,13387,0,13513,6820,156,0.00,7,7,999.0,999,9,999999999,7,0.1180,0,88,0.219,0.0,0.0
2005,3,13,11,0,?9?9?9?9E0?9?9?9*9*9?9*9*9?9*9*9?9?9*9*9*9*9C9*9*9,1.45,-3.05,70,89620,838,1383,266,189,0,189,19854,0,20044,9455,39,0.00,6,6,999.0,999,9,999999999,7,0.1180,0,88,0.200,0.0,0.0
2005,3,13,12,0,?9?9?9?9E0?9?9?9*9*9?9*9*9?9*9*9?9?9*9*9*9*9C9*9*9,3.61,-0.89,72,89620,970,1383,276,695,378,430,73673,38570,47284,12466,0,0.00,6,6,999.0,999,9,999999999,8,0.1180,0,88,0.200,0.0,0.0
2005,3,13,13,0,?9?9?9?9E0?9?9?9*9*9?9*9*9?9*9*9?9?9*9*9*9*9C9*9*9,5.96,-0.04,65,89620,1032,1383,278,272,0,272,28273,0,28545,11962,303,0.00,5,5,999.0,999,9,999999999,9,0.1180,0,88,0.200,0.0,0.0
2005,3,13,14,0,?9?9?9?9E0?9?9?9*9*9?9*9*9?9*9*9?9?9*9*9*9*9C9*9*9,8.30,2.30,66,89620,1021,1383,291,277,0,277,28813,0,29090,12467,302,0.00,5,5,999.0,999,9,999999999,11,0.1180,0,88,0.200,0.0,0.0
2005,3,13,15,0,?9?9?9?9E0?9?9?9*9*9?9*9*9?9?9?9?9?9*9*9*9*9C9*9*9,10.40,4.40,66,89620,937,1383,303,255,0,255,26802,0,27058,12252,180,2.00,5,5,999.0,999,9,999999999,14,0.1180,0,88,0.200,0.0,0.0
2005,3,13,16,0,?9?9?9?9E0?9?9?9*9*9?9*9*9?9*9*9?9?9*9*9*9*9C9*9*9,11.60,5.60,67,89620,786,1383,311,608,408,376,67479,40805,43613,15791,65,2.00,5,5,999.0,999,9,999999999,16,0.1180,0,88,0.200,0.0,0.0
2005,3,13,17,0,?9?9?9?9E0?9?9?9*9*9?9*9*9?9*9*9?9?9*9*9*9*9C9*9*9,11.14,5.14,66,89620,578,1383,309,151,0,151,16129,0,16280,7688,2,2.00,5,5,999.0,999,9,999999999,15,0.1180,0,88,0.200,0.0,0.0
2005,3,13,18,0,?9?9?9?9E0?9?9?9*9*9?9*9*9?9*9*9?9?9*9*9*9*9C9*9*9,9.93,5.43,74,89620,328,1383,312,249,401,154,28373,41289,21858,17702,211,2.00,6,6,999.0,999,9,999999999,15,0.1180,0,88,0.200,0.0,0.0
2005,3,13,19,0,?9?9?9?9E0?9?9?9*9*9?9*9*9?9*9*9?9?9*9*9*9*9C9*9*9,8.23,3.73,73,89620,51,1383,303,27,0,27,2889,0,2916,990,244,2.00,6,6,999.0,999,9,999999999,13,0.1180,0,88,0.200,0.0,0.0
2005,3,13,20,0,?9?9?9?9E0?9?9?9*9*9?9*9*9?9*9*9?9?9*9*9*9*9C9*9*9,6.30,3.30,81,89620,0,252,310,0,0,0,0,0,0,0,159,2.00,8,8,999.0,999,9,999999999,13,0.1180,0,88,0.200,0.0,0.0
2005,3,13,21,0,?9?9?9?9E0?9?9?9*9*9?9*9*9?9?9?9?9?9*9*9*9*9C9*9*9,4.40,1.40,81,89620,0,0,293,0,0,0,0,0,0,0,337,3.00,7,7,999.0,999,9,999999999,10,0.1180,0,88,0.200,0.0,0.0
2005,3,13,22,0,?9?9?9?9E0?9?9?9*9*9?9*9*9?9*9*9?9?9*9*9*9*9C9*9*9,2.74,-0.26,80,89620,0,0,285,0,0,0,0,0,0,0,92,3.00,7,7,999.0,999,9,999999999,9,0.1180,0,88,0.200,0.0,0.0
2005,3,13,23,0,?9?9?9?9E0?9?9?9*9*9?9*9*9?9*9*9?9?9*9*9*9*9C9*9*9,1.34,-1.66,79,89620,0,0,279,0,0,0,0,0,0,0,133,3.00,7,7,999.0,999,9,999999999,8,0.1180,0,88,0.200,0.0,0.0
2005,3,13,24,0,?9?9?9?9E0?9?9?9*9*9?9*9*9?9*9*9?9?9*9*9*9*9C9*9*9,0.16,-2.84,78,89620,0,0,273,0,0,0,0,0,0,0,202,3.00,7,7,999.0,999,9,999999999,7,0.1180,0,88,0.200,0.0,0.0
2005,3,14,1,0,?9?9?9?9E0?9?9?9*9*9?9*9*9?9*9*9?9?9*9*9*9*9C9*9*9,-0.85,-3.85,78,89600,0,0,268,0,0,0,0,0,0,0,318,3.00,7,7,999.0,999,9,999999999,6,0.1190,0,88,0.257,0.0,0.0
2005,3,14,2,0,?9?9?9?9E0?9?9?9*9*9?9*9*9?9*9*9?9?9*9*9*9*9C9*9*9,-1.73,-4.73,78,89600,0,0,264,0,0,0,0,0,0,0,86,3.00,7,7,999.0,999,9,999999999,6,0.1190,0,88,0.315,0.0,0.0
2005,3,14,3,0,?9?9?9?9E0?9?9?9*9*9?9*9*9?9?9?9?9?9*9*9*9*9C9*9*9,-2.50,-5.50,78,89600,0,0,260,0,0,0,0,0,0,0,0,0.00,7,7,999.0,999,9,999999999,5,0.1190,0,88,0.367,0.0,0.0
2005,3,14,4,0,?9?9?9?9E0?9?9?9*9*9?9*9*9?9*9*9?9?9*9*9*9*9C9*9*9,-3.20,-6.20,77,89600,0,0,257,0,0,0,0,0,0,0,222,0.00,7,7,999.0,999,9,999999999,5,0.1190,0,88,0.413,0.0,0.0
2005,3,14,5,0,?9?9?9?9E0?9?9?9*9*9?9*9*9?9*9*9?9?9*9*9*9*9C9*9*9,-3.77,-6.77,77,89600,0,0,254,0,0,0,0,0,0,0,359,0.00,7,7,999.0,999,9,999999999,5,0.1190,0,88,0.451,0.0,0.0
2005,3,14,6,0,?9?9?9?9E0?9?9?9*9*9?9*9*9?9*9*9?9?9*9*9*9*9C9*9*9,-4.16,-7.16,77,89600,0,0,252,0,0,0,0,0,0,0,63,0.00,7,7,999.0,999,9,999999999,4,0.1190,0,88,0.477,0.0,0.0
2005,3,14,7,0,?9?9?9?9E0?9?9?9*9*9?9*9*9?9*9*9?9?9*9*9*9*9C9*9*9,-4.30,-7.30,77,89600,0,0,251,0,0,0,0,0,0,0,171,0.00,7,7,999.0,999,9,999999999,4,0.1190,0,88,0.487,0.0,0.0
2005,3,14,8,0,?9?9?9?9E0?9?9?9*9*9?9*9*9?9*9*9?9?9*9*9*9*9C9*9*9,-4.29,-7.29,77,89600,143,699,250,45,245,20,4937,24995,2790,1814,250,0.00,7,7,999.0,999,9,999999999,4,0.1190,0,88,0.486,0.0,0.0
2005,3,14,9,0,?9?9?9?9E0?9?9?9*9*9?9*9*9?9?9?9?9?9*9*9*9*9C9*9*9,-3.60,-6.60,77,89600,413,1383,253,324,612,141,35603,63026,17724,8300,360,2.00,7,7,999.0,999,9,999999999,5,0.1190,0,88,0.440,0.0,0.0
2005,3,14,10,0,?9?9?9?9E0?9?9?9*9*9?9*9*9?9*9*9?9?9*9*9*9*9C9*9*9,-1.54,-4.54,78,89600,652,1383,262,187,0,187,19798,0,19984,9525,175,2.00,7,7,999.0,999,9,999999999,6,0.1190,0,88,0.303,0.0,0.0
2005,3,14,11,0,?9?9?9?9E0?9?9?9*9*9?9*9*9?9*9*9?9?9*9*9*9*9C9*9*9,1.57,-2.93,70,89600,844,1383,267,279,0,279,29267,0,29545,13100,2,2.00,6,6,999.0,999,9,999999999,7,0.1190,0,88,0.200,0.0,0.0
2005,3,14,12,0,?9?9?9?9E0?9?9?9*9*9?9*9*9?9*9*9?9?9*9*9*9*9C9*9*9,5.14,0.64,73,89600,976,1383,284,354,0,354,36832,0,37186,14520,67,2.00,6,6,999.0,999,9,999999999,10,0.1190,0,88,0.200,0.0,0.0
2005,3,14,13,0,?9?9?9?9E0?9?9?9*9*9?9*9*9?9*9*9?9?9*9*9*9*9C9*9*9,8.59,2.59,66,89600,1038,1383,292,400,0,400,41578,0,41978,15192,147,2.00,5,5,999.0,999,9,999999999,12,0.1190,0,88,0.200,0.0,0.0
2005,3,14,14,0,?9?9?9?9E0?9?9?9*9*9?9*9*9?9*9*9?9?9*9*9*9*9C9*9*9,11.34,5.34,67,89600,1026,1383,308,407,0,407,42368,0,42775,15888,195,2.00,5,5,999.0,999,9,999999999,15,0.1190,0,88,0.200,0.0,0.0
2005,3,14,15,0,?9?9?9?9E0?9?9?9*9*9?9*9*9?9?9?9?9?9*9*9*9*9C9*9*9,12.80,6.80,67,89600,942,1383,317,975,809,424,102396,78441,49590,14411,180,5.00,5,5,999.0,999,9,999999999,18,0.1190,0,88,0.200,0.0,0.0
2005,3,14,16,0,?9?9?9?9E0?9?9?9*9*9?9*9*9?9*9*9?9?9*9*9*9*9C9*9*9,12.90,6.90,67,89600,791,1383,318,310,0,310,32862,0,33172,14571,251,5.00,5,5,999.0,999,9,999999999,18,0.1190,0,88,0.200,0.0,0.0
2005,3,14,17,0,?9?9?9?9E0?9?9?9*9*9?9*9*9?9*9*9?9?9*9*9*9*9C9*9*9,12.54,6.54,67,89600,583,1383,317,223,0,223,23815,0,24038,10683,155,5.00,5,5,999.0,999,9,999999999,17,0.1190,0,88,0.200,0.0,0.0
2005,3,14,18,0,?9?9?9?9E0?9?9?9*9*9?9*9*9?9*9*9?9?9*9*9*9*9C9*9*9,11.68,7.18,74,89600,332,1383,322,128,0,128,13693,0,13821,5631,343,5.00,6,6,999.0,999,9,999999999,18,0.1190,0,88,0.200,0.0,0.0
2005,3,14,19,0,?9?9?9?9E0?9?9?9*9*9?9*9*9?9*9*9?9?9*9*9*9*9C9*9*9,10.59,6.09,74,89600,56,1383,317,41,0,41,4360,0,4442,1508,127,5.00,6,6,999.0,999,9,999999999,16,0.1190,0,88,0.200,0.0,0.0
2005,3,14,20,0,?9?9?9?9E0?9?9?9*9*9?9*9*9?9*9*9?9?9*9*9*9*9C9*9*9,9.60,6.60,82,89600,0,274,328,0,0,0,0,0,0,0,62,5.00,8,8,999.0,999,9,999999999,17,0.1190,0,88,0.200,0.0,0.0
2005,3,14,21,0,?9?9?9?9E0?9?9?9*9*9?9*9*9?9?9?9?9?9*9*9*9*9C9*9*9,9.00,6.00,81,89600,0,0,325,0,0,0,0,0,0,0,202,1.00,8,8,999.0,999,9,999999999,16,0.1190,0,88,0.200,0.0,0.0
2005,3,14,22,0,?9?9?9?9E0?9?9?9*9*9?9*9*9?9*9*9?9?9*9*9*9*9C9*9*9,8.93,5.93,81,89600,0,0,325,0,0,0,0,0,0,0,21,1.00,8,8,999.0,999,9,999999999,16,0.1190,0,88,0.200,0.0,0.0
2005,3,14,23,0,?9?9?9?9E0?9?9?9*9*9?9*9*9?9*9*9?9?9*9*9*9*9C9*9*9,8.90,5.90,81,89600,0,0,325,0,0,0,0,0,0,0,14,1.00,8,8,999.0,999,9,999999999,16,0.1190,0,88,0.200,0.0,0.0
2005,3,14,24,0,?9?9?9?9E0?9?9?9*9*9?9*9*9?9*9*9?9?9*9*9*9*9C9*9*9,8.43,5.43,81,89600,0,0,322,0,0,0,0,0,0,0,272,1.00,8,8,999.0,999,9,999999999,15,0.1190,0,88,0.200,0.0,0.0
2005,3,15,1,0,?9?9?9?9E0?9?9?9*9*9?9*9*9?9*9*9?9?9*9*9*9*9C9*9*9,7.69,4.69,81,89500,0,0,318,0,0,0,0,0,0,0,279,1.00,8,8,999.0,999,9,999999999,14,0.1200,0,88,0.200,0.0,0.0
2005,3,15,2,0,?9?9?9?9E0?9?9?9*9*9?9*9*9?9*9*9?9?9*9*9*9*9C9*9*9,7.00,4.00,81,89500,0,0,315,0,0,0,0,0,0,0,294,1.00,8,8,999.0,999,9,999999999,13,0.1200,0,88,0.200,0.0,0.0
2005,3,15,3,0,?9?9?9?9E0?9?9?9*9*9?9*9*9?9?9?9?9?9*9*9*9*9C9*9*9,6.70,3.70,81,89500,0,0,313,0,0,0,0,0,0,0,157,5.00,8,8,999.0,999,9,999999999,13,0.1200,0,88,0.200,0.0,0.0
2005,3,15,4,0,?9?9?9?9E0?9?9?9*9*9?9*9*9?9*9*9?9?9*9*9*9*9C9*9*9,6.36,3.36,81,89500,0,0,311,0,0,0,0,0,0,0,28,5.00,8,8,999.0,999,9,999999999,13,0.1200,0,88,0.200,0.0,0.0
2005,3,15,5,0,?9?9?9?9E0?9?9?9*9*9?9*9*9?9*9*9?9?9*9*9*9*9C9*9*9,5.51,2.51,81,89500,0,0,298,0,0,0,0,0,0,0,97,5.00,7,7,999.0,999,9,999999999,12,0.1200,0,88,0.200,0.0,0.0
2005,3,15,6,0,?9?9?9?9E0?9?9?9*9*9?9*9*9?9*9*9?9?9*9*9*9*9C9*9*9,4.40,1.40,81,89500,0,0,292,0,0,0,0,0,0,0,301,5.00,7,7,999.0,999,9,999999999,10,0.1200,0,88,0.200,0.0,0.0
2005,3,15,7,0,?9?9?9?9E0?9?9?9*9*9?9*9*9?9*9*9?9?9*9*9*9*9C9*9*9,3.27,0.27,81,89500,0,0,286,0,0,0,0,0,0,0,168,5.00,7,7,999.0,999,9,999999999,9,0.1200,0,88,0.200,0.0,0.0
2005,3,15,8,0,?9?9?9?9E0?9?9?9*9*9?9*9*9?9*9*9?9?9*9*9*9*9C9*9*9,2.39,-0.61,80,89500,150,734,281,21,73,13,2326,7428,1876,1182,174,5.00,7,7,999.0,999,9,999999999,9,0.1200,0,88,0.200,0.0,0.0
2005,3,15,9,0,?9?9?9?9E0?9?9?9*9*9?9*9*9?9?9?9?9?9*9*9*9*9C9*9*9,2.00,-1.00,80,89500,420,1382,279,145,182,90,16832,18922,13999,5474,180,2.00,7,7,999.0,999,9,999999999,8,0.1200,0,88,0.200,0.0,0.0
2005,3,15,10,0,?9?9?9?9E0?9?9?9*9*9?9*9*9?9*9*9?9?9*9*9*9*9C9*9*9,2.27,-0.73,80,89500,659,1382,280,288,230,178,33086,23460,23843,6939,31,2.00,7,7,999.0,999,9,999999999,8,0.1200,0,88,0.200,0.0,0.0
2005,3,15,11,0,?9?9?9?9E0?9?9?9*9*9?9*9*9?9*9*9?9?9*9*9*9*9C9*9*9,3.03,-1.47,71,89500,851,1382,274,428,265,265,47928,27566,30965,7940,57,2.00,6,6,999.0,999,9,999999999,8,0.1200,0,88,0.200,0.0,0.0
2005,3,15,12,0,?9?9?9?9E0?9?9?9*9*9?9*9*9?9*9*9?9?9*9*9*9*9C9*9*9,4.05,-0.45,72,89500,982,1382,279,235,0,235,24408,0,24642,10796,43,2.00,6,6,999.0,999,9,999999999,9,0.1200,0,88,0.200,0.0,0.0
2005,3,15,13,0,?9?9?9?9E0?9?9?9*9*9?9*9*9?9*9*9?9?9*9*9*9*9C9*9*9,5.08,-0.92,65,89500,1044,1382,274,612,309,379,66751,31230,42798,10605,356,2.00,5,5,999.0,999,9,999999999,8,0.1200,0,88,0.200,0.0,0.0
2005,3,15,14,0,?9?9?9?9E0?9?9?9*9*9?9*9*9?9*9*9?9?9*9*9*9*9C9*9*9,5.88,-0.12,65,89500,1032,1382,278,270,0,270,28053,0,28323,12138,77,2.00,5,5,999.0,999,9,999999999,9,0.1200,0,88,0.200,0.0,0.0
2005,3,15,15,0,?9?9?9?9E0?9?9?9*9*9?9*9*9?9?9?9?9?9*9*9*9*9C9*9*9,6.20,0.20,65,89500,947,1382,280,249,0,249,26119,0,26368,11940,270,2.00,5,5,999.0,999,9,999999999,9,0.1200,0,88,0.200,0.0,0.0
2005,3,15,16,0,?9?9?9?9E0?9?9?9*9*9?9*9*9?9*9*9?9?9*9*9*9*9C9*9*9,5.59,-0.41,65,89500,796,1382,278,476,315,294,53743,32756,34120,12060,187,2.00,5,5,999.0,999,9,999999999,9,0.1200,0,88,0.200,0.0,0.0
2005,3,15,17,0,?9?9?9?9E0?9?9?9*9*9?9*9*9?9*9*9?9?9*9*9*9*9C9*9*9,4.10,-1.90,64,89500,587,1382,271,148,0,148,15833,0,15981,7546,287,2.00,5,5,999.0,999,9,999999999,7,0.1200,0,88,0.200,0.0,0.0
2005,3,15,18,0,?9?9?9?9E0?9?9?9*9*9?9*9*9?9*9*9?9?9*9*9*9*9C9*9*9,2.29,-2.21,71,89500,337,1382,272,86,0,86,9240,0,9326,3936,0,2.00,6,6,999.0,999,9,999999999,7,0.1200,0,88,0.200,0.0,0.0
2005,3,15,19,0,?9?9?9?9E0?9?9?9*9*9?9*9*9?9*9*9?9?9*9*9*9*9C9*9*9,0.67,-3.83,69,89500,61,1382,265,28,0,28,3015,0,3043,1033,194,2.00,6,6,999.0,999,9,999999999,6,0.1200,0,88,0.200,0.0,0.0
2005,3,15,20,0,?9?9?9?9E0?9?9?9*9*9?9*9*9?9*9*9?9?9*9*9*9*9C9*9*9,-0.20,-3.20,78,89500,0,296,270,0,0,0,0,0,0,0,16,2.00,7,7,999.0,999,9,999999999,7,0.1200,0,88,0.213,0.0,0.0
2005,3,15,21,0,?9?9?9?9E0?9?9?9*9*9?9*9*9?9?9?9?9?9*9*9*9*9C9*9*9,-0.10,-3.10,78,89500,0,0,271,0,0,0,0,0,0,0,360,5.00,7,7,999.0,999,9,999999999,7,0.1200,0,88,0.207,0.0,0.0
2005,3,15,22,0,?9?9?9?9E0?9?9?9*9*9?9*9*9?9*9*9?9?9*9*9*9*9C9*9*9,0.10,-2.90,78,89500,0,0,272,0,0,0,0,0,0,0,12,5.00,7,7,999.0,999,9,999999999,7,0.1200,0,88,0.200,0.0,0.0
2005,3,15,23,0,?9?9?9?9E0?9?9?9*9*9?9*9*9?9*9*9?9?9*9*9*9*9C9*9*9,-0.25,-3.25,78,89500,0,0,271,0,0,0,0,0,0,0,141,5.00,7,7,999.0,999,9,999999999,7,0.1200,0,88,0.217,0.0,0.0
2005,3,15,24,0,?9?9?9?9E0?9?9?9*9*9?9*9*9?9*9*9?9?9*9*9*9*9C9*9*9,-1.02,-4.02,78,89500,0,0,267,0,0,0,0,0,0,0,163,5.00,7,7,999.0,999,9,999999999,6,0.1200,0,88,0.268,0.0,0.0
2005,3,16,1,0,?9?9?9?9E0?9?9?9*9*9?9*9*9?9*9*9?9?9*9*9*9*9C9*9*9,-1.93,-4.93,78,90560,0,0,263,0,0,0,0,0,0,0,78,5.00,7,7,999.0,999,9,999999999,6,0.1210,0,88,0.329,0.0,0.0
2005,3,16,2,0,?9?9?9?9E0?9?9?9*9*9?9*9*9?9*9*9?9?9*9*9*9*9C9*9*9,-2.68,-5.68,78,90560,0,0,260,0,0,0,0,0,0,0,292,5.00,7,7,999.0,999,9,999999999,5,0.1210,0,88,0.379,0.0,0.0
2005,3,16,3,0,?9?9?9?9E0?9?9?9*9*9?9*9*9?9?9?9?9?9*9*9*9*9C9*9*9,-3.00,-6.00,77,90560,0,0,258,0,0,0,0,0,0,0,360,3.00,7,7,999.0,999,9,999999999,5,0.1210,0,88,0.400,0.0,0.0
2005,3,16,4,0,?9?9?9?9E0?9?9?9*9*9?9*9*9?9*9*9?9?9*9*9*9*9C9*9*9,-3.08,-6.08,77,90560,0,0,257,0,0,0,0,0,0,0,38,3.00,7,7,999.0,999,9,999999999,5,0.1210,0,88,0.405,0.0,0.0
2005,3,16,5,0,?9?9?9?9E0?9?9?9*9*9?9*9*9?9*9*9?9?9*9*9*9*9C9*9*9,-3.28,-6.28,77,90560,0,0,256,0,0,0,0,0,0,0,338,3.00,7,7,999.0,999,9,999999999,5,0.1210,0,88,0.419,0.0,0.0
2005,3,16,6,0,?9?9?9?9E0?9?9?9*9*9?9*9*9?9*9*9?9?9*9*9*9*9C9*9*9,-3.54,-6.54,77,90560,0,0,254,0,0,0,0,0,0,0,172,3.00,7,7,999.0,999,9,999999999,5,0.1210,0,88,0.436,0.0,0.0
2005,3,16,7,0,?9?9?9?9E0?9?9?9*9*9?9*9*9?9*9*9?9?9*9*9*9*9C9*9*9,-3.82,-6.82,77,90560,0,0,253,0,0,0,0,0,0,0,338,3.00,7,7,999.0,999,9,999999999,5,0.1210,0,88,0.455,0.0,0.0
2005,3,16,8,0,?9?9?9?9E0?9?9?9*9*9?9*9*9?9*9*9?9?9*9*9*9*9C9*9*9,-4.06,-7.06,77,90560,157,769,251,47,196,24,5071,20006,3407,2174,101,3.00,7,7,999.0,999,9,999999999,5,0.1210,0,88,0.471,0.0,0.0
2005,3,16,9,0,?9?9?9?9E0?9?9?9*9*9?9*9*9?9?9?9?9?9*9*9*9*9C9*9*9,-4.20,-7.20,77,90560,427,1381,250,83,0,83,8838,0,8921,4460,337,7.00,7,7,999.0,999,9,999999999,5,0.1210,0,88,0.480,0.0,0.0
2005,3,16,10,0,?9?9?9?9E0?9?9?9*9*9?9*9*9?9*9*9?9?9*9*9*9*9C9*9*9,-4.21,-7.21,77,90560,666,1381,250,162,0,162,17213,0,17376,8444,91,7.00,7,7,999.0,999,9,999999999,5,0.1210,0,88,0.481,0.0,0.0
2005,3,16,11,0,?9?9?9?9E0?9?9?9*9*9?9*9*9?9*9*9?9?9*9*9*9*9C9*9*9,-4.11,-8.61,68,90560,857,1381,233,241,0,241,25281,0,25522,11557,4,7.00,5,5,999.0,999,9,999999999,4,0.1210,0,88,0.474,0.0,0.0
2005,3,16,12,0,?9?9?9?9E0?9?9?9*9*9?9*9*9?9*9*9?9?9*9*9*9*9C9*9*9,-3.96,-8.46,68,90560,988,1381,233,305,0,305,31715,0,32020,13113,53,7.00,5,5,999.0,999,9,999999999,4,0.1210,0,88,0.464,0.0,0.0
2005,3,16,13,0,?9?9?9?9E0?9?9?9*9*9?9*9*9?9*9*9?9?9*9*9*9*9C9*9*9,-3.79,-9.79,59,90560,1049,1381,225,344,0,344,35752,0,36096,13751,76,7.00,4,4,999.0,999,9,999999999,3,0.1210,0,88,0.453,0.0,0.0
2005,3,16,14,0,?9?9?9?9E0?9?9?9*9*9?9*9*9?9*9*9?9?9*9*9*9*9C9*9*9,-3.65,-9.65,59,90560,1037,1381,225,350,0,350,36422,0,36772,14709,201,7.00,4,4,999.0,999,9,999999999,4,0.1210,0,88,0.443,0.0,0.0
2005,3,16,15,0,?9?9?9?9E0?9?9?9*9*9?9*9*9?9?9?9?9?9*9*9*9*9C9*9*9,-3.60,-9.60,60,90560,952,1381,226,323,0,323,33927,0,34250,14540,360,9.00,4,4,999.0,999,9,999999999,4,0.1210,0,88,0.440,0.0,0.0
2005,3,16,16,0,?9?9?9?9E0?9?9?9*9*9?9*9*9?9*9*9?9?9*9*9*9*9C9*9*9,-3.84,-9.84,59,90560,800,1381,226,858,711,446,90111,72552,49027,20057,55,9.00,4,4,999.0,999,9,999999999,3,0.1210,0,88,0.456,0.0,0.0
2005,3,16,17,0,?9?9?9?9E0?9?9?9*9*9?9*9*9?9*9*9?9?9*9*9*9*9C9*9*9,-4.41,-10.41,59,90560,592,1381,224,670,750,348,70315,75041,39996,22954,11,9.00,4,4,999.0,999,9,999999999,3,0.1210,0,88,0.494,0.0,0.0
2005,3,16,18,0,?9?9?9?9E0?9?9?9*9*9?9*9*9?9*9*9?9?9*9*9*9*9C9*9*9,-5.10,-9.60,68,90560,341,1381,231,112,0,112,12112,0,12224,5047,29,9.00,5,5,999.0,999,9,999999999,4,0.1210,0,88,0.540,0.0,0.0
2005,3,16,19,0,?9?9?9?9E0?9?9?9*9*9?9*9*9?9*9*9?9?9*9*9*9*9C9*9*9,-5.67,-10.17,67,90560,65,1381,229,37,0,37,4046,0,4083,1386,294,9.00,5,5,999.0,999,9,999999999,3,0.1210,0,88,0.578,0.0,0.0
2005,3,16,20,0,?9?9?9?9E0?9?9?9*9*9?9*9*9?9*9*9?9?9*9*9*9*9C9*9*9,-5.90,-8.90,77,90560,0,318,245,0,0,0,0,0,0,0,243,9.00,7,7,999.0,999,9,999999999,4,0.1210,0,88,0.593,0.0,0.0
2005,3,16,21,0,?9?9?9?9E0?9?9?9*9*9?9*9*9?9?9?9?9?9*9*9*9*9C9*9*9,-5.80,-8.80,77,90560,0,0,246,0,0,0,0,0,0,0,360,3.00,7,7,999.0,999,9,999999999,4,0.1210,0,88,0.587,0.0,0.0
2005,3,16,22,0,?9?9?9?9E0?9?9?9*9*9?9*9*9?9*9*9?9?9*9*9*9*9C9*9*9,-6.07,-9.07,77,90560,0,0,245,0,0,0,0,0,0,0,89,3.00,7,7,999.0,999,9,999999999,4,0.1210,0,88,0.600,0.0,0.0
2005,3,16,23,0,?9?9?9?9E0?9?9?9*9*9?9*9*9?9*9*9?9?9*9*9*9*9C9*9*9,-6.78,-9.78,77,90560,0,0,242,0,0,0,0,0,0,0,345,3.00,7,7,999.0,999,9,999999999,4,0.1210,0,88,0.600,0.0,0.0
2005,3,16,24,0,?9?9?9?9E0?9?9?9*9*9?9*9*9?9*9*9?9?9*9*9*9*9C9*9*9,-7.78,-10.78,77,90560,0,0,238,0,0,0,0,0,0,0,43,3.00,7,7,999.0,999,9,999999999,3,0.1210,0,88,0.600,0.0,0.0
2005,3,17,1,0,?9?9?9?9E0?9?9?9*9*9?9*9*9?9*9*9?9?9*9*9*9*9C9*9*9,-8.91,-11.91,77,90700,0,0,234,0,0,0,0,0,0,0,304,3.00,7,7,999.0,999,9,999999999,3,0.1220,0,88,0.600,0.0,0.0
2005,3,17,2,0,?9?9?9?9E0?9?9?9*9*9?9*9*9?9*9*9?9?9*9*9*9*9C9*9*9,-10.04,-13.04,76,90700,0,0,229,0,0,0,0,0,0,0,195,3.00,7,7,999.0,999,9,999999999,3,0.1220,0,88,0.600,0.0,0.0
2005,3,17,3,0,?9?9?9?9E0?9?9?9*9*9?9*9*9?9?9?9?9?9*9*9*9*9C9*9*9,-11.00,-14.00,76,90700,0,0,225,0,0,0,0,0,0,0,0,0.00,7,7,999.0,999,9,999999999,2,0.1220,0,88,0.600,0.0,0.0
2005,3,17,4,0,?9?9?9?9E0?9?9?9*9*9?9*9*9?9*9*9?9?9*9*9*9*9C9*9*9,-11.69,-14.69,76,90700,0,0,222,0,0,0,0,0,0,0,263,0.00,7,7,999.0,999,9,999999999,2,0.1220,0,88,0.600,0.0,0.0
2005,3,17,5,0,?9?9?9?9E0?9?9?9*9*9?9*9*9?9*9*9?9?9*9*9*9*9C9*9*9,-12.12,-15.12,76,90700,0,0,220,0,0,0,0,0,0,0,29,0.00,7,7,999.0,999,9,999999999,2,0.1220,0,88,0.600,0.0,0.0
2005,3,17,6,0,?9?9?9?9E0?9?9?9*9*9?9*9*9?9*9*9?9?9*9*9*9*9C9*9*9,-12.34,-15.34,76,90700,0,0,219,0,0,0,0,0,0,0,236,0.00,7,7,999.0,999,9,999999999,2,0.1220,0,88,0.600,0.0,0.0
2005,3,17,7,0,?9?9?9?9E0?9?9?9*9*9?9*9*9?9*9*9?9?9*9*9*9*9C9*9*9,-12.40,-15.40,76,90700,0,0,218,0,0,0,0,0,0,0,82,0.00,7,7,999.0,999,9,999999999,2,0.1220,0,88,0.600,0.0,0.0
2005,3,17,8,0,?9?9?9?9E0?9?9?9*9*9?9*9*9?9*9*9?9?9*9*9*9*9C9*9*9,-11.99,-14.99,76,90700,165,804,219,31,200,7,3546,20451,1121,680,186,0.00,7,7,999.0,999,9,999999999,2,0.1220,0,88,0.600,0.0,0.0
2005,3,17,9,0,?9?9?9?9E0?9?9?9*9*9?9*9*9?9?9?9?9?9*9*9*9*9C9*9*9,-10.80,-13.80,76,90700,434,1380,223,191,513,30,20640,51837,4202,1746,270,3.00,7,7,999.0,999,9,999999999,2,0.1220,0,88,0.600,0.0,0.0
2005,3,17,10,0,?9?9?9?9E0?9?9?9*9*9?9*9*9?9*9*9?9?9*9*9*9*9C9*9*9,-8.94,-11.94,77,90700,673,1380,230,373,646,58,39501,65248,8078,2366,275,3.00,7,7,999.0,999,9,999999999,3,0.1220,0,88,0.600,0.0,0.0
2005,3,17,11,0,?9?9?9?9E0?9?9?9*9*9?9*9*9?9*9*9?9?9*9*9*9*9C9*9*9,-6.60,-11.10,67,90700,863,1380,223,551,744,85,57827,75107,11939,2558,252,3.00,5,5,999.0,999,9,999999999,3,0.1220,0,88,0.600,0.0,0.0
2005,3,17,12,0,?9?9?9?9E0?9?9?9*9*9?9*9*9?9*9*9?9?9*9*9*9*9C9*9*9,-3.99,-8.49,68,90700,994,1380,233,679,718,162,72678,72547,22319,4205,143,3.00,5,5,999.0,999,9,999999999,4,0.1220,0,88,0.466,0.0,0.0
2005,3,17,13,0,?9?9?9?9E0?9?9?9*9*9?9*9*9?9*9*9?9?9*9*9*9*9C9*9*9,-1.35,-7.35,60,90700,1055,1380,235,785,867,121,83163,87576,16764,3037,195,3.00,4,4,999.0,999,9,999999999,4,0.1220,0,88,0.290,0.0,0.0
2005,3,17,14,0,?9?9?9?9E0?9?9?9*9*9?9*9*9?9*9*9?9?9*9*9*9*9C9*9*9,1.12,-4.88,61,90700,1042,1380,247,799,894,124,85512,90277,16952,3341,46,3.00,4,4,999.0,999,9,999999999,6,0.1220,0,88,0.200,0.0,0.0
2005,3,17,15,0,?9?9?9?9E0?9?9?9*9*9?9*9*9?9?9?9?9?9*9*9*9*9C9*9*9,3.20,-2.80,63,90700,957,1380,257,719,790,171,78415,80567,23467,5653,315,6.00,4,4,999.0,999,9,999999999,7,0.1220,0,88,0.200,0.0,0.0
2005,3,17,16,0,?9?9?9?9E0?9?9?9*9*9?9*9*9?9*9*9?9?9*9*9*9*9C9*9*9,4.65,-1.35,64,90700,805,1380,273,611,885,95,64781,90259,12775,3785,305,6.00,5,5,999.0,999,9,999999999,8,0.1220,0,88,0.200,0.0,0.0
2005,3,17,17,0,?9?9?9?9E0?9?9?9*9*9?9*9*9?9*9*9?9?9*9*9*9*9C9*9*9,5.20,-0.80,65,90700,597,1380,277,431,759,103,45255,77444,13443,5952,155,6.00,5,5,999.0,999,9,999999999,8,0.1220,0,88,0.200,0.0,0.0
2005,3,17,18,0,?9?9?9?9E0?9?9?9*9*9?9*9*9?9*9*9?9?9*9*9*9*9C9*9*9,4.94,0.44,73,90700,346,1380,286,148,0,148,15984,0,16132,6512,119,6.00,6,6,999.0,999,9,999999999,10,0.1220,0,88,0.200,0.0,0.0
2005,3,17,19,0,?9?9?9?9E0?9?9?9*9*9?9*9*9?9*9*9?9?9*9*9*9*9C9*9*9,4.24,-0.26,72,90700,70,1380,283,51,0,51,5459,0,5510,1870,47,6.00,6,6,999.0,999,9,999999999,9,0.1220,0,88,0.200,0.0,0.0
2005,3,17,20,0,?9?9?9?9E0?9?9?9*9*9?9*9*9?9*9*9?9?9*9*9*9*9C9*9*9,3.24,0.24,81,90700,0,340,287,0,0,0,0,0,0,0,182,6.00,7,7,999.0,999,9,999999999,9,0.1220,0,88,0.200,0.0,0.0
2005,3,17,21,0,?9?9?9?9E0?9?9?9*9*9?9*9*9?9?9?9?9?9*9*9*9*9C9*9*9,2.10,-0.90,80,90700,0,0,282,0,0,0,0,0,0,0,337,4.00,7,7,999.0,999,9,999999999,8,0.1220,0,88,0.200,0.0,0.0
2005,3,17,22,0,?9?9?9?9E0?9?9?9*9*9?9*9*9?9*9*9?9?9*9*9*9*9C9*9*9,0.92,-2.08,79,90700,0,0,277,0,0,0,0,0,0,0,163,4.00,7,7,999.0,999,9,999999999,7,0.1220,0,88,0.200,0.0,0.0
2005,3,17,23,0,?9?9?9?9E0?9?9?9*9*9?9*9*9?9*9*9?9?9*9*9*9*9C9*9*9,-0.28,-3.28,78,90700,0,0,271,0,0,0,0,0,0,0,302,4.00,7,7,999.0,999,9,999999999,7,0.1220,0,88,0.219,0.0,0.0
2005,3,17,24,0,?9?9?9?9E0?9?9?9*9*9?9*9*9?9*9*9?9?9*9*9*9*9C9*9*9,-1.50,-4.50,78,90700,0,0,265,0,0,0,0,0,0,0,89,4.00,7,7,999.0,999,9,999999999,6,0.1220,0,88,0.300,0.0,0.0
2005,3,18,1,0,?9?9?9?9E0?9?9?9*9*9?9*9*9?9*9*9?9?9*9*9*9*9C9*9*9,-2.76,-5.76,77,90330,0,0,260,0,0,0,0,0,0,0,323,4.00,7,7,999.0,999,9,999999999,5,0.1230,0,88,0.384,0.0,0.0
2005,3,18,2,0,?9?9?9?9E0?9?9?9*9*9?9*9*9?9*9*9?9?9*9*9*9*9C9*9*9,-4.06,-7.06,77,90330,0,0,254,0,0,0,0,0,0,0,286,4.00,7,7,999.0,999,9,999999999,5,0.1230,0,88,0.471,0.0,0.0
2005,3,18,3,0,?9?9?9?9E0?9?9?9*9*9?9*9*9?9?9?9?9?9*9*9*9*9C9*9*9,-5.40,-8.40,77,90330,0,0,248,0,0,0,0,0,0,0,0,0.00,7,7,999.0,999,9,999999999,4,0.1230,0,88,0.560,0.0,0.0
2005,3,18,4,0,?9?9?9?9E0?9?9?9*9*9?9*9*9?9*9*9?9?9*9*9*9*9C9*9*9,-6.76,-9.76,77,90330,0,0,241,0,0,0,0,0,0,0,145,0.00,7,7,999.0,999,9,999999999,4,0.1230,0,88,0.600,0.0,0.0
2005,3,18,5,0,?9?9?9?9E0?9?9?9*9*9?9*9*9?9*9*9?9?9*9*9*9*9C9*9*9,-7.99,-10.99,77,90330,0,0,236,0,0,0,0,0,0,0,172,0.00,7,7,999.0,999,9,999999999,3,0.1230,0,88,0.600,0.0,0.0
2005,3,18,6,0,?9?9?9?9E0?9?9?9*9*9?9*9*9?9*9*9?9?9*9*9*9*9C9*9*9,-8.86,-11.86,77,90330,0,0,232,0,0,0,0,0,0,0,74,0.00,7,7,999.0,999,9,999999999,3,0.1230,0,88,0.600,0.0,0.0
2005,3,18,7,0,?9?9?9?9E0?9?9?9*9*9?9*9*9?9*9*9?9?9*9*9*9*9C9*9*9,-9.20,-12.20,77,90330,0,0,230,0,0,0,0,0,0,0,279,0.00,7,7,999.0,999,9,999999999,3,0.1230,0,88,0.600,0.0,0.0
2005,3,18,8,0,?9?9?9?9E0?9?9?9*9*9?9*9*9?9*9*9?9?9*9*9*9*9C9*9*9,-8.62,-11.62,77,90330,172,839,232,21,126,5,2344,12812,758,443,49,0.00,7,7,999.0,999,9,999999999,3,0.1230,0,88,0.600,0.0,0.0
2005,3,18,9,0,?9?9?9?9E0?9?9?9*9*9?9*9*9?9?9?9?9?9*9*9*9*9C9*9*9,-7.10,-10.10,77,90330,441,1379,238,205,542,32,22170,55256,4508,1854,0,0.00,7,7,999.0,999,9,999999999,3,0.1230,0,88,0.600,0.0,0.0
2005,3,18,10,0,?9?9?9?9E0?9?9?9*9*9?9*9*9?9*9*9?9?9*9*9*9*9C9*9*9,-4.97,-7.97,77,90330,679,1379,247,397,681,62,42089,68732,8594,2473,304,0.00,7,7,999.0,999,9,999999999,4,0.1230,0,88,0.531,0.0,0.0
2005,3,18,11,0,?9?9?9?9E0?9?9?9*9*9?9*9*9?9*9*9?9?9*9*9*9*9C9*9*9,-2.42,-6.92,68,90330,870,1379,240,585,783,91,61424,79073,12662,2642,148,0.00,5,5,999.0,999,9,999999999,5,0.1230,0,88,0.361,0.0,0.0
2005,3,18,12,0,?9?9?9?9E0?9?9?9*9*9?9*9*9?9*9*9?9?9*9*9*9*9C9*9*9,0.36,-4.14,69,90330,1000,1379,253,739,860,115,79774,86855,15988,2991,165,0.00,5,5,999.0,999,9,999999999,6,0.1230,0,88,0.200,0.0,0.0
2005,3,18,13,0,?9?9?9?9E0?9?9?9*9*9?9*9*9?9*9*9?9?9*9*9*9*9C9*9*9,3.19,-2.81,63,90330,1061,1379,256,462,457,110,50773,46564,16453,2871,346,0.00,4,4,999.0,999,9,999999999,7,0.1230,0,88,0.200,0.0,0.0
2005,3,18,14,0,?9?9?9?9E0?9?9?9*9*9?9*9*9?9*9*9?9?9*9*9*9*9C9*9*9,5.90,-0.10,65,90330,1048,1379,278,847,941,132,90618,95036,18068,3429,115,0.00,5,5,999.0,999,9,999999999,9,0.1230,0,88,0.200,0.0,0.0
2005,3,18,15,0,?9?9?9?9E0?9?9?9*9*9?9*9*9?9?9?9?9?9*9*9*9*9C9*9*9,8.30,2.30,66,90330,962,1379,292,782,946,122,82115,96501,16562,3288,315,4.00,5,5,999.0,999,9,999999999,11,0.1230,0,88,0.200,0.0,0.0
2005,3,18,16,0,?9?9?9?9E0?9?9?9*9*9?9*9*9?9*9*9?9?9*9*9*9*9C9*9*9,10.15,4.15,66,90330,810,1379,302,649,932,101,68759,95094,13535,3939,306,4.00,5,5,999.0,999,9,999999999,14,0.1230,0,88,0.200,0.0,0.0
2005,3,18,17,0,?9?9?9?9E0?9?9?9*9*9?9*9*9?9*9*9?9?9*9*9*9*9C9*9*9,10.90,4.90,66,90330,601,1379,307,470,910,73,50309,93770,9811,4466,203,4.00,5,5,999.0,999,9,999999999,15,0.1230,0,88,0.200,0.0,0.0
2005,3,18,18,0,?9?9?9?9E0?9?9?9*9*9?9*9*9?9*9*9?9?9*9*9*9*9C9*9*9,10.55,6.05,74,90330,350,1379,316,153,459,37,16873,47316,5065,3707,92,4.00,6,6,999.0,999,9,999999999,16,0.1230,0,88,0.200,0.0,0.0
2005,3,18,19,0,?9?9?9?9E0?9?9?9*9*9?9*9*9?9*9*9?9?9*9*9*9*9C9*9*9,9.64,5.14,74,90330,74,1379,311,96,1513,15,10798,155868,2161,2282,339,4.00,6,6,999.0,999,9,999999999,15,0.1230,0,88,0.200,0.0,0.0
2005,3,18,20,0,?9?9?9?9E0?9?9?9*9*9?9*9*9?9*9*9?9?9*9*9*9*9C9*9*9,8.35,5.35,81,90330,0,362,321,0,0,0,0,0,0,0,106,4.00,8,8,999.0,999,9,999999999,15,0.1230,0,88,0.200,0.0,0.0
2005,3,18,21,0,?9?9?9?9E0?9?9?9*9*9?9*9*9?9?9?9?9?9*9*9*9*9C9*9*9,6.90,3.90,81,90330,0,0,314,0,0,0,0,0,0,0,315,3.00,8,8,999.0,999,9,999999999,13,0.1230,0,88,0.200,0.0,0.0
2005,3,18,22,0,?9?9?9?9E0?9?9?9*9*9?9*9*9?9*9*9?9?9*9*9*9*9C9*9*9,5.43,2.43,81,90330,0,0,299,0,0,0,0,0,0,0,78,3.00,7,7,999.0,999,9,999999999,12,0.1230,0,88,0.200,0.0,0.0
2005,3,18,23,0,?9?9?9?9E0?9?9?9*9*9?9*9*9?9*9*9?9?9*9*9*9*9C9*9*9,3.97,0.97,81,90330,0,0,292,0,0,0,0,0,0,0,319,3.00,7,7,999.0,999,9,999999999,10,0.1230,0,88,0.200,0.0,0.0
2005,3,18,24,0,?9?9?9?9E0?9?9?9*9*9?9*9*9?9*9*9?9?9*9*9*9*9C9*9*9,2.50,-0.50,80,90330,0,0,284,0,0,0,0,0,0,0,106,3.00,7,7,999.0,999,9,999999999,9,0.1230,0,88,0.200,0.0,0.0
2005,3,19,1,0,?9?9?9?9E0?9?9?9*9*9?9*9*9?9*9*9?9?9*9*9*9*9C9*9*9,0.99,-2.01,79,89980,0,0,277,0,0,0,0,0,0,0,131,3.00,7,7,999.0,999,9,999999999,7,0.1240,0,88,0.200,0.0,0.0
2005,3,19,2,0,?9?9?9?9E0?9?9?9*9*9?9*9*9?9*9*9?9?9*9*9*9*9C9*9*9,-0.57,-3.57,78,89980,0,0,269,0,0,0,0,0,0,0,265,3.00,7,7,999.0,999,9,999999999,6,0.1240,0,88,0.238,0.0,0.0
2005,3,19,3,0,?9?9?9?9E0?9?9?9*9*9?9*9*9?9?9?9?9?9*9*9*9*9C9*9*9,-2.20,-5.20,78,89980,0,0,262,0,0,0,0,0,0,0,45,3.00,7,7,999.0,999,9,999999999,5,0.1240,0,88,0.347,0.0,0.0
2005,3,19,4,0,?9?9?9?9E0?9?9?9*9*9?9*9*9?9*9*9?9?9*9*9*9*9C9*9*9,-3.88,-6.88,77,89980,0,0,254,0,0,0,0,0,0,0,67,3.00,7,7,999.0,999,9,999999999,5,0.1240,0,88,0.459,0.0,0.0
2005,3,19,5,0,?9?9?9?9E0?9?9?9*9*9?9*9*9?9*9*9?9?9*9*9*9*9C9*9*9,-5.39,-8.39,77,89980,0,0,247,0,0,0,0,0,0,0,14,3.00,7,7,999.0,999,9,999999999,4,0.1240,0,88,0.559,0.0,0.0
2005,3,19,6,0,?9?9?9?9E0?9?9?9*9*9?9*9*9?9*9*9?9?9*9*9*9*9C9*9*9,-6.48,-9.48,77,89980,0,0,242,0,0,0,0,0,0,0,54,3.00,7,7,999.0,999,9,999999999,4,0.1240,0,88,0.600,0.0,0.0
2005,3,19,7,0,?9?9?9?9E0?9?9?9*9*9?9*9*9?9*9*9?9?9*9*9*9*9C9*9*9,-6.90,-9.90,77,89980,0,0,240,0,0,0,0,0,0,0,359,3.00,7,7,999.0,999,9,999999999,3,0.1240,0,88,0.600,0.0,0.0
2005,3,19,8,0,?9?9?9?9E0?9?9?9*9*9?9*9*9?9*9*9?9?9*9*9*9*9C9*9*9,-6.78,-9.78,77,89980,179,874,240,22,132,5,2540,13424,801,463,57,3.00,7,7,999.0,999,9,999999999,3,0.1240,0,88,0.600,0.0,0.0
2005,3,19,9,0,?9?9?9?9E0?9?9?9*9*9?9*9*9?9?9?9?9?9*9*9*9*9C9*9*9,-6.20,-9.20,77,89980,448,1379,242,206,537,31,22223,54788,4420,1806,0,0.00,7,7,999.0,999,9,999999999,4,0.1240,0,88,0.600,0.0,0.0
2005,3,19,10,0,?9?9?9?9E0?9?9?9*9*9?9*9*9?9*9*9?9?9*9*9*9*9C9*9*9,-4.87,-7.87,77,89980,686,1379,247,395,673,60,42255,68015,8364,2390,324,0.00,7,7,999.0,999,9,999999999,4,0.1240,0,88,0.525,0.0,0.0
2005,3,19,11,0,?9?9?9?9E0?9?9?9*9*9?9*9*9?9*9*9?9?9*9*9*9*9C9*9*9,-2.81,-7.31,68,89980,876,1379,238,580,774,88,60901,78204,12282,2544,244,0.00,5,5,999.0,999,9,999999999,4,0.1240,0,88,0.387,0.0,0.0
2005,3,19,12,0,?9?9?9?9E0?9?9?9*9*9?9*9*9?9*9*9?9?9*9*9*9*9C9*9*9,-0.11,-4.61,69,89980,1006,1379,250,731,850,111,78976,85884,15375,2876,180,0.00,5,5,999.0,999,9,999999999,6,0.1240,0,88,0.207,0.0,0.0
2005,3,19,13,0,?9?9?9?9E0?9?9?9*9*9?9*9*9?9*9*9?9?9*9*9*9*9C9*9*9,3.15,-2.85,63,89980,1066,1379,256,464,460,108,51022,46873,16248,2816,313,0.00,4,4,999.0,999,9,999999999,7,0.1240,0,88,0.200,0.0,0.0
2005,3,19,14,0,?9?9?9?9E0?9?9?9*9*9?9*9*9?9*9*9?9?9*9*9*9*9C9*9*9,6.89,0.89,66,89980,1053,1379,284,838,931,127,89639,93988,17361,3295,168,0.00,5,5,999.0,999,9,999999999,10,0.1240,0,88,0.200,0.0,0.0
2005,3,19,15,0,?9?9?9?9E0?9?9?9*9*9?9*9*9?9?9?9?9?9*9*9*9*9C9*9*9,11.00,5.00,66,89980,967,1379,307,774,936,117,82039,95468,16039,3161,180,3.00,5,5,999.0,999,9,999999999,15,0.1240,0,88,0.200,0.0,0.0
2005,3,19,16,0,?9?9?9?9E0?9?9?9*9*9?9*9*9?9*9*9?9?9*9*9*9*9C9*9*9,13.90,7.90,67,89980,815,1379,324,643,923,97,68767,95044,13123,3791,69,3.00,5,5,999.0,999,9,999999999,20,0.1240,0,88,0.200,0.0,0.0
2005,3,19,17,0,?9?9?9?9E0?9?9?9*9*9?9*9*9?9*9*9?9?9*9*9*9*9C9*9*9,13.40,7.40,67,89980,606,1379,322,467,902,71,50426,92863,9535,4308,285,3.00,5,5,999.0,999,9,999999999,19,0.1240,0,88,0.200,0.0,0.0
2005,3,19,18,0,?9?9?9?9E0?9?9?9*9*9?9*9*9?9*9*9?9?9*9*9*9*9C9*9*9,12.10,7.60,74,89980,355,1379,325,276,910,42,30342,94601,5716,4172,238,3.00,6,6,999.0,999,9,999999999,19,0.1240,0,88,0.200,0.0,0.0
2005,3,19,19,0,?9?9?9?9E0?9?9?9*9*9?9*9*9?9*9*9?9?9*9*9*9*9C9*9*9,10.33,5.83,74,89980,79,1379,315,98,1461,15,11099,150448,2155,2274,234,3.00,6,6,999.0,999,9,999999999,16,0.1240,0,88,0.200,0.0,0.0
2005,3,19,20,0,?9?9?9?9E0?9?9?9*9*9?9*9*9?9*9*9?9?9*9*9*9*9C9*9*9,8.39,5.39,81,89980,0,384,321,0,0,0,0,0,0,0,74,3.00,8,8,999.0,999,9,999999999,15,0.1240,0,88,0.200,0.0,0.0
2005,3,19,21,0,?9?9?9?9E0?9?9?9*9*9?9*9*9?9?9?9?9?9*9*9*9*9C9*9*9,6.60,3.60,81,89980,0,0,312,0,0,0,0,0,0,0,202,2.00,8,8,999.0,999,9,999999999,13,0.1240,0,88,0.200,0.0,0.0
2005,3,19,22,0,?9?9?9?9E0?9?9?9*9*9?9*9*9?9*9*9?9?9*9*9*9*9C9*9*9,5.20,2.20,81,89980,0,0,298,0,0,0,0,0,0,0,304,2.00,7,7,999.0,999,9,999999999,11,0.1240,0,88,0.200,0.0,0.0
2005,3,19,23,0,?9?9?9?9E0?9?9?9*9*9?9*9*9?9*9*9?9?9*9*9*9*9C9*9*9,4.12,1.12,81,89980,0,0,292,0,0,0,0,0,0,0,307,2.00,7,7,999.0,999,9,999999999,10,0.1240,0,88,0.200,0.0,0.0
2005,3,19,24,0,?9?9?9?9E0?9?9?9*9*9?9*9*9?9*9*9?9?9*9*9*9*9C9*9*9,3.21,0.21,81,89980,0,0,288,0,0,0,0,0,0,0,140,2.00,7,7,999.0,999,9,999999999,9,0.1240,0,88,0.200,0.0,0.0
2005,3,20,1,0,?9?9?9?9E0?9?9?9*9*9?9*9*9?9*9*9?9?9*9*9*9*9C9*9*9,2.32,-0.68,80,89450,0,0,283,0,0,0,0,0,0,0,278,2.00,7,7,999.0,999,9,999999999,8,0.1250,0,88,0.200,0.0,0.0
2005,3,20,2,0,?9?9?9?9E0?9?9?9*9*9?9*9*9?9*9*9?9?9*9*9*9*9C9*9*9,1.30,-1.70,79,89450,0,0,278,0,0,0,0,0,0,0,217,2.00,7,7,999.0,999,9,999999999,8,0.1250,0,88,0.200,0.0,0.0
2005,3,20,3,0,?9?9?9?9E0?9?9?9*9*9?9*9*9?9?9?9?9?9*9*9*9*9C9*9*9,0.00,-3.00,78,89450,0,0,272,0,0,0,0,0,0,0,202,1.00,7,7,999.0,999,9,999999999,7,0.1250,0,88,0.200,0.0,0.0
2005,3,20,4,0,?9?9?9?9E0?9?9?9*9*9?9*9*9?9*9*9?9?9*9*9*9*9C9*9*9,-1.63,-4.63,78,89450,0,0,264,0,0,0,0,0,0,0,125,1.00,7,7,999.0,999,9,999999999,6,0.1250,0,88,0.309,0.0,0.0
2005,3,20,5,0,?9?9?9?9E0?9?9?9*9*9?9*9*9?9*9*9?9?9*9*9*9*9C9*9*9,-3.29,-6.29,77,89450,0,0,256,0,0,0,0,0,0,0,207,1.00,7,7,999.0,999,9,999999999,5,0.1250,0,88,0.419,0.0,0.0
2005,3,20,6,0,?9?9?9?9E0?9?9?9*9*9?9*9*9?9*9*9?9?9*9*9*9*9C9*9*9,-4.58,-7.58,77,89450,0,0,250,0,0,0,0,0,0,0,147,1.00,7,7,999.0,999,9,999999999,4,0.1250,0,88,0.505,0.0,0.0
2005,3,20,7,0,?9?9?9?9E0?9?9?9*9*9?9*9*9?9*9*9?9?9*9*9*9*9C9*9*9,-5.10,-8.10,77,89450,0,0,247,0,0,0,0,0,0,0,265,1.00,7,7,999.0,999,9,999999999,4,0.1250,0,88,0.540,0.0,0.0
2005,3,20,8,0,?9?9?9?9E0?9?9?9*9*9?9*9*9?9*9*9?9?9*9*9*9*9C9*9*9,-4.88,-7.88,77,89450,186,908,248,23,128,6,2647,13059,907,522,52,1.00,7,7,999.0,999,9,999999999,4,0.1250,0,88,0.525,0.0,0.0
2005,3,20,9,0,?9?9?9?9E0?9?9?9*9*9?9*9*9?9?9?9?9?9*9*9*9*9C9*9*9,-3.80,-6.80,77,89450,455,1378,252,201,506,34,21698,51587,4771,1929,0,0.00,7,7,999.0,999,9,999999999,5,0.1250,0,88,0.453,0.0,0.0
2005,3,20,10,0,?9?9?9?9E0?9?9?9*9*9?9*9*9?9*9*9?9?9*9*9*9*9C9*9*9,-1.40,-4.40,78,89450,692,1378,262,217,322,56,25875,33484,7945,2334,166,0.00,7,7,999.0,999,9,999999999,6,0.1250,0,88,0.293,0.0,0.0
2005,3,20,11,0,?9?9?9?9E0?9?9?9*9*9?9*9*9?9*9*9?9?9*9*9*9*9C9*9*9,2.02,-2.48,70,89450,882,1378,269,560,727,94,59389,73450,13210,2642,240,0.00,6,6,999.0,999,9,999999999,7,0.1250,0,88,0.200,0.0,0.0
2005,3,20,12,0,?9?9?9?9E0?9?9?9*9*9?9*9*9?9*9*9?9?9*9*9*9*9C9*9*9,5.95,1.45,73,89450,1012,1378,288,705,798,119,76173,80646,16512,2970,185,0.00,6,6,999.0,999,9,999999999,10,0.1250,0,88,0.200,0.0,0.0
2005,3,20,13,0,?9?9?9?9E0?9?9?9*9*9?9*9*9?9*9*9?9?9*9*9*9*9C9*9*9,9.91,3.91,66,89450,1072,1378,300,793,847,134,84044,85588,18562,3071,265,0.00,5,5,999.0,999,9,999999999,13,0.1250,0,88,0.200,0.0,0.0
2005,3,20,14,0,?9?9?9?9E0?9?9?9*9*9?9*9*9?9*9*9?9?9*9*9*9*9C9*9*9,13.39,7.39,67,89450,1058,1378,320,807,874,136,86390,88270,18765,3400,348,0.00,5,5,999.0,999,9,999999999,19,0.1250,0,88,0.200,0.0,0.0
2005,3,20,15,0,?9?9?9?9E0?9?9?9*9*9?9*9*9?9?9?9?9?9*9*9*9*9C9*9*9,15.90,9.90,68,89450,972,1378,336,746,879,126,82830,90569,17218,3896,315,3.00,5,5,999.0,999,9,999999999,24,0.1250,0,88,0.200,0.0,0.0
2005,3,20,16,0,?9?9?9?9E0?9?9?9*9*9?9*9*9?9*9*9?9?9*9*9*9*9C9*9*9,17.11,11.11,68,89450,819,1378,344,620,867,104,66997,90199,14105,3970,73,3.00,5,5,999.0,999,9,999999999,27,0.1250,0,88,0.200,0.0,0.0
2005,3,20,17,0,?9?9?9?9E0?9?9?9*9*9?9*9*9?9*9*9?9?9*9*9*9*9C9*9*9,17.40,11.40,68,89450,610,1378,347,452,848,76,49237,88184,10195,4565,17,3.00,5,5,999.0,999,9,999999999,28,0.1250,0,88,0.200,0.0,0.0
2005,3,20,18,0,?9?9?9?9E0?9?9?9*9*9?9*9*9?9*9*9?9?9*9*9*9*9C9*9*9,16.96,12.46,75,89450,359,1378,355,152,435,39,16920,45702,5375,3856,218,3.00,6,6,999.0,999,9,999999999,31,0.1250,0,88,0.200,0.0,0.0
2005,3,20,19,0,?9?9?9?9E0?9?9?9*9*9?9*9*9?9*9*9?9?9*9*9*9*9C9*9*9,15.83,11.33,75,89450,83,1378,348,97,1342,16,11102,140941,2362,2493,141,3.00,6,6,999.0,999,9,999999999,27,0.1250,0,88,0.200,0.0,0.0
2005,3,20,20,0,?9?9?9?9E0?9?9?9*9*9?9*9*9?9*9*9?9?9*9*9*9*9C9*9*9,14.28,11.28,82,89450,0,406,355,0,0,0,0,0,0,0,114,3.00,8,8,999.0,999,9,999999999,27,0.1250,0,88,0.200,0.0,0.0
2005,3,20,21,0,?9?9?9?9E0?9?9?9*9*9?9*9*9?9?9?9?9?9*9*9*9*9C9*9*9,12.60,9.60,82,89450,0,0,345,0,0,0,0,0,0,0,360,4.00,8,8,999.0,999,9,999999999,23,0.1250,0,88,0.200,0.0,0.0
2005,3,20,22,0,?9?9?9?9E0?9?9?9*9*9?9*9*9?9*9*9?9?9*9*9*9*9C9*9*9,11.00,8.00,82,89450,0,0,336,0,0,0,0,0,0,0,83,4.00,8,8,999.0,999,9,999999999,20,0.1250,0,88,0.200,0.0,0.0
2005,3,20,23,0,?9?9?9?9E0?9?9?9*9*9?9*9*9?9*9*9?9?9*9*9*9*9C9*9*9,9.45,6.45,82,89450,0,0,328,0,0,0,0,0,0,0,175,4.00,8,8,999.0,999,9,999999999,17,0.1250,0,88,0.200,0.0,0.0
2005,3,20,24,0,?9?9?9?9E0?9?9?9*9*9?9*9*9?9*9*9?9?9*9*9*9*9C9*9*9,7.90,4.90,81,89450,0,0,320,0,0,0,0,0,0,0,102,4.00,8,8,999.0,999,9,999999999,15,0.1250,0,88,0.200,0.0,0.0
2005,3,21,1,0,?9?9?9?9E0?9?9?9*9*9?9*9*9?9*9*9?9?9*9*9*9*9C9*9*9,6.26,3.26,81,89430,0,0,311,0,0,0,0,0,0,0,10,4.00,8,8,999.0,999,9,999999999,12,0.1270,0,88,0.200,0.0,0.0
2005,3,21,2,0,?9?9?9?9E0?9?9?9*9*9?9*9*9?9*9*9?9?9*9*9*9*9C9*9*9,4.45,1.45,81,89430,0,0,294,0,0,0,0,0,0,0,298,4.00,7,7,999.0,999,9,999999999,10,0.1270,0,88,0.200,0.0,0.0
2005,3,21,3,0,?9?9?9?9E0?9?9?9*9*9?9*9*9?9?9?9?9?9*9*9*9*9C9*9*9,2.40,-0.60,80,89430,0,0,283,0,0,0,0,0,0,0,0,0.00,7,7,999.0,999,9,999999999,9,0.1270,0,88,0.200,0.0,0.0
2005,3,21,4,0,?9?9?9?9E0?9?9?9*9*9?9*9*9?9*9*9?9?9*9*9*9*9C9*9*9,0.12,-2.88,78,89430,0,0,272,0,0,0,0,0,0,0,21,0.00,7,7,999.0,999,9,999999999,7,0.1270,0,88,0.200,0.0,0.0
2005,3,21,5,0,?9?9?9?9E0?9?9?9*9*9?9*9*9?9*9*9?9?9*9*9*9*9C9*9*9,-2.05,-5.05,78,89430,0,0,261,0,0,0,0,0,0,0,185,0.00,7,7,999.0,999,9,999999999,6,0.1270,0,88,0.337,0.0,0.0
2005,3,21,6,0,?9?9?9?9E0?9?9?9*9*9?9*9*9?9*9*9?9?9*9*9*9*9C9*9*9,-3.66,-6.66,77,89430,0,0,254,0,0,0,0,0,0,0,67,0.00,7,7,999.0,999,9,999999999,5,0.1270,0,88,0.444,0.0,0.0
2005,3,21,7,0,?9?9?9?9E0?9?9?9*9*9?9*9*9?9*9*9?9?9*9*9*9*9C9*9*9,-4.30,-7.30,77,89430,0,0,250,0,0,0,0,0,0,0,142,0.00,7,7,999.0,999,9,999999999,4,0.1270,0,88,0.487,0.0,0.0
2005,3,21,8,0,?9?9?9?9E0?9?9?9*9*9?9*9*9?9*9*9?9?9*9*9*9*9C9*9*9,-3.96,-6.96,77,89430,193,943,252,25,129,7,2809,13172,1024,586,192,0.00,7,7,999.0,999,9,999999999,5,0.1270,0,88,0.464,0.0,0.0
2005,3,21,9,0,?9?9?9?9E0?9?9?9*9*9?9*9*9?9?9?9?9?9*9*9*9*9C9*9*9,-2.70,-5.70,77,89430,462,1377,257,212,517,38,22863,52728,5354,2141,0,0.00,7,7,999.0,999,9,999999999,5,0.1270,0,88,0.380,0.0,0.0
2005,3,21,10,0,?9?9?9?9E0?9?9?9*9*9?9*9*9?9*9*9?9?9*9*9*9*9C9*9*9,-0.30,-3.30,78,89430,699,1377,267,400,646,72,42417,65850,9977,2747,223,0.00,7,7,999.0,999,9,999999999,7,0.1270,0,88,0.220,0.0,0.0
2005,3,21,11,0,?9?9?9?9E0?9?9?9*9*9?9*9*9?9*9*9?9?9*9*9*9*9C9*9*9,2.97,-1.53,71,89430,889,1377,273,584,741,106,64260,75630,14565,3166,342,0.00,6,6,999.0,999,9,999999999,8,0.1270,0,88,0.200,0.0,0.0
2005,3,21,12,0,?9?9?9?9E0?9?9?9*9*9?9*9*9?9*9*9?9?9*9*9*9*9C9*9*9,6.71,2.21,73,89430,1017,1377,292,734,814,133,77838,82208,18308,3184,191,0.00,6,6,999.0,999,9,999999999,11,0.1270,0,88,0.200,0.0,0.0
2005,3,21,13,0,?9?9?9?9E0?9?9?9*9*9?9*9*9?9*9*9?9?9*9*9*9*9C9*9*9,10.51,4.51,66,89430,1077,1377,303,825,864,149,89092,86384,21311,3726,47,0.00,5,5,999.0,999,9,999999999,14,0.1270,0,88,0.200,0.0,0.0
2005,3,21,14,0,?9?9?9?9E0?9?9?9*9*9?9*9*9?9*9*9?9?9*9*9*9*9C9*9*9,13.98,7.98,67,89430,1063,1377,324,460,434,125,51083,43427,18722,3370,234,0.00,5,5,999.0,999,9,999999999,20,0.1270,0,88,0.200,0.0,0.0
2005,3,21,15,0,?9?9?9?9E0?9?9?9*9*9?9*9*9?9?9?9?9?9*9*9*9*9C9*9*9,16.70,10.70,68,89430,977,1377,341,777,897,140,85430,92369,19082,4209,247,4.00,5,5,999.0,999,9,999999999,26,0.1270,0,88,0.200,0.0,0.0
2005,3,21,16,0,?9?9?9?9E0?9?9?9*9*9?9*9*9?9*9*9?9?9*9*9*9*9C9*9*9,18.36,12.36,68,89430,824,1377,353,646,885,117,69806,92037,15647,4204,181,4.00,5,5,999.0,999,9,999999999,30,0.1270,0,88,0.200,0.0,0.0
2005,3,21,17,0,?9?9?9?9E0?9?9?9*9*9?9*9*9?9*9*9?9?9*9*9*9*9C9*9*9,18.90,12.90,68,89430,615,1377,357,258,422,70,28431,44302,9462,4205,272,4.00,5,5,999.0,999,9,999999999,32,0.1270,0,88,0.200,0.0,0.0
2005,3,21,18,0,?9?9?9?9E0?9?9?9*9*9?9*9*9?9*9*9?9?9*9*9*9*9C9*9*9,18.45,13.95,75,89430,363,1377,371,282,874,51,31248,91724,6917,4933,295,4.00,7,7,999.0,999,9,999999999,36,0.1270,0,88,0.200,0.0,0.0
2005,3,21,19,0,?9?9?9?9E0?9?9?9*9*9?9*9*9?9*9*9?9?9*9*9*9*9C9*9*9,17.28,12.78,75,89430,88,1377,357,104,1342,19,11871,140878,2690,2859,270,4.00,6,6,999.0,999,9,999999999,32,0.1270,0,88,0.200,0.0,0.0
2005,3,21,20,0,?9?9?9?9E0?9?9?9*9*9?9*9*9?9*9*9?9?9*9*9*9*9C9*9*9,15.61,12.61,82,89430,0,428,363,0,0,0,0,0,0,0,271,4.00,8,8,999.0,999,9,999999999,31,0.1270,0,88,0.200,0.0,0.0
2005,3,21,21,0,?9?9?9?9E0?9?9?9*9*9?9*9*9?9?9?9?9?9*9*9*9*9C9*9*9,13.70,10.70,82,89430,0,0,352,0,0,0,0,0,0,0,157,3.00,8,8,999.0,999,9,999999999,26,0.1270,0,88,0.200,0.0,0.0
2005,3,21,22,0,?9?9?9?9E0?9?9?9*9*9?9*9*9?9*9*9?9?9*9*9*9*9C9*9*9,11.75,8.75,82,89430,0,0,341,0,0,0,0,0,0,0,106,3.00,8,8,999.0,999,9,999999999,21,0.1270,0,88,0.200,0.0,0.0
2005,3,21,23,0,?9?9?9?9E0?9?9?9*9*9?9*9*9?9*9*9?9?9*9*9*9*9C9*9*9,9.80,6.80,82,89430,0,0,330,0,0,0,0,0,0,0,316,3.00,8,8,999.0,999,9,999999999,18,0.1270,0,88,0.200,0.0,0.0
2005,3,21,24,0,?9?9?9?9E0?9?9?9*9*9?9*9*9?9*9*9?9?9*9*9*9*9C9*9*9,7.89,4.89,81,89430,0,0,319,0,0,0,0,0,0,0,184,3.00,8,8,999.0,999,9,999999999,15,0.1270,0,88,0.200,0.0,0.0
2005,3,22,1,0,?9?9?9?9E0?9?9?9*9*9?9*9*9?9*9*9?9?9*9*9*9*9C9*9*9,6.02,3.02,81,89200,0,0,309,0,0,0,0,0,0,0,353,3.00,8,8,999.0,999,9,999999999,12,0.1280,0,88,0.200,0.0,0.0
2005,3,22,2,0,?9?9?9?9E0?9?9?9*9*9?9*9*9?9*9*9?9?9*9*9*9*9C9*9*9,4.22,1.22,81,89200,0,0,293,0,0,0,0,0,0,0,159,3.00,7,7,999.0,999,9,999999999,10,0.1280,0,88,0.200,0.0,0.0
2005,3,22,3,0,?9?9?9?9E0?9?9?9*9*9?9*9*9?9?9?9?9?9*9*9*9*9C9*9*9,2.50,-0.50,80,89200,0,0,284,0,0,0,0,0,0,0,0,0.00,7,7,999.0,999,9,999999999,9,0.1280,0,88,0.200,0.0,0.0
2005,3,22,4,0,?9?9?9?9E0?9?9?9*9*9?9*9*9?9*9*9?9?9*9*9*9*9C9*9*9,0.90,-2.10,79,89200,0,0,276,0,0,0,0,0,0,0,28,0.00,7,7,999.0,999,9,999999999,7,0.1280,0,88,0.200,0.0,0.0
2005,3,22,5,0,?9?9?9?9E0?9?9?9*9*9?9*9*9?9*9*9?9?9*9*9*9*9C9*9*9,-0.44,-3.44,78,89200,0,0,269,0,0,0,0,0,0,0,326,0.00,7,7,999.0,999,9,999999999,6,0.1280,0,88,0.229,0.0,0.0
2005,3,22,6,0,?9?9?9?9E0?9?9?9*9*9?9*9*9?9*9*9?9?9*9*9*9*9C9*9*9,-1.36,-4.36,78,89200,0,0,264,0,0,0,0,0,0,0,261,0.00,7,7,999.0,999,9,999999999,6,0.1280,0,88,0.291,0.0,0.0
2005,3,22,7,0,?9?9?9?9E0?9?9?9*9*9?9*9*9?9*9*9?9?9*9*9*9*9C9*9*9,-1.70,-4.70,78,89200,0,0,262,0,0,0,0,0,0,0,357,0.00,7,7,999.0,999,9,999999999,6,0.1280,0,88,0.313,0.0,0.0
2005,3,22,8,0,?9?9?9?9E0?9?9?9*9*9?9*9*9?9*9*9?9?9*9*9*9*9C9*9*9,-1.14,-4.14,78,89200,200,978,264,27,147,6,3129,14994,926,520,162,0.00,7,7,999.0,999,9,999999999,6,0.1280,0,88,0.276,0.0,0.0
2005,3,22,9,0,?9?9?9?9E0?9?9?9*9*9?9*9*9?9?9?9?9?9*9*9*9*9C9*9*9,0.60,-2.40,78,89200,469,1376,272,209,527,29,22793,53777,4186,1651,67,1.00,7,7,999.0,999,9,999999999,7,0.1280,0,88,0.200,0.0,0.0
2005,3,22,10,0,?9?9?9?9E0?9?9?9*9*9?9*9*9?9*9*9?9?9*9*9*9*9C9*9*9,3.54,0.54,81,89200,706,1376,286,392,657,55,42379,67037,7800,2213,284,1.00,7,7,999.0,999,9,999999999,10,0.1280,0,88,0.200,0.0,0.0
2005,3,22,11,0,?9?9?9?9E0?9?9?9*9*9?9*9*9?9*9*9?9?9*9*9*9*9C9*9*9,7.30,2.80,73,89200,895,1376,295,571,754,81,61114,76949,11355,2416,280,1.00,6,6,999.0,999,9,999999999,12,0.1280,0,88,0.200,0.0,0.0
2005,3,22,12,0,?9?9?9?9E0?9?9?9*9*9?9*9*9?9*9*9?9?9*9*9*9*9C9*9*9,11.37,6.87,74,89200,1023,1376,318,717,828,101,78860,84455,14453,2628,6,1.00,6,6,999.0,999,9,999999999,18,0.1280,0,88,0.200,0.0,0.0
2005,3,22,13,0,?9?9?9?9E0?9?9?9*9*9?9*9*9?9*9*9?9?9*9*9*9*9C9*9*9,15.27,9.27,67,89200,1082,1376,331,805,879,113,87725,89630,16226,2723,140,1.00,5,5,999.0,999,9,999999999,22,0.1280,0,88,0.200,0.0,0.0
2005,3,22,14,0,?9?9?9?9E0?9?9?9*9*9?9*9*9?9*9*9?9?9*9*9*9*9C9*9*9,18.51,12.51,68,89200,1068,1376,352,819,907,116,90131,93376,16404,3004,5,1.00,5,5,999.0,999,9,999999999,31,0.1280,0,88,0.200,0.0,0.0
2005,3,22,15,0,?9?9?9?9E0?9?9?9*9*9?9*9*9?9?9?9?9?9*9*9*9*9C9*9*9,20.60,14.60,68,89200,981,1376,367,758,913,107,82617,95832,14747,2992,67,2.00,5,5,999.0,999,9,999999999,38,0.1280,0,88,0.200,0.0,0.0
2005,3,22,16,0,?9?9?9?9E0?9?9?9*9*9?9*9*9?9*9*9?9?9*9*9*9*9C9*9*9,21.29,15.29,69,89200,828,1376,373,631,901,89,69464,94615,12108,3472,125,2.00,5,5,999.0,999,9,999999999,40,0.1280,0,88,0.200,0.0,0.0
2005,3,22,17,0,?9?9?9?9E0?9?9?9*9*9?9*9*9?9*9*9?9?9*9*9*9*9C9*9*9,21.30,15.30,69,89200,619,1376,374,462,882,65,51271,93492,8856,3907,30,2.00,5,5,999.0,999,9,999999999,40,0.1280,0,88,0.200,0.0,0.0
2005,3,22,18,0,?9?9?9?9E0?9?9?9*9*9?9*9*9?9*9*9?9?9*9*9*9*9C9*9*9,20.58,16.08,75,89200,368,1376,385,277,890,39,31302,94355,5389,3827,279,2.00,7,7,999.0,999,9,999999999,44,0.1280,0,88,0.200,0.0,0.0
2005,3,22,19,0,?9?9?9?9E0?9?9?9*9*9?9*9*9?9*9*9?9?9*9*9*9*9C9*9*9,18.96,14.46,75,89200,92,1376,375,61,710,13,7062,75274,1959,2053,157,2.00,7,7,999.0,999,9,999999999,37,0.1280,0,88,0.200,0.0,0.0
2005,3,22,20,0,?9?9?9?9E0?9?9?9*9*9?9*9*9?9*9*9?9?9*9*9*9*9C9*9*9,17.20,14.20,83,89200,0,449,373,0,0,0,0,0,0,0,260,2.00,8,8,999.0,999,9,999999999,36,0.1280,0,88,0.200,0.0,0.0
2005,3,22,21,0,?9?9?9?9E0?9?9?9*9*9?9*9*9?9?9?9?9?9*9*9*9*9C9*9*9,16.10,13.10,82,89200,0,0,366,0,0,0,0,0,0,0,67,2.00,8,8,999.0,999,9,999999999,33,0.1280,0,88,0.200,0.0,0.0
2005,3,22,22,0,?9?9?9?9E0?9?9?9*9*9?9*9*9?9*9*9?9?9*9*9*9*9C9*9*9,15.80,12.80,82,89200,0,0,365,0,0,0,0,0,0,0,95,2.00,8,8,999.0,999,9,999999999,32,0.1280,0,88,0.200,0.0,0.0
2005,3,22,23,0,?9?9?9?9E0?9?9?9*9*9?9*9*9?9*9*9?9?9*9*9*9*9C9*9*9,14.56,11.56,82,89200,0,0,357,0,0,0,0,0,0,0,82,2.00,8,8,999.0,999,9,999999999,28,0.1280,0,88,0.200,0.0,0.0
2005,3,22,24,0,?9?9?9?9E0?9?9?9*9*9?9*9*9?9*9*9?9?9*9*9*9*9C9*9*9,12.43,9.43,82,89200,0,0,345,0,0,0,0,0,0,0,143,2.00,8,8,999.0,999,9,999999999,23,0.1280,0,88,0.200,0.0,0.0
2005,3,23,1,0,?9?9?9?9E0?9?9?9*9*9?9*9*9?9*9*9?9?9*9*9*9*9C9*9*9,10.08,7.08,82,89320,0,0,331,0,0,0,0,0,0,0,191,2.00,8,8,999.0,999,9,999999999,18,0.1290,0,88,0.200,0.0,0.0
2005,3,23,2,0,?9?9?9?9E0?9?9?9*9*9?9*9*9?9*9*9?9?9*9*9*9*9C9*9*9,8.18,5.18,81,89320,0,0,321,0,0,0,0,0,0,0,133,2.00,8,8,999.0,999,9,999999999,15,0.1290,0,88,0.200,0.0,0.0
2005,3,23,3,0,?9?9?9?9E0?9?9?9*9*9?9*9*9?9?9?9?9?9*9*9*9*9C9*9*9,7.40,4.40,81,89320,0,0,316,0,0,0,0,0,0,0,337,3.00,8,8,999.0,999,9,999999999,14,0.1290,0,88,0.200,0.0,0.0
2005,3,23,4,0,?9?9?9?9E0?9?9?9*9*9?9*9*9?9*9*9?9?9*9*9*9*9C9*9*9,7.08,4.08,81,89320,0,0,314,0,0,0,0,0,0,0,344,3.00,8,8,999.0,999,9,999999999,14,0.1290,0,88,0.200,0.0,0.0
2005,3,23,5,0,?9?9?9?9E0?9?9?9*9*9?9*9*9?9*9*9?9?9*9*9*9*9C9*9*9,6.38,3.38,81,89320,0,0,310,0,0,0,0,0,0,0,331,3.00,8,8,999.0,999,9,999999999,13,0.1290,0,88,0.200,0.0,0.0
2005,3,23,6,0,?9?9?9?9E0?9?9?9*9*9?9*9*9?9*9*9?9?9*9*9*9*9C9*9*9,5.63,2.63,81,89320,0,0,306,0,0,0,0,0,0,0,221,3.00,8,8,999.0,999,9,999999999,12,0.1290,0,88,0.200,0.0,0.0
2005,3,23,7,0,?9?9?9?9E0?9?9?9*9*9?9*9*9?9*9*9?9?9*9*9*9*9C9*9*9,5.20,2.20,81,89320,0,0,295,0,0,0,0,0,0,0,114,3.00,7,7,999.0,999,9,999999999,11,0.1290,0,88,0.200,0.0,0.0
2005,3,23,8,0,?9?9?9?9E0?9?9?9*9*9?9*9*9?9*9*9?9?9*9*9*9*9C9*9*9,5.37,2.37,81,89320,207,1013,296,52,163,27,5669,16825,3793,2233,203,3.00,7,7,999.0,999,9,999999999,11,0.1290,0,88,0.200,0.0,0.0
2005,3,23,9,0,?9?9?9?9E0?9?9?9*9*9?9*9*9?9?9?9?9?9*9*9*9*9C9*9*9,6.10,3.10,81,89320,476,1375,307,89,0,89,9448,0,9626,4813,90,2.00,8,8,999.0,999,9,999999999,12,0.1290,0,88,0.200,0.0,0.0
2005,3,23,10,0,?9?9?9?9E0?9?9?9*9*9?9*9*9?9*9*9?9?9*9*9*9*9C9*9*9,7.27,4.27,81,89320,712,1375,313,166,0,166,17437,0,17603,8636,121,2.00,8,8,999.0,999,9,999999999,14,0.1290,0,88,0.200,0.0,0.0
2005,3,23,11,0,?9?9?9?9E0?9?9?9*9*9?9*9*9?9*9*9?9?9*9*9*9*9C9*9*9,8.72,4.22,73,89320,901,1375,303,241,0,241,25065,0,25306,11327,144,2.00,6,6,999.0,999,9,999999999,14,0.1290,0,88,0.200,0.0,0.0
2005,3,23,12,0,?9?9?9?9E0?9?9?9*9*9?9*9*9?9*9*9?9?9*9*9*9*9C9*9*9,10.26,5.76,74,89320,1029,1375,312,302,0,302,31114,0,31416,12687,333,2.00,6,6,999.0,999,9,999999999,16,0.1290,0,88,0.200,0.0,0.0
2005,3,23,13,0,?9?9?9?9E0?9?9?9*9*9?9*9*9?9*9*9?9?9*9*9*9*9C9*9*9,11.71,5.71,67,89320,1088,1375,310,833,503,435,87448,48827,49115,12170,267,2.00,5,5,999.0,999,9,999999999,16,0.1290,0,88,0.200,0.0,0.0
2005,3,23,14,0,?9?9?9?9E0?9?9?9*9*9?9*9*9?9*9*9?9?9*9*9*9*9C9*9*9,12.88,6.88,67,89320,1073,1375,317,848,519,442,89867,50381,50440,12831,317,2.00,5,5,999.0,999,9,999999999,18,0.1290,0,88,0.200,0.0,0.0
2005,3,23,15,0,?9?9?9?9E0?9?9?9*9*9?9*9*9?9?9?9?9?9*9*9*9*9C9*9*9,13.60,7.60,67,89320,986,1375,322,319,0,319,33203,0,33522,14367,315,3.00,5,5,999.0,999,9,999999999,19,0.1290,0,88,0.200,0.0,0.0
2005,3,23,16,0,?9?9?9?9E0?9?9?9*9*9?9*9*9?9*9*9?9?9*9*9*9*9C9*9*9,13.74,7.74,67,89320,833,1375,323,654,517,342,71330,50635,42348,14344,8,3.00,5,5,999.0,999,9,999999999,19,0.1290,0,88,0.200,0.0,0.0
2005,3,23,17,0,?9?9?9?9E0?9?9?9*9*9?9*9*9?9*9*9?9?9*9*9*9*9C9*9*9,13.43,7.43,67,89320,623,1375,322,195,0,195,20886,0,21082,9760,73,3.00,5,5,999.0,999,9,999999999,19,0.1290,0,88,0.200,0.0,0.0
2005,3,23,18,0,?9?9?9?9E0?9?9?9*9*9?9*9*9?9*9*9?9?9*9*9*9*9C9*9*9,12.83,8.33,74,89320,372,1375,329,118,0,118,12586,0,12704,5411,167,3.00,6,6,999.0,999,9,999999999,20,0.1290,0,88,0.200,0.0,0.0
2005,3,23,19,0,?9?9?9?9E0?9?9?9*9*9?9*9*9?9*9*9?9?9*9*9*9*9C9*9*9,12.15,7.65,74,89320,96,1375,326,45,0,45,4822,0,4868,1668,316,3.00,6,6,999.0,999,9,999999999,19,0.1290,0,88,0.200,0.0,0.0
2005,3,23,20,0,?9?9?9?9E0?9?9?9*9*9?9*9*9?9*9*9?9?9*9*9*9*9C9*9*9,11.54,8.54,82,89320,0,471,339,0,0,0,0,0,0,0,288,3.00,8,8,999.0,999,9,999999999,21,0.1290,0,88,0.200,0.0,0.0
2005,3,23,21,0,?9?9?9?9E0?9?9?9*9*9?9*9*9?9?9?9?9?9*9*9*9*9C9*9*9,11.20,8.20,82,89320,0,0,337,0,0,0,0,0,0,0,337,3.00,8,8,999.0,999,9,999999999,20,0.1290,0,88,0.200,0.0,0.0
2005,3,23,22,0,?9?9?9?9E0?9?9?9*9*9?9*9*9?9*9*9?9?9*9*9*9*9C9*9*9,11.10,8.10,82,89320,0,0,337,0,0,0,0,0,0,0,27,3.00,8,8,999.0,999,9,999999999,20,0.1290,0,88,0.200,0.0,0.0
2005,3,23,23,0,?9?9?9?9E0?9?9?9*9*9?9*9*9?9*9*9?9?9*9*9*9*9C9*9*9,10.60,7.60,82,89320,0,0,334,0,0,0,0,0,0,0,215,3.00,8,8,999.0,999,9,999999999,19,0.1290,0,88,0.200,0.0,0.0
2005,3,23,24,0,?9?9?9?9E0?9?9?9*9*9?9*9*9?9*9*9?9?9*9*9*9*9C9*9*9,9.69,6.69,82,89320,0,0,329,0,0,0,0,0,0,0,256,3.00,8,8,999.0,999,9,999999999,17,0.1290,0,88,0.200,0.0,0.0
2005,3,24,1,0,?9?9?9?9E0?9?9?9*9*9?9*9*9?9*9*9?9?9*9*9*9*9C9*9*9,8.53,5.53,81,90120,0,0,323,0,0,0,0,0,0,0,157,3.00,8,8,999.0,999,9,999999999,16,0.1300,0,88,0.200,0.0,0.0
2005,3,24,2,0,?9?9?9?9E0?9?9?9*9*9?9*9*9?9*9*9?9?9*9*9*9*9C9*9*9,7.30,4.30,81,90120,0,0,316,0,0,0,0,0,0,0,268,3.00,8,8,999.0,999,9,999999999,14,0.1300,0,88,0.200,0.0,0.0
2005,3,24,3,0,?9?9?9?9E0?9?9?9*9*9?9*9*9?9?9?9?9?9*9*9*9*9C9*9*9,6.20,3.20,81,90120,0,0,310,0,0,0,0,0,0,0,360,3.00,8,8,999.0,999,9,999999999,12,0.1300,0,88,0.200,0.0,0.0
2005,3,24,4,0,?9?9?9?9E0?9?9?9*9*9?9*9*9?9*9*9?9?9*9*9*9*9C9*9*9,5.36,2.36,81,90120,0,0,298,0,0,0,0,0,0,0,202,3.00,7,7,999.0,999,9,999999999,11,0.1300,0,88,0.200,0.0,0.0
2005,3,24,5,0,?9?9?9?9E0?9?9?9*9*9?9*9*9?9*9*9?9?9*9*9*9*9C9*9*9,4.78,1.78,81,90120,0,0,294,0,0,0,0,0,0,0,208,3.00,7,7,999.0,999,9,999999999,11,0.1300,0,88,0.200,0.0,0.0
2005,3,24,6,0,?9?9?9?9E0?9?9?9*9*9?9*9*9?9*9*9?9?9*9*9*9*9C9*9*9,4.45,1.45,81,90120,0,0,292,0,0,0,0,0,0,0,334,3.00,7,7,999.0,999,9,999999999,11,0.1300,0,88,0.200,0.0,0.0
2005,3,24,7,0,?9?9?9?9E0?9?9?9*9*9?9*9*9?9*9*9?9?9*9*9*9*9C9*9*9,4.32,1.32,81,90120,0,0,291,0,0,0,0,0,0,0,114,3.00,7,7,999.0,999,9,999999999,10,0.1300,0,88,0.200,0.0,0.0
2005,3,24,8,0,?9?9?9?9E0?9?9?9*9*9?9*9*9?9*9*9?9?9*9*9*9*9C9*9*9,4.38,1.38,81,90120,215,1048,291,45,189,16,5052,19505,2255,1291,246,3.00,7,7,999.0,999,9,999999999,10,0.1300,0,88,0.200,0.0,0.0
2005,3,24,9,0,?9?9?9?9E0?9?9?9*9*9?9*9*9?9?9?9?9?9*9*9*9*9C9*9*9,4.60,1.60,81,90120,482,1375,292,185,405,43,20197,41274,6055,2336,337,2.00,7,7,999.0,999,9,999999999,11,0.1300,0,88,0.200,0.0,0.0
2005,3,24,10,0,?9?9?9?9E0?9?9?9*9*9?9*9*9?9*9*9?9?9*9*9*9*9C9*9*9,4.94,1.94,81,90120,719,1375,293,343,503,80,39428,52276,11204,3121,34,2.00,7,7,999.0,999,9,999999999,11,0.1300,0,88,0.200,0.0,0.0
2005,3,24,11,0,?9?9?9?9E0?9?9?9*9*9?9*9*9?9*9*9?9?9*9*9*9*9C9*9*9,5.35,0.85,73,90120,907,1375,285,492,489,170,53176,49381,23421,4752,331,2.00,6,6,999.0,999,9,999999999,10,0.1300,0,88,0.200,0.0,0.0
2005,3,24,12,0,?9?9?9?9E0?9?9?9*9*9?9*9*9?9*9*9?9?9*9*9*9*9C9*9*9,5.76,1.26,73,90120,1035,1375,287,616,536,212,67170,53103,27402,5098,119,2.00,6,6,999.0,999,9,999999999,10,0.1300,0,88,0.200,0.0,0.0
2005,3,24,13,0,?9?9?9?9E0?9?9?9*9*9?9*9*9?9*9*9?9?9*9*9*9*9C9*9*9,6.13,0.13,65,90120,1093,1375,279,696,671,163,74493,66436,22588,3900,108,2.00,5,5,999.0,999,9,999999999,9,0.1300,0,88,0.200,0.0,0.0
2005,3,24,14,0,?9?9?9?9E0?9?9?9*9*9?9*9*9?9*9*9?9?9*9*9*9*9C9*9*9,6.40,0.40,65,90120,1078,1375,281,709,693,165,75824,69255,22992,4301,213,2.00,5,5,999.0,999,9,999999999,9,0.1300,0,88,0.200,0.0,0.0
2005,3,24,15,0,?9?9?9?9E0?9?9?9*9*9?9*9*9?9?9?9?9?9*9*9*9*9C9*9*9,6.50,0.50,65,90120,991,1375,282,656,698,153,71512,71162,21593,4747,337,8.00,5,5,999.0,999,9,999999999,10,0.1300,0,88,0.200,0.0,0.0
2005,3,24,16,0,?9?9?9?9E0?9?9?9*9*9?9*9*9?9*9*9?9?9*9*9*9*9C9*9*9,6.01,0.01,65,90120,837,1375,280,544,585,187,59255,59659,25296,7870,254,8.00,5,5,999.0,999,9,999999999,9,0.1300,0,88,0.200,0.0,0.0
2005,3,24,17,0,?9?9?9?9E0?9?9?9*9*9?9*9*9?9*9*9?9?9*9*9*9*9C9*9*9,4.84,-1.16,64,90120,627,1375,275,402,676,94,42658,68916,12399,5260,226,8.00,5,5,999.0,999,9,999999999,8,0.1300,0,88,0.200,0.0,0.0
2005,3,24,18,0,?9?9?9?9E0?9?9?9*9*9?9*9*9?9*9*9?9?9*9*9*9*9C9*9*9,3.44,-1.06,72,90120,376,1375,278,242,579,83,25631,59018,10919,7585,251,8.00,6,6,999.0,999,9,999999999,8,0.1300,0,88,0.200,0.0,0.0
2005,3,24,19,0,?9?9?9?9E0?9?9?9*9*9?9*9*9?9*9*9?9?9*9*9*9*9C9*9*9,2.24,-2.26,71,90120,101,1375,273,55,0,55,5976,0,6031,1992,50,8.00,6,6,999.0,999,9,999999999,7,0.1300,0,88,0.200,0.0,0.0
2005,3,24,20,0,?9?9?9?9E0?9?9?9*9*9?9*9*9?9*9*9?9?9*9*9*9*9C9*9*9,1.70,-1.30,79,90120,0,492,280,0,0,0,0,0,0,0,173,8.00,7,7,999.0,999,9,999999999,8,0.1300,0,88,0.200,0.0,0.0
2005,3,24,21,0,?9?9?9?9E0?9?9?9*9*9?9*9*9?9?9?9?9?9*9*9*9*9C9*9*9,1.90,-1.10,80,90120,0,0,281,0,0,0,0,0,0,0,67,5.00,7,7,999.0,999,9,999999999,8,0.1300,0,88,0.200,0.0,0.0
2005,3,24,22,0,?9?9?9?9E0?9?9?9*9*9?9*9*9?9*9*9?9?9*9*9*9*9C9*9*9,1.80,-1.20,80,90120,0,0,281,0,0,0,0,0,0,0,329,5.00,7,7,999.0,999,9,999999999,8,0.1300,0,88,0.200,0.0,0.0
2005,3,24,23,0,?9?9?9?9E0?9?9?9*9*9?9*9*9?9*9*9?9?9*9*9*9*9C9*9*9,1.20,-1.80,79,90120,0,0,278,0,0,0,0,0,0,0,5,5.00,7,7,999.0,999,9,999999999,8,0.1300,0,88,0.200,0.0,0.0
2005,3,24,24,0,?9?9?9?9E0?9?9?9*9*9?9*9*9?9*9*9?9?9*9*9*9*9C9*9*9,0.20,-2.80,78,90120,0,0,273,0,0,0,0,0,0,0,110,5.00,7,7,999.0,999,9,999999999,7,0.1300,0,88,0.200,0.0,0.0
2005,3,25,1,0,?9?9?9?9E0?9?9?9*9*9?9*9*9?9*9*9?9?9*9*9*9*9C9*9*9,-1.10,-4.10,78,90630,0,0,267,0,0,0,0,0,0,0,332,5.00,7,7,999.0,999,9,999999999,6,0.1310,0,88,0.273,0.0,0.0
2005,3,25,2,0,?9?9?9?9E0?9?9?9*9*9?9*9*9?9*9*9?9?9*9*9*9*9C9*9*9,-2.60,-5.60,78,90630,0,0,260,0,0,0,0,0,0,0,195,5.00,7,7,999.0,999,9,999999999,5,0.1310,0,88,0.373,0.0,0.0
2005,3,25,3,0,?9?9?9?9E0?9?9?9*9*9?9*9*9?9?9?9?9?9*9*9*9*9C9*9*9,-4.20,-7.20,77,90630,0,0,253,0,0,0,0,0,0,0,360,2.00,7,7,999.0,999,9,999999999,5,0.1310,0,88,0.480,0.0,0.0
2005,3,25,4,0,?9?9?9?9E0?9?9?9*9*9?9*9*9?9*9*9?9?9*9*9*9*9C9*9*9,-5.78,-8.78,77,90630,0,0,246,0,0,0,0,0,0,0,323,2.00,7,7,999.0,999,9,999999999,4,0.1310,0,88,0.585,0.0,0.0
2005,3,25,5,0,?9?9?9?9E0?9?9?9*9*9?9*9*9?9*9*9?9?9*9*9*9*9C9*9*9,-7.16,-10.16,77,90630,0,0,239,0,0,0,0,0,0,0,353,2.00,7,7,999.0,999,9,999999999,3,0.1310,0,88,0.600,0.0,0.0
2005,3,25,6,0,?9?9?9?9E0?9?9?9*9*9?9*9*9?9*9*9?9?9*9*9*9*9C9*9*9,-8.13,-11.13,77,90630,0,0,235,0,0,0,0,0,0,0,70,2.00,7,7,999.0,999,9,999999999,3,0.1310,0,88,0.600,0.0,0.0
2005,3,25,7,0,?9?9?9?9E0?9?9?9*9*9?9*9*9?9*9*9?9?9*9*9*9*9C9*9*9,-8.50,-11.50,77,90630,0,0,233,0,0,0,0,0,0,0,41,2.00,7,7,999.0,999,9,999999999,3,0.1310,0,88,0.600,0.0,0.0
2005,3,25,8,0,?9?9?9?9E0?9?9?9*9*9?9*9*9?9*9*9?9?9*9*9*9*9C9*9*9,-8.13,-11.13,77,90630,222,1083,234,35,173,7,3917,17689,1015,554,7,2.00,7,7,999.0,999,9,999999999,3,0.1310,0,88,0.600,0.0,0.0
2005,3,25,9,0,?9?9?9?9E0?9?9?9*9*9?9*9*9?9?9?9?9?9*9*9*9*9C9*9*9,-7.20,-10.20,77,90630,489,1374,238,240,594,29,26208,60633,4108,1580,0,0.00,7,7,999.0,999,9,999999999,3,0.1310,0,88,0.600,0.0,0.0
2005,3,25,10,0,?9?9?9?9E0?9?9?9*9*9?9*9*9?9*9*9?9?9*9*9*9*9C9*9*9,-5.95,-8.95,77,90630,725,1374,243,442,737,53,47281,74450,7446,2060,209,0.00,7,7,999.0,999,9,999999999,4,0.1310,0,88,0.597,0.0,0.0
2005,3,25,11,0,?9?9?9?9E0?9?9?9*9*9?9*9*9?9*9*9?9?9*9*9*9*9C9*9*9,-4.36,-8.86,68,90630,913,1374,232,638,845,76,67592,85319,10820,2286,27,0.00,5,5,999.0,999,9,999999999,4,0.1310,0,88,0.491,0.0,0.0
2005,3,25,12,0,?9?9?9?9E0?9?9?9*9*9?9*9*9?9*9*9?9?9*9*9*9*9C9*9*9,-2.38,-6.88,68,90630,1040,1374,240,797,927,95,83680,92658,13619,2191,219,0.00,5,5,999.0,999,9,999999999,5,0.1310,0,88,0.359,0.0,0.0
2005,3,25,13,0,?9?9?9?9E0?9?9?9*9*9?9*9*9?9*9*9?9?9*9*9*9*9C9*9*9,0.06,-5.94,60,90630,1098,1374,241,893,983,107,95541,98337,15046,2561,230,0.00,4,4,999.0,999,9,999999999,5,0.1310,0,88,0.200,0.0,0.0
2005,3,25,14,0,?9?9?9?9E0?9?9?9*9*9?9*9*9?9*9*9?9?9*9*9*9*9C9*9*9,3.03,-2.97,63,90630,1083,1374,256,909,1015,109,95421,101502,15313,2389,32,0.00,4,4,999.0,999,9,999999999,7,0.1310,0,88,0.200,0.0,0.0
2005,3,25,15,0,?9?9?9?9E0?9?9?9*9*9?9*9*9?9?9?9?9?9*9*9*9*9C9*9*9,6.60,0.60,65,90630,995,1374,283,476,530,92,53285,54590,12844,2936,337,1.00,5,5,999.0,999,9,999999999,10,0.1310,0,88,0.200,0.0,0.0
2005,3,25,16,0,?9?9?9?9E0?9?9?9*9*9?9*9*9?9*9*9?9?9*9*9*9*9C9*9*9,9.30,3.30,66,90630,841,1374,298,704,1011,84,75279,103151,11435,3279,114,1.00,5,5,999.0,999,9,999999999,13,0.1310,0,88,0.200,0.0,0.0
2005,3,25,17,0,?9?9?9?9E0?9?9?9*9*9?9*9*9?9*9*9?9?9*9*9*9*9C9*9*9,8.96,2.96,66,90630,632,1374,297,518,992,62,55939,102134,8418,3652,264,1.00,5,5,999.0,999,9,999999999,12,0.1310,0,88,0.200,0.0,0.0
2005,3,25,18,0,?9?9?9?9E0?9?9?9*9*9?9*9*9?9*9*9?9?9*9*9*9*9C9*9*9,8.05,3.55,73,90630,381,1374,302,315,1001,38,34342,103124,5196,3614,89,1.00,6,6,999.0,999,9,999999999,13,0.1310,0,88,0.200,0.0,0.0
2005,3,25,19,0,?9?9?9?9E0?9?9?9*9*9?9*9*9?9*9*9?9?9*9*9*9*9C9*9*9,6.77,2.27,73,90630,105,1374,296,125,1436,15,13966,147873,2146,2280,81,1.00,6,6,999.0,999,9,999999999,11,0.1310,0,88,0.200,0.0,0.0
2005,3,25,20,0,?9?9?9?9E0?9?9?9*9*9?9*9*9?9*9*9?9?9*9*9*9*9C9*9*9,5.29,2.29,81,90630,0,513,298,0,0,0,0,0,0,0,269,1.00,7,7,999.0,999,9,999999999,11,0.1310,0,88,0.200,0.0,0.0
2005,3,25,21,0,?9?9?9?9E0?9?9?9*9*9?9*9*9?9?9?9?9?9*9*9*9*9C9*9*9,3.80,0.80,81,90630,0,0,290,0,0,0,0,0,0,0,225,1.00,7,7,999.0,999,9,999999999,10,0.1310,0,88,0.200,0.0,0.0
2005,3,25,22,0,?9?9?9?9E0?9?9?9*9*9?9*9*9?9*9*9?9?9*9*9*9*9C9*9*9,2.45,-0.55,80,90630,0,0,284,0,0,0,0,0,0,0,134,1.00,7,7,999.0,999,9,999999999,9,0.1310,0,88,0.200,0.0,0.0
2005,3,25,23,0,?9?9?9?9E0?9?9?9*9*9?9*9*9?9*9*9?9?9*9*9*9*9C9*9*9,1.23,-1.77,79,90630,0,0,278,0,0,0,0,0,0,0,121,1.00,7,7,999.0,999,9,999999999,8,0.1310,0,88,0.200,0.0,0.0
2005,3,25,24,0,?9?9?9?9E0?9?9?9*9*9?9*9*9?9*9*9?9?9*9*9*9*9C9*9*9,0.10,-2.90,78,90630,0,0,273,0,0,0,0,0,0,0,122,1.00,7,7,999.0,999,9,999999999,7,0.1310,0,88,0.200,0.0,0.0
2005,3,26,1,0,?9?9?9?9E0?9?9?9*9*9?9*9*9?9*9*9?9?9*9*9*9*9C9*9*9,-0.97,-3.97,78,89320,0,0,268,0,0,0,0,0,0,0,193,1.00,7,7,999.0,999,9,999999999,6,0.1320,0,88,0.265,0.0,0.0
2005,3,26,2,0,?9?9?9?9E0?9?9?9*9*9?9*9*9?9*9*9?9?9*9*9*9*9C9*9*9,-2.02,-5.02,78,89320,0,0,263,0,0,0,0,0,0,0,119,1.00,7,7,999.0,999,9,999999999,6,0.1320,0,88,0.335,0.0,0.0
2005,3,26,3,0,?9?9?9?9E0?9?9?9*9*9?9*9*9?9?9?9?9?9*9*9*9*9C9*9*9,-3.10,-6.10,77,89320,0,0,257,0,0,0,0,0,0,0,0,0.00,7,7,999.0,999,9,999999999,5,0.1320,0,88,0.407,0.0,0.0
2005,3,26,4,0,?9?9?9?9E0?9?9?9*9*9?9*9*9?9*9*9?9?9*9*9*9*9C9*9*9,-4.20,-7.20,77,89320,0,0,252,0,0,0,0,0,0,0,346,0.00,7,7,999.0,999,9,999999999,4,0.1320,0,88,0.480,0.0,0.0
2005,3,26,5,0,?9?9?9?9E0?9?9?9*9*9?9*9*9?9*9*9?9?9*9*9*9*9C9*9*9,-5.20,-8.20,77,89320,0,0,247,0,0,0,0,0,0,0,22,0.00,7,7,999.0,999,9,999999999,4,0.1320,0,88,0.547,0.0,0.0
2005,3,26,6,0,?9?9?9?9E0?9?9?9*9*9?9*9*9?9*9*9?9?9*9*9*9*9C9*9*9,-5.92,-8.92,77,89320,0,0,244,0,0,0,0,0,0,0,10,0.00,7,7,999.0,999,9,999999999,4,0.1320,0,88,0.595,0.0,0.0
2005,3,26,7,0,?9?9?9?9E0?9?9?9*9*9?9*9*9?9*9*9?9?9*9*9*9*9C9*9*9,-6.20,-9.20,77,89320,0,0,242,0,0,0,0,0,0,0,175,0.00,7,7,999.0,999,9,999999999,4,0.1320,0,88,0.600,0.0,0.0
2005,3,26,8,0,?9?9?9?9E0?9?9?9*9*9?9*9*9?9*9*9?9?9*9*9*9*9C9*9*9,-5.09,-8.09,77,89320,229,1118,247,36,174,7,4067,17764,1061,572,32,0.00,7,7,999.0,999,9,999999999,4,0.1320,0,88,0.539,0.0,0.0
2005,3,26,9,0,?9?9?9?9E0?9?9?9*9*9?9*9*9?9?9?9?9?9*9*9*9*9C9*9*9,-2.70,-5.70,77,89320,496,1373,257,136,304,26,14831,30965,3800,1451,0,0.00,7,7,999.0,999,9,999999999,5,0.1320,0,88,0.380,0.0,0.0
2005,3,26,10,0,?9?9?9?9E0?9?9?9*9*9?9*9*9?9*9*9?9?9*9*9*9*9C9*9*9,-0.21,-3.21,78,89320,731,1373,268,430,710,52,46034,72457,7353,2019,194,0.00,7,7,999.0,999,9,999999999,7,0.1320,0,88,0.214,0.0,0.0
2005,3,26,11,0,?9?9?9?9E0?9?9?9*9*9?9*9*9?9*9*9?9?9*9*9*9*9C9*9*9,2.23,-2.27,71,89320,919,1373,270,619,814,75,65625,82174,10582,2236,144,0.00,6,6,999.0,999,9,999999999,7,0.1320,0,88,0.200,0.0,0.0
2005,3,26,12,0,?9?9?9?9E0?9?9?9*9*9?9*9*9?9*9*9?9?9*9*9*9*9C9*9*9,4.74,0.24,73,89320,1046,1373,282,773,892,93,81904,90119,13299,2139,272,0.00,6,6,999.0,999,9,999999999,9,0.1320,0,88,0.200,0.0,0.0
2005,3,26,13,0,?9?9?9?9E0?9?9?9*9*9?9*9*9?9*9*9?9?9*9*9*9*9C9*9*9,7.44,1.44,66,89320,1103,1373,286,865,947,104,93437,95643,14891,2499,159,0.00,5,5,999.0,999,9,999999999,10,0.1320,0,88,0.200,0.0,0.0
2005,3,26,14,0,?9?9?9?9E0?9?9?9*9*9?9*9*9?9*9*9?9?9*9*9*9*9C9*9*9,10.42,4.42,66,89320,1087,1373,303,880,978,106,93326,98737,14942,2331,290,0.00,5,5,999.0,999,9,999999999,14,0.1320,0,88,0.200,0.0,0.0
2005,3,26,15,0,?9?9?9?9E0?9?9?9*9*9?9*9*9?9?9?9?9?9*9*9*9*9C9*9*9,13.80,7.80,67,89320,1000,1373,323,816,985,98,87291,101502,13648,2749,270,2.00,5,5,999.0,999,9,999999999,19,0.1320,0,88,0.200,0.0,0.0
2005,3,26,16,0,?9?9?9?9E0?9?9?9*9*9?9*9*9?9*9*9?9?9*9*9*9*9C9*9*9,16.30,10.30,68,89320,846,1373,339,683,975,82,74403,101375,11256,3204,27,2.00,5,5,999.0,999,9,999999999,25,0.1320,0,88,0.200,0.0,0.0
2005,3,26,17,0,?9?9?9?9E0?9?9?9*9*9?9*9*9?9*9*9?9?9*9*9*9*9C9*9*9,15.89,9.89,68,89320,636,1373,337,504,956,61,54892,99459,8244,3577,151,2.00,5,5,999.0,999,9,999999999,24,0.1320,0,88,0.200,0.0,0.0
2005,3,26,18,0,?9?9?9?9E0?9?9?9*9*9?9*9*9?9*9*9?9?9*9*9*9*9C9*9*9,14.82,10.32,74,89320,385,1373,341,308,966,37,34158,100441,5112,3519,334,2.00,6,6,999.0,999,9,999999999,25,0.1320,0,88,0.200,0.0,0.0
2005,3,26,19,0,?9?9?9?9E0?9?9?9*9*9?9*9*9?9*9*9?9?9*9*9*9*9C9*9*9,13.30,8.80,74,89320,109,1373,332,71,722,14,8140,75124,2008,2119,108,2.00,6,6,999.0,999,9,999999999,21,0.1320,0,88,0.200,0.0,0.0
2005,3,26,20,0,?9?9?9?9E0?9?9?9*9*9?9*9*9?9*9*9?9?9*9*9*9*9C9*9*9,11.56,8.56,82,89320,0,535,339,0,0,0,0,0,0,0,190,2.00,8,8,999.0,999,9,999999999,21,0.1320,0,88,0.200,0.0,0.0
2005,3,26,21,0,?9?9?9?9E0?9?9?9*9*9?9*9*9?9?9?9?9?9*9*9*9*9C9*9*9,9.80,6.80,82,89320,0,0,329,0,0,0,0,0,0,0,180,1.00,8,8,999.0,999,9,999999999,18,0.1320,0,88,0.200,0.0,0.0
2005,3,26,22,0,?9?9?9?9E0?9?9?9*9*9?9*9*9?9*9*9?9?9*9*9*9*9C9*9*9,8.21,5.21,81,89320,0,0,321,0,0,0,0,0,0,0,116,1.00,8,8,999.0,999,9,999999999,15,0.1320,0,88,0.200,0.0,0.0
2005,3,26,23,0,?9?9?9?9E0?9?9?9*9*9?9*9*9?9*9*9?9?9*9*9*9*9C9*9*9,6.78,3.78,81,89320,0,0,313,0,0,0,0,0,0,0,308,1.00,8,8,999.0,999,9,999999999,13,0.1320,0,88,0.200,0.0,0.0
2005,3,26,24,0,?9?9?9?9E0?9?9?9*9*9?9*9*9?9*9*9?9?9*9*9*9*9C9*9*9,5.46,2.46,81,89320,0,0,299,0,0,0,0,0,0,0,166,1.00,7,7,999.0,999,9,999999999,12,0.1320,0,88,0.200,0.0,0.0
2005,3,27,1,0,?9?9?9?9E0?9?9?9*9*9?9*9*9?9*9*9?9?9*9*9*9*9C9*9*9,4.21,1.21,81,89240,0,0,293,0,0,0,0,0,0,0,42,1.00,7,7,999.0,999,9,999999999,10,0.1330,0,88,0.200,0.0,0.0
2005,3,27,2,0,?9?9?9?9E0?9?9?9*9*9?9*9*9?9*9*9?9?9*9*9*9*9C9*9*9,2.97,-0.03,81,89240,0,0,286,0,0,0,0,0,0,0,117,1.00,7,7,999.0,999,9,999999999,9,0.1330,0,88,0.200,0.0,0.0
2005,3,27,3,0,?9?9?9?9E0?9?9?9*9*9?9*9*9?9?9?9?9?9*9*9*9*9C9*9*9,1.70,-1.30,79,89240,0,0,280,0,0,0,0,0,0,0,45,3.00,7,7,999.0,999,9,999999999,8,0.1330,0,88,0.200,0.0,0.0
2005,3,27,4,0,?9?9?9?9E0?9?9?9*9*9?9*9*9?9*9*9?9?9*9*9*9*9C9*9*9,0.39,-2.61,78,89240,0,0,273,0,0,0,0,0,0,0,261,3.00,7,7,999.0,999,9,999999999,7,0.1330,0,88,0.200,0.0,0.0
2005,3,27,5,0,?9?9?9?9E0?9?9?9*9*9?9*9*9?9*9*9?9?9*9*9*9*9C9*9*9,-0.80,-3.80,78,89240,0,0,267,0,0,0,0,0,0,0,279,3.00,7,7,999.0,999,9,999999999,6,0.1330,0,88,0.253,0.0,0.0
2005,3,27,6,0,?9?9?9?9E0?9?9?9*9*9?9*9*9?9*9*9?9?9*9*9*9*9C9*9*9,-1.67,-4.67,78,89240,0,0,263,0,0,0,0,0,0,0,60,3.00,7,7,999.0,999,9,999999999,6,0.1330,0,88,0.311,0.0,0.0
2005,3,27,7,0,?9?9?9?9E0?9?9?9*9*9?9*9*9?9*9*9?9?9*9*9*9*9C9*9*9,-2.00,-5.00,78,89240,0,0,261,0,0,0,0,0,0,0,4,3.00,7,7,999.0,999,9,999999999,6,0.1330,0,88,0.333,0.0,0.0
2005,3,27,8,0,?9?9?9?9E0?9?9?9*9*9?9*9*9?9*9*9?9?9*9*9*9*9C9*9*9,-1.59,-4.59,78,89240,236,1152,262,63,280,15,6985,28560,2165,1186,85,3.00,7,7,999.0,999,9,999999999,6,0.1330,0,88,0.306,0.0,0.0
2005,3,27,9,0,?9?9?9?9E0?9?9?9*9*9?9*9*9?9?9?9?9?9*9*9*9*9C9*9*9,-0.40,-3.40,78,89240,503,1372,267,267,618,41,28859,63023,5720,2125,360,1.00,7,7,999.0,999,9,999999999,6,0.1330,0,88,0.227,0.0,0.0
2005,3,27,10,0,?9?9?9?9E0?9?9?9*9*9?9*9*9?9*9*9?9?9*9*9*9*9C9*9*9,1.47,-1.53,79,89240,738,1372,276,485,764,74,51375,77890,10303,2668,35,1.00,7,7,999.0,999,9,999999999,8,0.1330,0,88,0.200,0.0,0.0
2005,3,27,11,0,?9?9?9?9E0?9?9?9*9*9?9*9*9?9*9*9?9?9*9*9*9*9C9*9*9,3.86,-0.64,72,89240,925,1372,278,696,874,106,73033,88290,14892,2553,273,1.00,6,6,999.0,999,9,999999999,8,0.1330,0,88,0.200,0.0,0.0
2005,3,27,12,0,?9?9?9?9E0?9?9?9*9*9?9*9*9?9*9*9?9?9*9*9*9*9C9*9*9,6.59,2.09,73,89240,1051,1372,292,746,744,176,79059,73666,24079,4218,266,1.00,6,6,999.0,999,9,999999999,11,0.1330,0,88,0.200,0.0,0.0
2005,3,27,13,0,?9?9?9?9E0?9?9?9*9*9?9*9*9?9*9*9?9?9*9*9*9*9C9*9*9,9.48,3.48,66,89240,1108,1372,297,490,0,490,50494,0,50984,14707,162,1.00,5,5,999.0,999,9,999999999,13,0.1330,0,88,0.200,0.0,0.0
2005,3,27,14,0,?9?9?9?9E0?9?9?9*9*9?9*9*9?9*9*9?9?9*9*9*9*9C9*9*9,12.34,6.34,67,89240,1092,1372,314,499,0,499,51379,0,51878,16461,170,1.00,5,5,999.0,999,9,999999999,17,0.1330,0,88,0.200,0.0,0.0
2005,3,27,15,0,?9?9?9?9E0?9?9?9*9*9?9*9*9?9?9?9?9?9*9*9*9*9C9*9*9,15.00,9.00,67,89240,1004,1372,330,787,822,186,85804,82220,25785,5565,157,4.00,5,5,999.0,999,9,999999999,22,0.1330,0,88,0.200,0.0,0.0
2005,3,27,16,0,?9?9?9?9E0?9?9?9*9*9?9*9*9?9*9*9?9?9*9*9*9*9C9*9*9,16.60,10.60,68,89240,850,1372,341,766,1048,117,82769,109003,15705,4102,141,4.00,5,5,999.0,999,9,999999999,25,0.1330,0,88,0.200,0.0,0.0
2005,3,27,17,0,?9?9?9?9E0?9?9?9*9*9?9*9*9?9*9*9?9?9*9*9*9*9C9*9*9,16.24,10.24,68,89240,640,1372,340,567,1029,87,61191,107004,11523,4852,6,4.00,5,5,999.0,999,9,999999999,25,0.1330,0,88,0.200,0.0,0.0
2005,3,27,18,0,?9?9?9?9E0?9?9?9*9*9?9*9*9?9*9*9?9?9*9*9*9*9C9*9*9,15.36,10.86,75,89240,389,1372,344,299,807,71,32613,83904,9378,6416,296,4.00,6,6,999.0,999,9,999999999,26,0.1330,0,88,0.200,0.0,0.0
2005,3,27,19,0,?9?9?9?9E0?9?9?9*9*9?9*9*9?9*9*9?9?9*9*9*9*9C9*9*9,14.30,9.80,74,89240,114,1372,339,142,1450,22,15886,150822,3080,3297,178,4.00,6,6,999.0,999,9,999999999,24,0.1330,0,88,0.200,0.0,0.0
2005,3,27,20,0,?9?9?9?9E0?9?9?9*9*9?9*9*9?9*9*9?9?9*9*9*9*9C9*9*9,13.37,10.37,82,89240,0,556,349,0,0,0,0,0,0,0,125,4.00,8,8,999.0,999,9,999999999,25,0.1330,0,88,0.200,0.0,0.0
2005,3,27,21,0,?9?9?9?9E0?9?9?9*9*9?9*9*9?9?9?9?9?9*9*9*9*9C9*9*9,12.90,9.90,82,89240,0,0,347,0,0,0,0,0,0,0,135,2.00,8,8,999.0,999,9,999999999,24,0.1330,0,88,0.200,0.0,0.0
2005,3,27,22,0,?9?9?9?9E0?9?9?9*9*9?9*9*9?9*9*9?9?9*9*9*9*9C9*9*9,12.90,9.90,82,89240,0,0,347,0,0,0,0,0,0,0,240,2.00,8,8,999.0,999,9,999999999,24,0.1330,0,88,0.200,0.0,0.0
2005,3,27,23,0,?9?9?9?9E0?9?9?9*9*9?9*9*9?9*9*9?9?9*9*9*9*9C9*9*9,12.43,9.43,82,89240,0,0,345,0,0,0,0,0,0,0,253,2.00,8,8,999.0,999,9,999999999,23,0.1330,0,88,0.200,0.0,0.0
2005,3,27,24,0,?9?9?9?9E0?9?9?9*9*9?9*9*9?9*9*9?9?9*9*9*9*9C9*9*9,11.50,8.50,82,89240,0,0,339,0,0,0,0,0,0,0,23,2.00,8,8,999.0,999,9,999999999,21,0.1330,0,88,0.200,0.0,0.0
2005,3,28,1,0,?9?9?9?9E0?9?9?9*9*9?9*9*9?9*9*9?9?9*9*9*9*9C9*9*9,10.44,7.44,82,89220,0,0,333,0,0,0,0,0,0,0,10,2.00,8,8,999.0,999,9,999999999,19,0.1350,0,88,0.200,0.0,0.0
2005,3,28,2,0,?9?9?9?9E0?9?9?9*9*9?9*9*9?9*9*9?9?9*9*9*9*9C9*9*9,9.56,6.56,82,89220,0,0,328,0,0,0,0,0,0,0,280,2.00,8,8,999.0,999,9,999999999,17,0.1350,0,88,0.200,0.0,0.0
2005,3,28,3,0,?9?9?9?9E0?9?9?9*9*9?9*9*9?9?9?9?9?9*9*9*9*9C9*9*9,9.20,6.20,81,89220,0,0,326,0,0,0,0,0,0,0,157,6.00,8,8,999.0,999,9,999999999,17,0.1350,0,88,0.200,0.0,0.0
2005,3,28,4,0,?9?9?9?9E0?9?9?9*9*9?9*9*9?9*9*9?9?9*9*9*9*9C9*9*9,8.52,5.52,81,89220,0,0,322,0,0,0,0,0,0,0,209,6.00,8,8,999.0,999,9,999999999,16,0.1350,0,88,0.200,0.0,0.0
2005,3,28,5,0,?9?9?9?9E0?9?9?9*9*9?9*9*9?9*9*9?9?9*9*9*9*9C9*9*9,6.95,3.95,81,89220,0,0,313,0,0,0,0,0,0,0,37,6.00,8,8,999.0,999,9,999999999,13,0.1350,0,88,0.200,0.0,0.0
2005,3,28,6,0,?9?9?9?9E0?9?9?9*9*9?9*9*9?9*9*9?9?9*9*9*9*9C9*9*9,5.20,2.20,81,89220,0,0,296,0,0,0,0,0,0,0,294,6.00,7,7,999.0,999,9,999999999,11,0.1350,0,88,0.200,0.0,0.0
2005,3,28,7,0,?9?9?9?9E0?9?9?9*9*9?9*9*9?9*9*9?9?9*9*9*9*9C9*9*9,4.00,1.00,81,89220,0,0,289,0,0,0,0,0,0,0,59,6.00,7,7,999.0,999,9,999999999,10,0.1350,0,88,0.200,0.0,0.0
2005,3,28,8,0,?9?9?9?9E0?9?9?9*9*9?9*9*9?9*9*9?9?9*9*9*9*9C9*9*9,3.87,0.87,81,89220,243,1187,288,62,258,17,6912,26538,2417,1317,15,6.00,7,7,999.0,999,9,999999999,10,0.1350,0,88,0.200,0.0,0.0
2005,3,28,9,0,?9?9?9?9E0?9?9?9*9*9?9*9*9?9?9?9?9?9*9*9*9*9C9*9*9,4.60,1.60,81,89220,509,1371,291,220,434,59,23790,44300,8080,2949,180,7.00,7,7,999.0,999,9,999999999,11,0.1350,0,88,0.200,0.0,0.0
2005,3,28,10,0,?9?9?9?9E0?9?9?9*9*9?9*9*9?9*9*9?9?9*9*9*9*9C9*9*9,5.82,2.82,81,89220,744,1371,305,233,0,233,24487,0,24720,11427,259,7.00,8,8,999.0,999,9,999999999,12,0.1350,0,88,0.200,0.0,0.0
2005,3,28,11,0,?9?9?9?9E0?9?9?9*9*9?9*9*9?9*9*9?9?9*9*9*9*9C9*9*9,7.30,2.80,73,89220,930,1371,295,568,613,152,61936,61926,21605,4260,48,7.00,6,6,999.0,999,9,999999999,12,0.1350,0,88,0.200,0.0,0.0
2005,3,28,12,0,?9?9?9?9E0?9?9?9*9*9?9*9*9?9*9*9?9?9*9*9*9*9C9*9*9,8.85,4.35,73,89220,1056,1371,304,794,847,141,85778,83889,20357,3393,182,7.00,6,6,999.0,999,9,999999999,14,0.1350,0,88,0.200,0.0,0.0
2005,3,28,13,0,?9?9?9?9E0?9?9?9*9*9?9*9*9?9*9*9?9?9*9*9*9*9C9*9*9,10.28,4.28,66,89220,1113,1371,302,791,713,212,85414,69193,27530,4871,236,7.00,5,5,999.0,999,9,999999999,14,0.1350,0,88,0.200,0.0,0.0
2005,3,28,14,0,?9?9?9?9E0?9?9?9*9*9?9*9*9?9*9*9?9?9*9*9*9*9C9*9*9,11.39,5.39,67,89220,1097,1371,308,904,929,161,97595,91940,22680,4021,156,7.00,5,5,999.0,999,9,999999999,15,0.1350,0,88,0.200,0.0,0.0
2005,3,28,15,0,?9?9?9?9E0?9?9?9*9*9?9*9*9?9?9?9?9?9*9*9*9*9C9*9*9,12.00,6.00,67,89220,1008,1371,312,838,937,149,89666,95548,19987,4176,180,5.00,5,5,999.0,999,9,999999999,16,0.1350,0,88,0.200,0.0,0.0
2005,3,28,16,0,?9?9?9?9E0?9?9?9*9*9?9*9*9?9*9*9?9?9*9*9*9*9C9*9*9,11.97,5.97,67,89220,854,1371,313,626,736,168,67571,75037,21611,6366,102,5.00,5,5,999.0,999,9,999999999,16,0.1350,0,88,0.200,0.0,0.0
2005,3,28,17,0,?9?9?9?9E0?9?9?9*9*9?9*9*9?9*9*9?9?9*9*9*9*9C9*9*9,11.39,5.39,67,89220,644,1371,310,272,0,272,29132,0,29404,13068,209,5.00,5,5,999.0,999,9,999999999,15,0.1350,0,88,0.200,0.0,0.0
2005,3,28,18,0,?9?9?9?9E0?9?9?9*9*9?9*9*9?9*9*9?9?9*9*9*9*9C9*9*9,10.43,5.93,74,89220,393,1371,315,168,0,168,17960,0,18128,7553,152,5.00,6,6,999.0,999,9,999999999,16,0.1350,0,88,0.200,0.0,0.0
2005,3,28,19,0,?9?9?9?9E0?9?9?9*9*9?9*9*9?9*9*9?9?9*9*9*9*9C9*9*9,9.24,4.74,73,89220,118,1371,309,118,1006,32,13004,103652,4369,4781,309,5.00,6,6,999.0,999,9,999999999,14,0.1350,0,88,0.200,0.0,0.0
2005,3,28,20,0,?9?9?9?9E0?9?9?9*9*9?9*9*9?9*9*9?9?9*9*9*9*9C9*9*9,7.97,4.97,81,89220,0,577,319,0,0,0,0,0,0,0,121,5.00,8,8,999.0,999,9,999999999,15,0.1350,0,88,0.200,0.0,0.0
2005,3,28,21,0,?9?9?9?9E0?9?9?9*9*9?9*9*9?9?9?9?9?9*9*9*9*9C9*9*9,6.80,3.80,81,89220,0,0,313,0,0,0,0,0,0,0,202,5.00,8,8,999.0,999,9,999999999,13,0.1350,0,88,0.200,0.0,0.0
2005,3,28,22,0,?9?9?9?9E0?9?9?9*9*9?9*9*9?9*9*9?9?9*9*9*9*9C9*9*9,5.83,2.83,81,89220,0,0,308,0,0,0,0,0,0,0,97,5.00,8,8,999.0,999,9,999999999,12,0.1350,0,88,0.200,0.0,0.0
2005,3,28,23,0,?9?9?9?9E0?9?9?9*9*9?9*9*9?9*9*9?9?9*9*9*9*9C9*9*9,5.04,2.04,81,89220,0,0,297,0,0,0,0,0,0,0,134,5.00,7,7,999.0,999,9,999999999,11,0.1350,0,88,0.200,0.0,0.0
2005,3,28,24,0,?9?9?9?9E0?9?9?9*9*9?9*9*9?9*9*9?9?9*9*9*9*9C9*9*9,4.35,1.35,81,89220,0,0,294,0,0,0,0,0,0,0,115,5.00,7,7,999.0,999,9,999999999,10,0.1350,0,88,0.200,0.0,0.0
2005,3,29,1,0,?9?9?9?9E0?9?9?9*9*9?9*9*9?9*9*9?9?9*9*9*9*9C9*9*9,3.69,0.69,81,89220,0,0,290,0,0,0,0,0,0,0,59,5.00,7,7,999.0,999,9,999999999,10,0.1360,0,88,0.200,0.0,0.0
2005,3,29,2,0,?9?9?9?9E0?9?9?9*9*9?9*9*9?9*9*9?9?9*9*9*9*9C9*9*9,3.00,0.00,81,89220,0,0,286,0,0,0,0,0,0,0,20,5.00,7,7,999.0,999,9,999999999,9,0.1360,0,88,0.200,0.0,0.0
2005,3,29,3,0,?9?9?9?9E0?9?9?9*9*9?9*9*9?9?9?9?9?9*9*9*9*9C9*9*9,2.20,-0.80,80,89220,0,0,282,0,0,0,0,0,0,0,180,1.00,7,7,999.0,999,9,999999999,8,0.1360,0,88,0.200,0.0,0.0
2005,3,29,4,0,?9?9?9?9E0?9?9?9*9*9?9*9*9?9*9*9?9?9*9*9*9*9C9*9*9,1.27,-1.73,79,89220,0,0,277,0,0,0,0,0,0,0,231,1.00,7,7,999.0,999,9,999999999,8,0.1360,0,88,0.200,0.0,0.0
2005,3,29,5,0,?9?9?9?9E0?9?9?9*9*9?9*9*9?9*9*9?9?9*9*9*9*9C9*9*9,0.36,-2.64,78,89220,0,0,273,0,0,0,0,0,0,0,89,1.00,7,7,999.0,999,9,999999999,7,0.1360,0,88,0.200,0.0,0.0
2005,3,29,6,0,?9?9?9?9E0?9?9?9*9*9?9*9*9?9*9*9?9?9*9*9*9*9C9*9*9,-0.33,-3.33,78,89220,0,0,269,0,0,0,0,0,0,0,191,1.00,7,7,999.0,999,9,999999999,7,0.1360,0,88,0.222,0.0,0.0
2005,3,29,7,0,?9?9?9?9E0?9?9?9*9*9?9*9*9?9*9*9?9?9*9*9*9*9C9*9*9,-0.60,-3.60,78,89220,0,0,267,0,0,0,0,0,0,0,311,1.00,7,7,999.0,999,9,999999999,6,0.1360,0,88,0.240,0.0,0.0
2005,3,29,8,0,?9?9?9?9E0?9?9?9*9*9?9*9*9?9*9*9?9?9*9*9*9*9C9*9*9,0.61,-2.39,78,89220,250,1221,272,59,210,21,6531,21457,3010,1642,267,1.00,7,7,999.0,999,9,999999999,7,0.1360,0,88,0.200,0.0,0.0
2005,3,29,9,0,?9?9?9?9E0?9?9?9*9*9?9*9*9?9?9?9?9?9*9*9*9*9C9*9*9,3.00,0.00,81,89220,516,1371,283,204,349,72,24041,36684,9968,3756,135,1.00,7,7,999.0,999,9,999999999,9,0.1360,0,88,0.200,0.0,0.0
2005,3,29,10,0,?9?9?9?9E0?9?9?9*9*9?9*9*9?9*9*9?9?9*9*9*9*9C9*9*9,5.09,2.09,81,89220,750,1371,294,214,0,214,22508,0,22722,10718,310,1.00,7,7,999.0,999,9,999999999,11,0.1360,0,88,0.200,0.0,0.0
2005,3,29,11,0,?9?9?9?9E0?9?9?9*9*9?9*9*9?9*9*9?9?9*9*9*9*9C9*9*9,6.76,2.26,73,89220,936,1371,292,306,0,306,31823,0,32129,13158,310,1.00,6,6,999.0,999,9,999999999,11,0.1360,0,88,0.200,0.0,0.0
2005,3,29,12,0,?9?9?9?9E0?9?9?9*9*9?9*9*9?9*9*9?9?9*9*9*9*9C9*9*9,8.20,3.70,73,89220,1062,1371,300,647,539,230,69280,52323,29384,5509,38,1.00,6,6,999.0,999,9,999999999,13,0.1360,0,88,0.200,0.0,0.0
2005,3,29,13,0,?9?9?9?9E0?9?9?9*9*9?9*9*9?9*9*9?9?9*9*9*9*9C9*9*9,9.63,3.63,66,89220,1118,1371,298,887,826,214,92259,80080,28193,4699,70,1.00,5,5,999.0,999,9,999999999,13,0.1360,0,88,0.200,0.0,0.0
2005,3,29,14,0,?9?9?9?9E0?9?9?9*9*9?9*9*9?9*9*9?9?9*9*9*9*9C9*9*9,11.26,5.26,67,89220,1101,1371,307,736,591,261,78769,57357,32885,6525,62,1.00,5,5,999.0,999,9,999999999,15,0.1360,0,88,0.200,0.0,0.0
2005,3,29,15,0,?9?9?9?9E0?9?9?9*9*9?9*9*9?9?9?9?9?9*9*9*9*9C9*9*9,13.30,7.30,67,89220,1012,1371,320,837,860,202,90424,86034,27415,5846,67,1.00,5,5,999.0,999,9,999999999,18,0.1360,0,88,0.200,0.0,0.0
2005,3,29,16,0,?9?9?9?9E0?9?9?9*9*9?9*9*9?9*9*9?9?9*9*9*9*9C9*9*9,15.63,9.63,67,89220,858,1371,335,573,591,203,63052,59095,27841,8129,225,1.00,5,5,999.0,999,9,999999999,23,0.1360,0,88,0.200,0.0,0.0
2005,3,29,17,0,?9?9?9?9E0?9?9?9*9*9?9*9*9?9*9*9?9?9*9*9*9*9C9*9*9,16.80,10.80,68,89220,648,1371,343,250,0,250,26494,0,26744,12247,35,1.00,5,5,999.0,999,9,999999999,26,0.1360,0,88,0.200,0.0,0.0
2005,3,29,18,0,?9?9?9?9E0?9?9?9*9*9?9*9*9?9*9*9?9?9*9*9*9*9C9*9*9,16.30,11.80,75,89220,397,1371,350,263,587,93,28452,61030,12235,8126,261,1.00,6,6,999.0,999,9,999999999,29,0.1360,0,88,0.200,0.0,0.0
2005,3,29,19,0,?9?9?9?9E0?9?9?9*9*9?9*9*9?9*9*9?9?9*9*9*9*9C9*9*9,15.02,10.52,74,89220,122,1371,343,111,800,39,12266,83182,5368,5877,325,1.00,6,6,999.0,999,9,999999999,25,0.1360,0,88,0.200,0.0,0.0
2005,3,29,20,0,?9?9?9?9E0?9?9?9*9*9?9*9*9?9*9*9?9?9*9*9*9*9C9*9*9,13.34,10.34,82,89220,0,598,349,0,0,0,0,0,0,0,133,1.00,8,8,999.0,999,9,999999999,25,0.1360,0,88,0.200,0.0,0.0
2005,3,29,21,0,?9?9?9?9E0?9?9?9*9*9?9*9*9?9?9?9?9?9*9*9*9*9C9*9*9,11.60,8.60,82,89220,0,0,340,0,0,0,0,0,0,0,112,2.00,8,8,999.0,999,9,999999999,21,0.1360,0,88,0.200,0.0,0.0
2005,3,29,22,0,?9?9?9?9E0?9?9?9*9*9?9*9*9?9*9*9?9?9*9*9*9*9C9*9*9,10.11,7.11,82,89220,0,0,331,0,0,0,0,0,0,0,311,2.00,8,8,999.0,999,9,999999999,18,0.1360,0,88,0.200,0.0,0.0
2005,3,29,23,0,?9?9?9?9E0?9?9?9*9*9?9*9*9?9*9*9?9?9*9*9*9*9C9*9*9,8.88,5.88,81,89220,0,0,325,0,0,0,0,0,0,0,32,2.00,8,8,999.0,999,9,999999999,16,0.1360,0,88,0.200,0.0,0.0
2005,3,29,24,0,?9?9?9?9E0?9?9?9*9*9?9*9*9?9*9*9?9?9*9*9*9*9C9*9*9,7.87,4.87,81,89220,0,0,319,0,0,0,0,0,0,0,281,2.00,8,8,999.0,999,9,999999999,15,0.1360,0,88,0.200,0.0,0.0
2005,3,30,1,0,?9?9?9?9E0?9?9?9*9*9?9*9*9?9*9*9?9?9*9*9*9*9C9*9*9,7.03,4.03,81,89720,0,0,315,0,0,0,0,0,0,0,132,2.00,8,8,999.0,999,9,999999999,13,0.1370,0,88,0.200,0.0,0.0
2005,3,30,2,0,?9?9?9?9E0?9?9?9*9*9?9*9*9?9*9*9?9?9*9*9*9*9C9*9*9,6.33,3.33,81,89720,0,0,311,0,0,0,0,0,0,0,247,2.00,8,8,999.0,999,9,999999999,13,0.1370,0,88,0.200,0.0,0.0
2005,3,30,3,0,?9?9?9?9E0?9?9?9*9*9?9*9*9?9?9?9?9?9*9*9*9*9C9*9*9,5.70,2.70,81,89720,0,0,307,0,0,0,0,0,0,0,22,1.00,8,8,999.0,999,9,999999999,12,0.1370,0,88,0.200,0.0,0.0
2005,3,30,4,0,?9?9?9?9E0?9?9?9*9*9?9*9*9?9*9*9?9?9*9*9*9*9C9*9*9,5.13,2.13,81,89720,0,0,297,0,0,0,0,0,0,0,48,1.00,7,7,999.0,999,9,999999999,11,0.1370,0,88,0.200,0.0,0.0
2005,3,30,5,0,?9?9?9?9E0?9?9?9*9*9?9*9*9?9*9*9?9?9*9*9*9*9C9*9*9,4.65,1.65,81,89720,0,0,294,0,0,0,0,0,0,0,141,1.00,7,7,999.0,999,9,999999999,11,0.1370,0,88,0.200,0.0,0.0
2005,3,30,6,0,?9?9?9?9E0?9?9?9*9*9?9*9*9?9*9*9?9?9*9*9*9*9C9*9*9,4.32,1.32,81,89720,0,0,292,0,0,0,0,0,0,0,123,1.00,7,7,999.0,999,9,999999999,10,0.1370,0,88,0.200,0.0,0.0
2005,3,30,7,0,?9?9?9?9E0?9?9?9*9*9?9*9*9?9*9*9?9?9*9*9*9*9C9*9*9,4.20,1.20,81,89720,0,0,290,0,0,0,0,0,0,0,220,1.00,7,7,999.0,999,9,999999999,10,0.1370,0,88,0.200,0.0,0.0
2005,3,30,8,0,?9?9?9?9E0?9?9?9*9*9?9*9*9?9*9*9?9?9*9*9*9*9C9*9*9,5.21,2.21,81,89720,257,1256,295,68,271,17,7577,27933,2532,1344,356,1.00,7,7,999.0,999,9,999999999,11,0.1370,0,88,0.200,0.0,0.0
2005,3,30,9,0,?9?9?9?9E0?9?9?9*9*9?9*9*9?9?9?9?9?9*9*9*9*9C9*9*9,7.20,4.20,81,89720,522,1370,313,228,444,58,24583,45746,8034,2853,45,5.00,8,8,999.0,999,9,999999999,14,0.1370,0,88,0.200,0.0,0.0
2005,3,30,10,0,?9?9?9?9E0?9?9?9*9*9?9*9*9?9*9*9?9?9*9*9*9*9C9*9*9,8.86,5.86,81,89720,756,1370,322,447,673,75,48241,69282,10546,2637,304,5.00,8,8,999.0,999,9,999999999,16,0.1370,0,88,0.200,0.0,0.0
2005,3,30,11,0,?9?9?9?9E0?9?9?9*9*9?9*9*9?9*9*9?9?9*9*9*9*9C9*9*9,10.06,5.56,74,89720,942,1370,311,577,624,148,62889,62438,21252,3985,125,5.00,6,6,999.0,999,9,999999999,16,0.1370,0,88,0.200,0.0,0.0
2005,3,30,12,0,?9?9?9?9E0?9?9?9*9*9?9*9*9?9*9*9?9?9*9*9*9*9C9*9*9,10.92,6.42,74,89720,1067,1370,315,716,684,183,75917,67053,25097,4213,33,5.00,6,6,999.0,999,9,999999999,17,0.1370,0,88,0.200,0.0,0.0
2005,3,30,13,0,?9?9?9?9E0?9?9?9*9*9?9*9*9?9*9*9?9?9*9*9*9*9C9*9*9,11.59,5.59,67,89720,1123,1370,309,800,726,205,83990,70437,27416,4501,52,5.00,5,5,999.0,999,9,999999999,16,0.1370,0,88,0.200,0.0,0.0
2005,3,30,14,0,?9?9?9?9E0?9?9?9*9*9?9*9*9?9*9*9?9?9*9*9*9*9C9*9*9,12.20,6.20,67,89720,1106,1370,313,478,0,478,49230,0,49708,15773,120,5.00,5,5,999.0,999,9,999999999,17,0.1370,0,88,0.200,0.0,0.0
2005,3,30,15,0,?9?9?9?9E0?9?9?9*9*9?9*9*9?9?9?9?9?9*9*9*9*9C9*9*9,12.90,6.90,67,89720,1017,1370,318,755,757,193,81558,75708,26463,5602,22,5.00,5,5,999.0,999,9,999999999,18,0.1370,0,88,0.200,0.0,0.0
2005,3,30,16,0,?9?9?9?9E0?9?9?9*9*9?9*9*9?9*9*9?9?9*9*9*9*9C9*9*9,13.70,7.70,67,89720,862,1370,323,699,924,118,74825,95146,15803,4010,183,5.00,5,5,999.0,999,9,999999999,19,0.1370,0,88,0.200,0.0,0.0
2005,3,30,17,0,?9?9?9?9E0?9?9?9*9*9?9*9*9?9*9*9?9?9*9*9*9*9C9*9*9,14.10,8.10,67,89720,652,1370,326,520,908,88,56175,93561,11665,4736,157,5.00,5,5,999.0,999,9,999999999,20,0.1370,0,88,0.200,0.0,0.0
2005,3,30,18,0,?9?9?9?9E0?9?9?9*9*9?9*9*9?9*9*9?9?9*9*9*9*9C9*9*9,13.66,9.16,74,89720,401,1370,334,323,918,55,35251,95471,7363,4909,165,5.00,6,6,999.0,999,9,999999999,22,0.1370,0,88,0.200,0.0,0.0
2005,3,30,19,0,?9?9?9?9E0?9?9?9*9*9?9*9*9?9*9*9?9?9*9*9*9*9C9*9*9,12.54,8.04,74,89720,126,1370,328,137,1238,23,15396,128752,3268,3523,227,5.00,6,6,999.0,999,9,999999999,20,0.1370,0,88,0.200,0.0,0.0
2005,3,30,20,0,?9?9?9?9E0?9?9?9*9*9?9*9*9?9*9*9?9?9*9*9*9*9C9*9*9,11.05,8.05,82,89720,0,619,336,0,0,0,0,0,0,0,16,5.00,8,8,999.0,999,9,999999999,20,0.1370,0,88,0.200,0.0,0.0
2005,3,30,21,0,?9?9?9?9E0?9?9?9*9*9?9*9*9?9?9?9?9?9*9*9*9*9C9*9*9,9.50,6.50,82,89720,0,0,328,0,0,0,0,0,0,0,22,3.00,8,8,999.0,999,9,999999999,17,0.1370,0,88,0.200,0.0,0.0
2005,3,30,22,0,?9?9?9?9E0?9?9?9*9*9?9*9*9?9*9*9?9?9*9*9*9*9C9*9*9,8.12,5.12,81,89720,0,0,321,0,0,0,0,0,0,0,209,3.00,8,8,999.0,999,9,999999999,15,0.1370,0,88,0.200,0.0,0.0
2005,3,30,23,0,?9?9?9?9E0?9?9?9*9*9?9*9*9?9*9*9?9?9*9*9*9*9C9*9*9,6.88,3.88,81,89720,0,0,314,0,0,0,0,0,0,0,285,3.00,8,8,999.0,999,9,999999999,13,0.1370,0,88,0.200,0.0,0.0
2005,3,30,24,0,?9?9?9?9E0?9?9?9*9*9?9*9*9?9*9*9?9?9*9*9*9*9C9*9*9,5.68,2.68,81,89720,0,0,308,0,0,0,0,0,0,0,2,3.00,8,8,999.0,999,9,999999999,12,0.1370,0,88,0.200,0.0,0.0
2005,3,31,1,0,?9?9?9?9E0?9?9?9*9*9?9*9*9?9*9*9?9?9*9*9*9*9C9*9*9,4.44,1.44,81,90180,0,0,294,0,0,0,0,0,0,0,13,3.00,7,7,999.0,999,9,999999999,10,0.1380,0,88,0.200,0.0,0.0
2005,3,31,2,0,?9?9?9?9E0?9?9?9*9*9?9*9*9?9*9*9?9?9*9*9*9*9C9*9*9,3.04,0.04,81,90180,0,0,287,0,0,0,0,0,0,0,279,3.00,7,7,999.0,999,9,999999999,9,0.1380,0,88,0.200,0.0,0.0
2005,3,31,3,0,?9?9?9?9E0?9?9?9*9*9?9*9*9?9?9?9?9?9*9*9*9*9C9*9*9,1.40,-1.60,79,90180,0,0,278,0,0,0,0,0,0,0,22,2.00,7,7,999.0,999,9,999999999,8,0.1380,0,88,0.200,0.0,0.0
2005,3,31,4,0,?9?9?9?9E0?9?9?9*9*9?9*9*9?9*9*9?9?9*9*9*9*9C9*9*9,-0.50,-3.50,78,90180,0,0,269,0,0,0,0,0,0,0,249,2.00,7,7,999.0,999,9,999999999,6,0.1380,0,88,0.233,0.0,0.0
2005,3,31,5,0,?9?9?9?9E0?9?9?9*9*9?9*9*9?9*9*9?9?9*9*9*9*9C9*9*9,-2.35,-5.35,78,90180,0,0,260,0,0,0,0,0,0,0,27,2.00,7,7,999.0,999,9,999999999,5,0.1380,0,88,0.357,0.0,0.0
2005,3,31,6,0,?9?9?9?9E0?9?9?9*9*9?9*9*9?9*9*9?9?9*9*9*9*9C9*9*9,-3.75,-6.75,77,90180,0,0,253,0,0,0,0,0,0,0,164,2.00,7,7,999.0,999,9,999999999,5,0.1380,0,88,0.450,0.0,0.0
2005,3,31,7,0,?9?9?9?9E0?9?9?9*9*9?9*9*9?9*9*9?9?9*9*9*9*9C9*9*9,-4.30,-7.30,77,90180,0,0,251,0,0,0,0,0,0,0,254,2.00,7,7,999.0,999,9,999999999,4,0.1380,0,88,0.487,0.0,0.0
2005,3,31,8,0,?9?9?9?9E0?9?9?9*9*9?9*9*9?9*9*9?9?9*9*9*9*9C9*9*9,-3.72,-6.72,77,90180,263,1290,253,46,189,9,5136,19314,1404,725,303,2.00,7,7,999.0,999,9,999999999,5,0.1380,0,88,0.448,0.0,0.0
2005,3,31,9,0,?9?9?9?9E0?9?9?9*9*9?9*9*9?9?9?9?9?9*9*9*9*9C9*9*9,-2.40,-5.40,78,90180,529,1369,258,277,624,36,29885,63609,5078,1824,360,2.00,7,7,999.0,999,9,999999999,5,0.1380,0,88,0.360,0.0,0.0
2005,3,31,10,0,?9?9?9?9E0?9?9?9*9*9?9*9*9?9*9*9?9?9*9*9*9*9C9*9*9,-0.83,-3.83,78,90180,762,1369,265,490,766,63,52404,77355,8925,2279,224,2.00,7,7,999.0,999,9,999999999,6,0.1380,0,88,0.255,0.0,0.0
2005,3,31,11,0,?9?9?9?9E0?9?9?9*9*9?9*9*9?9*9*9?9?9*9*9*9*9C9*9*9,0.91,-3.59,69,90180,947,1369,264,695,875,90,73718,88362,12764,2337,213,2.00,6,6,999.0,999,9,999999999,6,0.1380,0,88,0.200,0.0,0.0
2005,3,31,12,0,?9?9?9?9E0?9?9?9*9*9?9*9*9?9*9*9?9?9*9*9*9*9C9*9*9,2.84,-1.66,71,90180,1072,1369,273,862,959,111,92250,95853,15823,2563,33,2.00,6,6,999.0,999,9,999999999,8,0.1380,0,88,0.200,0.0,0.0
2005,3,31,13,0,?9?9?9?9E0?9?9?9*9*9?9*9*9?9*9*9?9?9*9*9*9*9C9*9*9,4.98,-1.02,64,90180,1127,1369,273,518,499,106,56415,49932,15940,2550,299,2.00,5,5,999.0,999,9,999999999,8,0.1380,0,88,0.200,0.0,0.0
2005,3,31,14,0,?9?9?9?9E0?9?9?9*9*9?9*9*9?9*9*9?9?9*9*9*9*9C9*9*9,7.36,1.36,66,90180,1110,1369,286,979,1051,127,103755,106152,17585,2910,278,2.00,5,5,999.0,999,9,999999999,10,0.1380,0,88,0.200,0.0,0.0
2005,3,31,15,0,?9?9?9?9E0?9?9?9*9*9?9*9*9?9?9?9?9?9*9*9*9*9C9*9*9,10.00,4.00,66,90180,1021,1369,301,489,521,100,54253,53646,14049,3011,45,2.00,5,5,999.0,999,9,999999999,13,0.1380,0,88,0.200,0.0,0.0
2005,3,31,16,0,?9?9?9?9E0?9?9?9*9*9?9*9*9?9*9*9?9?9*9*9*9*9C9*9*9,11.90,5.90,67,90180,866,1369,312,764,1052,99,81778,108356,13434,3556,99,2.00,5,5,999.0,999,9,999999999,16,0.1380,0,88,0.200,0.0,0.0
2005,3,31,17,0,?9?9?9?9E0?9?9?9*9*9?9*9*9?9*9*9?9?9*9*9*9*9C9*9*9,11.51,5.51,67,90180,656,1369,311,570,1035,74,61516,106606,9939,4049,143,2.00,5,5,999.0,999,9,999999999,16,0.1380,0,88,0.200,0.0,0.0
2005,3,31,18,0,?9?9?9?9E0?9?9?9*9*9?9*9*9?9*9*9?9?9*9*9*9*9C9*9*9,10.58,6.08,74,90180,405,1369,316,356,1046,46,38763,107763,6251,4182,240,2.00,6,6,999.0,999,9,999999999,17,0.1380,0,88,0.200,0.0,0.0
2005,3,31,19,0,?9?9?9?9E0?9?9?9*9*9?9*9*9?9*9*9?9?9*9*9*9*9C9*9*9,9.43,4.93,73,90180,131,1369,310,153,1397,20,16994,143871,2810,3008,299,2.00,6,6,999.0,999,9,999999999,15,0.1380,0,88,0.200,0.0,0.0
2005,3,31,20,0,?9?9?9?9E0?9?9?9*9*9?9*9*9?9*9*9?9?9*9*9*9*9C9*9*9,8.39,5.39,81,90180,0,640,321,0,0,0,0,0,0,0,128,2.00,8,8,999.0,999,9,999999999,15,0.1380,0,88,0.200,0.0,0.0
2005,3,31,21,0,?9?9?9?9E0?9?9?9*9*9?9*9*9?9?9?9?9?9*9*9*9*9C9*9*9,7.80,4.80,81,90180,0,0,319,0,0,0,0,0,0,0,0,0.00,8,8,999.0,999,9,999999999,15,0.1380,0,88,0.200,0.0,0.0
2005,3,31,22,0,?9?9?9?9E0?9?9?9*9*9?9*9*9?9*9*9?9?9*9*9*9*9C9*9*9,7.80,4.80,81,90180,0,0,319,0,0,0,0,0,0,0,61,0.00,8,8,999.0,999,9,999999999,15,0.1380,0,88,0.200,0.0,0.0
2005,3,31,23,0,?9?9?9?9E0?9?9?9*9*9?9*9*9?9*9*9?9?9*9*9*9*9C9*9*9,7.92,4.92,81,90180,0,0,320,0,0,0,0,0,0,0,103,0.00,8,8,999.0,999,9,999999999,15,0.1380,0,88,0.200,0.0,0.0
2005,3,31,24,0,?9?9?9?9E0?9?9?9*9*9?9*9*9?9*9*9?9?9*9*9*9*9C9*9*9,8.02,5.02,81,90180,0,0,320,0,0,0,0,0,0,0,231,0.00,8,8,999.0,999,9,999999999,15,0.1380,0,88,0.200,0.0,0.0
2005,4,1,1,0,?9?9?9?9E0?9?9?9*9*9?9*9*9?9*9*9?9?9*9*9*9*9C9*9*9,8.08,5.08,81,89260,0,0,320,0,0,0,0,0,0,0,177,0.00,8,8,999.0,999,9,999999999,15,0.1390,0,88,0.200,0.0,0.0
2005,4,1,2,0,?9?9?9?9E0?9?9?9*9*9?9*9*9?9*9*9?9?9*9*9*9*9C9*9*9,8.07,5.07,81,89260,0,0,320,0,0,0,0,0,0,0,195,0.00,8,8,999.0,999,9,999999999,15,0.1390,0,88,0.200,0.0,0.0
2005,4,1,3,0,?9?9?9?9E0?9?9?9*9*9?9*9*9?9?9?9?9?9*9*9*9*9C9*9*9,8.00,5.00,81,89260,0,0,320,0,0,0,0,0,0,0,0,0.00,8,8,999.0,999,9,999999999,15,0.1390,0,88,0.200,0.0,0.0
2005,4,1,4,0,?9?9?9?9E0?9?9?9*9*9?9*9*9?9*9*9?9?9*9*9*9*9C9*9*9,7.85,4.85,81,89260,0,0,318,0,0,0,0,0,0,0,232,0.00,8,8,999.0,999,9,999999999,15,0.1390,0,88,0.200,0.0,0.0
2005,4,1,5,0,?9?9?9?9E0?9?9?9*9*9?9*9*9?9*9*9?9?9*9*9*9*9C9*9*9,7.70,4.70,81,89260,0,0,317,0,0,0,0,0,0,0,75,0.00,8,8,999.0,999,9,999999999,14,0.1390,0,88,0.200,0.0,0.0
2005,4,1,6,0,?9?9?9?9E0?9?9?9*9*9?9*9*9?9*9*9?9?9*9*9*9*9C9*9*9,7.63,4.63,81,89260,0,0,316,0,0,0,0,0,0,0,97,0.00,8,8,999.0,999,9,999999999,14,0.1390,0,88,0.200,0.0,0.0
2005,4,1,7,0,?9?9?9?9E0?9?9?9*9*9?9*9*9?9*9*9?9?9*9*9*9*9C9*9*9,7.73,4.73,81,89260,0,0,316,0,0,0,0,0,0,0,184,0.00,8,8,999.0,999,9,999999999,14,0.1390,0,88,0.200,0.0,0.0
2005,4,1,8,0,?9?9?9?9E0?9?9?9*9*9?9*9*9?9*9*9?9?9*9*9*9*9C9*9*9,8.09,5.09,81,89260,270,1324,318,71,251,22,7907,25855,3095,1623,97,0.00,8,8,999.0,999,9,999999999,15,0.1390,0,88,0.200,0.0,0.0
2005,4,1,9,0,?9?9?9?9E0?9?9?9*9*9?9*9*9?9?9?9?9?9*9*9*9*9C9*9*9,8.80,5.80,81,89260,535,1368,321,132,0,132,14028,0,14160,7014,180,3.00,8,8,999.0,999,9,999999999,16,0.1390,0,88,0.200,0.0,0.0
2005,4,1,10,0,?9?9?9?9E0?9?9?9*9*9?9*9*9?9*9*9?9?9*9*9*9*9C9*9*9,9.90,6.90,82,89260,768,1368,327,396,492,120,44799,50140,18185,4215,63,3.00,8,8,999.0,999,9,999999999,18,0.1390,0,88,0.200,0.0,0.0
2005,4,1,11,0,?9?9?9?9E0?9?9?9*9*9?9*9*9?9*9*9?9?9*9*9*9*9C9*9*9,11.29,6.79,74,89260,953,1368,317,330,0,330,34303,0,34303,13853,132,3.00,6,6,999.0,999,9,999999999,18,0.1390,0,88,0.200,0.0,0.0
2005,4,1,12,0,?9?9?9?9E0?9?9?9*9*9?9*9*9?9*9*9?9?9*9*9*9*9C9*9*9,12.81,8.31,74,89260,1077,1368,326,695,615,211,75084,58403,28087,4857,289,3.00,6,6,999.0,999,9,999999999,20,0.1390,0,88,0.200,0.0,0.0
2005,4,1,13,0,?9?9?9?9E0?9?9?9*9*9?9*9*9?9*9*9?9?9*9*9*9*9C9*9*9,14.32,8.32,67,89260,1132,1368,325,1026,984,211,107701,94465,28325,4439,237,3.00,5,5,999.0,999,9,999999999,20,0.1390,0,88,0.200,0.0,0.0
2005,4,1,14,0,?9?9?9?9E0?9?9?9*9*9?9*9*9?9*9*9?9?9*9*9*9*9C9*9*9,15.66,9.66,67,89260,1114,1368,334,789,674,240,85185,64048,31386,5750,334,3.00,5,5,999.0,999,9,999999999,23,0.1390,0,88,0.200,0.0,0.0
2005,4,1,15,0,?9?9?9?9E0?9?9?9*9*9?9*9*9?9?9?9?9?9*9*9*9*9C9*9*9,16.70,10.70,68,89260,1025,1368,341,430,0,430,44753,0,45184,16782,135,3.00,5,5,999.0,999,9,999999999,26,0.1390,0,88,0.200,0.0,0.0
2005,4,1,16,0,?9?9?9?9E0?9?9?9*9*9?9*9*9?9*9*9?9?9*9*9*9*9C9*9*9,17.31,11.31,68,89260,870,1368,346,617,675,187,68455,67532,26414,7306,332,3.00,5,5,999.0,999,9,999999999,27,0.1390,0,88,0.200,0.0,0.0
2005,4,1,17,0,?9?9?9?9E0?9?9?9*9*9?9*9*9?9*9*9?9?9*9*9*9*9C9*9*9,17.50,11.50,68,89260,660,1368,348,609,1003,126,65780,104270,16443,6150,112,3.00,5,5,999.0,999,9,999999999,28,0.1390,0,88,0.200,0.0,0.0
2005,4,1,18,0,?9?9?9?9E0?9?9?9*9*9?9*9*9?9*9*9?9?9*9*9*9*9C9*9*9,17.15,12.65,75,89260,409,1368,356,289,672,88,31466,70571,11575,7454,71,3.00,6,6,999.0,999,9,999999999,31,0.1390,0,88,0.200,0.0,0.0
2005,4,1,19,0,?9?9?9?9E0?9?9?9*9*9?9*9*9?9*9*9?9?9*9*9*9*9C9*9*9,16.24,11.74,75,89260,135,1368,351,74,0,74,7909,0,7983,2661,322,3.00,6,6,999.0,999,9,999999999,29,0.1390,0,88,0.200,0.0,0.0
2005,4,1,20,0,?9?9?9?9E0?9?9?9*9*9?9*9*9?9*9*9?9?9*9*9*9*9C9*9*9,14.98,11.98,82,89260,0,661,359,0,0,0,0,0,0,0,11,3.00,8,8,999.0,999,9,999999999,29,0.1390,0,88,0.200,0.0,0.0
2005,4,1,21,0,?9?9?9?9E0?9?9?9*9*9?9*9*9?9?9?9?9?9*9*9*9*9C9*9*9,13.60,10.60,82,89260,0,0,351,0,0,0,0,0,0,0,157,2.00,8,8,999.0,999,9,999999999,26,0.1390,0,88,0.200,0.0,0.0
2005,4,1,22,0,?9?9?9?9E0?9?9?9*9*9?9*9*9?9*9*9?9?9*9*9*9*9C9*9*9,12.26,9.26,82,89260,0,0,344,0,0,0,0,0,0,0,3,2.00,8,8,999.0,999,9,999999999,22,0.1390,0,88,0.200,0.0,0.0
2005,4,1,23,0,?9?9?9?9E0?9?9?9*9*9?9*9*9?9*9*9?9?9*9*9*9*9C9*9*9,10.96,7.96,82,89260,0,0,336,0,0,0,0,0,0,0,131,2.00,8,8,999.0,999,9,999999999,20,0.1390,0,88,0.200,0.0,0.0
2005,4,1,24,0,?9?9?9?9E0?9?9?9*9*9?9*9*9?9*9*9?9?9*9*9*9*9C9*9*9,9.67,6.67,82,89260,0,0,329,0,0,0,0,0,0,0,231,2.00,8,8,999.0,999,9,999999999,17,0.1390,0,88,0.200,0.0,0.0
2005,4,2,1,0,?9?9?9?9E0?9?9?9*9*9?9*9*9?9*9*9?9?9*9*9*9*9C9*9*9,8.34,5.34,81,89640,0,0,322,0,0,0,0,0,0,0,189,2.00,8,8,999.0,999,9,999999999,15,0.1400,0,88,0.200,0.0,0.0
2005,4,2,2,0,?9?9?9?9E0?9?9?9*9*9?9*9*9?9*9*9?9?9*9*9*9*9C9*9*9,6.93,3.93,81,89640,0,0,314,0,0,0,0,0,0,0,264,2.00,8,8,999.0,999,9,999999999,13,0.1400,0,88,0.200,0.0,0.0
2005,4,2,3,0,?9?9?9?9E0?9?9?9*9*9?9*9*9?9?9?9?9?9*9*9*9*9C9*9*9,5.40,2.40,81,89640,0,0,298,0,0,0,0,0,0,0,0,0.00,7,7,999.0,999,9,999999999,11,0.1400,0,88,0.200,0.0,0.0
2005,4,2,4,0,?9?9?9?9E0?9?9?9*9*9?9*9*9?9*9*9?9?9*9*9*9*9C9*9*9,3.76,0.76,81,89640,0,0,290,0,0,0,0,0,0,0,59,0.00,7,7,999.0,999,9,999999999,10,0.1400,0,88,0.200,0.0,0.0
2005,4,2,5,0,?9?9?9?9E0?9?9?9*9*9?9*9*9?9*9*9?9?9*9*9*9*9C9*9*9,2.25,-0.75,80,89640,0,0,282,0,0,0,0,0,0,0,155,0.00,7,7,999.0,999,9,999999999,8,0.1400,0,88,0.200,0.0,0.0
2005,4,2,6,0,?9?9?9?9E0?9?9?9*9*9?9*9*9?9*9*9?9?9*9*9*9*9C9*9*9,1.13,-1.87,79,89640,0,0,276,0,0,0,0,0,0,0,1,0.00,7,7,999.0,999,9,999999999,8,0.1400,0,88,0.200,0.0,0.0
2005,4,2,7,0,?9?9?9?9E0?9?9?9*9*9?9*9*9?9*9*9?9?9*9*9*9*9C9*9*9,0.70,-2.30,79,89640,0,0,273,0,0,0,0,0,0,0,30,0.00,7,7,999.0,999,9,999999999,7,0.1400,0,88,0.200,0.0,0.0
[truncated: 1,208,804 more chars]
