# Supplementary material for: An integrated genetic algorithm-machine learning approach for morphological optimization of high-rise residential districts in Yulin
Source: PLoS One. 2025 Sep 2;20(9):e0330913. doi: 10.1371/journal.pone.0330913 (PMC12404440; doi:10.1371/journal.pone.0330913)
Supplement: S1 File — (ZIP) [file pone.0330913.s001.zip › CHN_SN_Yulin.536460_CSWD.stat]

 -EnergyPlus Weather Converter Version 2022.03.23
 Statistics for CHN_SN_Yulin.536460_CSWD
 Location -- Yulin Shaanxi CHN  
      {N 38° 14.00'} {E 109° 42.00'} {GMT +8.0 Hours}
 Elevation --  1058 m above sea level
 Standard Pressure at Elevation --  89249 Pa
 Data Source -- CSWD

 WMO Station 536460
 -alternate WMO Station same

 Comment 1: CSWD China Standard Weather Data for Analyzing Building Thermal 
 Conditions May 2010. China Meteorological Bureau-Climate Information 
 Center-Climate Data Office and Tsinghua University-Department of Building 
 Science and Technology

 Comment 2: Downloaded from Climate.OneBuilding.Org -- Ground temps represent 
 undisturbed earth temperatures - calculated from this weather data.

 - Actual Data Years for Monthly Data**
         Jan	Feb	Mar	Apr	May	Jun	Jul	Aug	Sep	Oct	Nov	Dec	
         2005	2005	2005	2005	2005	2005	2005	2005	2005	2005	2005	2005	
 - ** Not all weather data sources represent contiguous years.
 - ** Monthly data values may come from different years.

 ========================= Handbook Conditions for Design =========================
 - Displaying Design Conditions from "2021 ASHRAE Handbook -- Fundamentals - Chapter 14 Climatic Design Information"
 - ASHRAE design conditions are carefully generated from a period of record 
 - (typically 30 years) to be representative of that location and to be suitable
 - for use in heating/cooling load calculations.

    	DesignStat	Coldest Month	Heating DB		Humidification DP/MC						Coldest Month WS/MCD				MCWS/PCWD to 99.6% D		Wind Shelter Factor	
    	Units	{}	{°C}	{°C}	{°C}	{}	{°C}	{°C}	{}	{°C}	{m/s}	{°C}	{m/s}	{°C}	{m/s}	{deg}	{}	
    	Heating	1	-19.2	-16.7	-29.0	0.3	-9.0	-26.7	0.4	-9.6	8.3	-4.5	7.0	-3.7	1.4	340	0.474

    	DesignStat	HottestMonth		Cooling DB/MCWB						Evaporation WB/MCDB						MCWS/PCWD to 0.4% DB		Dehumidification DP/									Enthalpy/MCDB						Extreme Max WB	
    	Units	{}	{°C}	{°C}	{°C}	{°C}	{°C}	{°C}	{°C}	{°C}	{°C}	{°C}	{°C}	{°C}	{°C}	{m/s}	{deg}	{°C}	{}	{°C}	{°C}	{}	{°C}	{°C}	{}	{°C}	{kJ/kg}	{°C}	{kJ/kg}	{°C}	{kJ/kg}	{°C}	{°C}	
    	Cooling	7	9.9	32.7	17.7	31.2	17.1	29.8	16.9	21.7	26.7	20.9	25.9	20.1	25.4	3.1	160	20.5	17.5	23.9	19.4	16.3	23.3	18.4	15.3	22.8	69.9	26.9	66.6	25.9	63.4	25.5	24.8

    	DesignStat	Extreme Annual WS			Extreme Annual DB				n-Year Return Period							
    	Units	{m/s}	{m/s}	{m/s}	{°C}	{°C}	{°C}	{°C}	{°C}	{°C}	{°C}	{°C}	{°C}	{°C}	{°C}	{°C}
    	Extremes	8.1	6.7	5.7	-22.9	35.1	2.7	2.3	-24.9	36.8	-26.5	38.1	-28.0	39.4	-30.0	41.0

 - Monthly Optical Sky Depth Beam (taub) and Diffuse (taud)
 	                        	Jan	Feb	Mar	Apr	May	Jun	Jul	Aug	Sep	Oct	Nov	Dec	
 	             taub (beam)	0.353	0.430	0.460	0.495	0.514	0.564	0.550	0.558	0.519	0.470	0.385	0.347	
 	          taud (diffuse)	2.055	1.877	1.848	1.809	1.833	1.775	1.879	1.836	1.870	1.907	2.031	2.107	

 	                    taub	 - Clear Sky Optical Depth for Beam Irradiance
 	                    taud	 - Clear Sky Optical Depth for Diffuse Irradiance

 - Monthly Solar Irradiance Wh/m² (noon on 21st of month)
 	               ib (beam)	  788	  763	  788	  788	  782	  741	  748	  729	  727	  713	  741	  765	
 	            id (diffuse)	  121	  166	  189	  209	  208	  220	  197	  201	  183	  159	  123	  107	

 	                      ib	 - Clear Sky Noon Beam Normal Irradiance on 21st Day
 	                      id	 - Clear Sky Noon Diffuse Horizontal Irradiance on 21st Day

 - Average Monthly Mean Daily All-Sky Radiation Wh/m²
 	                Avg Rad 	 2760	 3580	 4910	 5890	 6510	 6320	 5970	 5310	 4380	 3770	 2990	 2510	

 - Monthly Drybulb and Mean Coincident Wetbulb Temperatures [C]
 	                        	Jan	Feb	Mar	Apr	May	Jun	Jul	Aug	Sep	Oct	Nov	Dec	
 	            Drybulb 0.4%	  7.2	 12.6	 22.1	 29.0	 31.6	 33.9	 35.2	 32.6	 30.6	 23.5	 16.6	  7.6	
 	 Coincident Wetbulb 0.4%	  0.1	  3.6	  8.6	 12.0	 13.5	 16.5	 18.8	 18.8	 16.7	 12.5	  6.9	  0.4	
 	            Drybulb 2.0%	  4.2	  9.7	 18.1	 25.5	 29.1	 32.0	 33.2	 30.7	 26.8	 21.0	 13.9	  5.1	
 	 Coincident Wetbulb 2.0%	 -1.6	  2.0	  6.8	 10.9	 13.1	 16.0	 18.7	 18.6	 16.0	 11.5	  5.6	 -0.9	
 	            Drybulb 5.0%	  2.1	  7.5	 15.6	 23.0	 27.4	 30.5	 31.6	 29.2	 24.8	 19.2	 11.6	  3.1	
 	 Coincident Wetbulb 5.0%	 -2.8	  0.8	  5.3	  9.7	 12.6	 15.6	 18.2	 18.6	 15.1	 10.7	  4.6	 -1.9	
 	            Drybulb 10.%	  0.1	  5.6	 13.0	 20.7	 25.6	 29.1	 30.1	 27.7	 23.0	 17.2	  9.4	  1.4	
 	 Coincident Wetbulb 10.%	 -4.2	 -0.2	  4.0	  8.9	 11.9	 15.2	 18.4	 18.3	 14.6	  9.6	  3.8	 -3.0	

 	            Drybulb 0.4%	 - 0.4% Monthly Design Drybulb Temperature
 	 Coincident Wetbulb 0.4%	 - 0.4% Monthly Mean Coincident Wetbulb Temperature
 	            Drybulb 2.0%	 - 2.0% Monthly Design Drybulb Temperature
 	 Coincident Wetbulb 2.0%	 - 2.0% Monthly Mean Coincident Wetbulb Temperature
 	            Drybulb 5.0%	 - 5.0% Monthly Design Drybulb Temperature
 	 Coincident Wetbulb 5.0%	 - 5.0% Monthly Mean Coincident Wetbulb Temperature
 	            Drybulb 10.%	 - 10.% Monthly Design Drybulb Temperature
 	 Coincident Wetbulb 10.%	 - 10.% Monthly Mean Coincident Wetbulb Temperature

 - Monthly Drybulb and Wetbulb Daily Ranges [deltaC]
 	                        	Jan	Feb	Mar	Apr	May	Jun	Jul	Aug	Sep	Oct	Nov	Dec	
 	                 Drybulb	 12.1	 12.1	 11.9	 12.3	 12.1	 11.5	  9.9	  9.4	  9.7	 10.7	 10.7	 11.0	
 	   Drybulb range - DB 5%	 14.1	 14.0	 15.0	 15.6	 15.2	 14.2	 12.6	 11.9	 12.6	 13.2	 13.8	 13.0	
 	   Wetbulb range - DB 5%	  9.7	  8.5	  7.6	  6.6	  5.6	  4.5	  3.7	  3.9	  4.7	  6.2	  7.6	  8.6	

 	                 Drybulb	 - Mean Daily Dry Bulb Temperature Range
 	   Drybulb range - DB 5%	 - Mean Daily Dry Bulb Temperature Range Coincident with 5% Design Dry Bulb Temperature
 	   Wetbulb range - DB 5%	 - Mean Daily Wet Bulb Temperature Range Coincident with 5% Design Dry Bulb Temperature

 - Monthly Standard Heating/Cooling Degree Days/Hours
 	                    	Jan	Feb	Mar	Apr	May	Jun	Jul	Aug	Sep	Oct	Nov	Dec	
 	        HDD base 10C	  542	  354	  181	   33	    1	    0	    0	    0	    1	   44	  237	  478	
 	      HDD base 18.3C	  801	  587	  428	  195	   59	    6	    1	    4	   64	  252	  486	  736	

 	        CDD base 10C	    0	    0	   11	   93	  236	  362	  434	  373	  208	   51	    1	    0	
 	      CDD base 18.3C	    0	    0	    0	    6	   35	  117	  177	  119	   21	    1	    0	    0	

 	      CDH base 23.3C	    0	    0	    2	   78	  393	 1114	 1544	  837	  153	    4	    0	    0	
 	      CDH base 26.7C	    0	    0	    0	   17	   96	  393	  594	  229	   34	    0	    0	    0	

    - 1768 annual (standard) cooling degree-days (10C baseline)
    - 1871 annual (standard) heating degree-days (10C baseline)

    -  475 annual (standard) cooling degree-days (18.3C baseline)
    - 3619 annual (standard) heating degree-days (18.3C baseline)

 - Monthly Standard Average Liquid Precipitation mm
 	                    	Jan	Feb	Mar	Apr	May	Jun	Jul	Aug	Sep	Oct	Nov	Dec	
 	             Average	      3	      4	     12	     22	     30	     43	     88	    106	     60	     22	     12	      2	
 	             Maximum	     11	     11	     64	     58	     76	    154	    211	    250	    134	     89	     71	     11	
 	             Minimum	      0	      0	      0	      1	      3	      5	     17	     18	     16	      7	      0	      0	

    -    405 annual (standard) average liquid precipitation
    -    660 annual (standard) maximum liquid precipitation
    -    256 annual (standard) minimum liquid precipitation

 - Monthly Standard Average Temperature [C]
 	                    	Jan	Feb	Mar	Apr	May	Jun	Jul	Aug	Sep	Oct	Nov	Dec	
 	             Average	   -7.5	   -2.6	    4.5	   12.0	   17.6	   22.1	   24.0	   22.0	   16.9	   10.2	    2.1	   -5.4	

    -    9.7 annual (standard) average temperature

 - Monthly Standard Average WindSpeed m/s
 	                    	Jan	Feb	Mar	Apr	May	Jun	Jul	Aug	Sep	Oct	Nov	Dec	
 	             Average	    1.9	    2.3	    2.8	    3.0	    2.9	    2.6	    2.5	    2.3	    2.2	    2.2	    2.1	    2.0	

    -    2.4 annual (standard) wind speed

 - Climate Zone "5B" (ASHRAE Standard 169-2020)
 - Cool - Dry, Probable Köppen classification=BSk/H, Semiarid Mid Latitude/Highlands
 - Calculated Climate Zone based on algorithm from indicated standard (169-2020)

 ========================= Source Weather Data Statistics =========================
 - The following information is derived directly from the source weather data.
 - It may not be indicative of the long term climate for this location.

 - Monthly Statistics for Dry Bulb temperatures [C]
 	           	Jan	Feb	Mar	Apr	May	Jun	Jul	Aug	Sep	Oct	Nov	Dec	
 	Maximum 	  3.6	  9.7	 21.3	 26.8	 29.5	 33.9	 33.9	 34.5	 26.8	 27.7	 13.9	  8.5	
 	 Day:Hour	17:16	12:16	22:17	28:16	25:16	14:16	 5:17	 6:16	22:17	15:16	 2:16	18:16	

 	Minimum 	-22.1	-24.5	-12.4	 -5.3	  1.2	  9.4	 14.2	 12.2	 -0.7	 -6.3	-12.9	-19.3	
 	 Day:Hour	 1:06	 3:08	17:07	10:06	 8:06	 9:06	 1:06	25:07	24:07	26:08	27:07	10:08	

 	Daily Avg	-8.9 	-5.3 	2.7  	10.5 	16.5 	20.5 	24.0 	21.9 	15.7 	8.9  	1.5  	-5.5 	

 	Daily Range	14.8 	15.4 	16.2 	16.1 	13.9 	13.1 	11.9 	11.2 	12.2 	15.5 	14.5 	13.8 	

 	DayTime Max	3.6  	9.7  	21.3 	26.8 	29.5 	33.9 	33.9 	34.5 	26.8 	27.7 	13.9 	8.5  	

 	DayTime Min	-21.9	-24.5	-12.4	-5.3 	1.9  	10.3 	15.0 	12.2 	-0.7 	-6.3 	-12.9	-19.3	

 	DayTime Avg	-8.3 	-4.9 	3.4  	11.3 	17.7 	21.7 	25.1 	22.8 	16.8 	10.1 	2.6  	-4.4 	

 	NightTime Max	2.0  	7.9  	19.0 	24.7 	28.4 	32.4 	32.8 	32.3 	25.6 	23.8 	12.0 	4.2  	

 	NightTime Min	-22.1	-23.8	-12.3	-5.3 	1.2  	9.4  	14.2 	12.4 	-0.4 	-5.5 	-12.5	-18.5	

 	NightTime Avg	-9.6 	-5.8 	1.9  	9.7  	15.3 	19.3 	22.9 	21.0 	14.6 	7.7  	0.3  	-6.6 	

   - Maximum Dry Bulb temperature of  34.5C on Aug  6
   - Minimum Dry Bulb temperature of -24.5C on Feb  3

 - Monthly Statistics for Extreme Dry Bulb temperatures [C]
 	  #Days  	Jan	Feb	Mar	Apr	May	Jun	Jul	Aug	Sep	Oct	Nov	Dec	
 	Max >= 32	     	     	     	     	     	    4	    7	    5	     	     	     	     	
 	Max <=  0	   19	    6	    1	     	     	     	     	     	     	     	    1	    6	
 	Min <=  0	   31	   28	   27	    9	     	     	     	     	    1	   12	   26	   31	
 	Min <=-18	    6	    5	     	     	     	     	     	     	     	     	     	    1	

 - Monthly Statistics for Dew Point temperatures [C]
 	           	Jan	Feb	Mar	Apr	May	Jun	Jul	Aug	Sep	Oct	Nov	Dec	
 	Maximum 	-1.8 	4.7  	16.1 	20.9 	24.6 	28.9 	29.1 	28.7 	21.9 	21.7 	8.2  	2.5  	
 	 Day:Hour	24:18	28:18	22:18	30:18	29:20	30:18	 5:18	 7:18	 2:20	15:16	10:18	18:16	

 	Minimum 	-25.1	-27.5	-15.4	-8.3 	-1.8 	6.4  	11.2 	9.2  	-3.7 	-9.3 	-15.9	-22.3	
 	 Day:Hour	 1:06	 3:08	17:07	10:06	 8:06	 9:06	 1:06	25:07	24:07	26:08	27:07	10:08	

 	Daily Avg	-12.8	-9.2 	-1.2 	6.6  	12.6 	16.6 	20.1 	18.0 	11.8 	5.0  	-2.4 	-9.4 	

   - Maximum Dew Point temperature of  29.1C on Jul  5
   - Minimum Dew Point temperature of -27.5C on Feb  3

 - Average Hourly Statistics for Dry Bulb temperatures [C]
 	           	Jan	Feb	Mar	Apr	May	Jun	Jul	Aug	Sep	Oct	Nov	Dec	
 	 0:01- 1:00	-10.1	 -6.6	  1.2	  9.1	 15.1	 18.6	 22.5	 20.7	 14.0	  7.0	 -0.5	 -7.1	
 	 1:01- 2:00	-11.0	 -7.5	  0.0	  7.9	 13.8	 17.5	 21.7	 19.8	 13.4	  6.2	 -1.1	 -7.7	
 	 2:01- 3:00	-12.0	 -8.5	 -1.1	  6.7	 12.5	 16.4	 20.7	 19.0	 12.7	  5.3	 -1.7	 -8.4	
 	 3:01- 4:00	-13.0	 -9.5	 -2.2	  5.6	 11.1	 15.3	 19.7	 18.2	 12.0	  4.3	 -2.5	 -9.2	
 	 4:01- 5:00	-14.0	-10.6	 -3.3	  4.5	 10.0	 14.4	 18.7	 17.4	 11.4	  3.4	 -3.3	-10.1	
 	 5:01- 6:00	-14.9	-11.6	 -4.1	  3.8	  9.6	 14.0	 18.3	 17.0	 10.8	  2.6	 -4.0	-10.9	
 	 6:01- 7:00	-15.5	-12.3	 -4.6	  3.6	 10.1	 14.4	 18.7	 17.0	 10.6	  2.1	 -4.5	-11.5	
 	 7:01- 8:00	-15.7	-12.5	 -4.4	  4.2	 11.3	 15.7	 19.8	 17.6	 11.0	  2.1	 -4.6	-11.7	
 	 8:01- 9:00	-15.2	-11.9	 -3.5	  5.6	 13.0	 17.3	 21.2	 18.6	 12.0	  3.0	 -4.0	-10.6	
 	 9:01-10:00	-13.8	-10.6	 -1.9	  7.3	 14.7	 19.0	 22.5	 19.8	 13.3	  4.8	 -2.6	 -8.8	
 	10:01-11:00	-11.8	 -8.7	  0.2	  9.1	 16.4	 20.5	 23.8	 21.1	 14.8	  7.1	 -0.7	 -6.8	
 	11:01-12:00	 -9.4	 -6.3	  2.6	 11.0	 18.0	 21.9	 25.0	 22.4	 16.4	  9.5	  1.6	 -4.7	
 	12:01-13:00	 -6.8	 -3.8	  5.0	 12.9	 19.4	 23.2	 26.1	 23.8	 18.0	 12.0	  4.0	 -2.6	
 	13:01-14:00	 -4.3	 -1.2	  7.3	 14.6	 20.6	 24.4	 27.2	 25.2	 19.5	 14.3	  6.3	 -0.8	
 	14:01-15:00	 -2.2	  1.2	  9.4	 16.2	 21.6	 25.3	 28.4	 26.5	 21.0	 16.2	  8.4	  0.8	
 	15:01-16:00	 -1.0	  2.7	 10.6	 17.2	 22.3	 26.0	 29.4	 27.4	 21.9	 17.2	  9.7	  1.7	
 	16:01-17:00	 -1.2	  2.6	 10.4	 17.2	 22.4	 26.2	 29.6	 27.4	 21.8	 16.8	  9.3	  1.3	
 	17:01-18:00	 -2.1	  1.9	  9.6	 16.6	 21.9	 25.8	 29.2	 26.8	 21.0	 15.7	  8.2	  0.3	
 	18:01-19:00	 -3.5	  0.7	  8.4	 15.8	 21.1	 25.0	 28.3	 25.8	 19.9	 14.2	  6.7	 -1.2	
 	19:01-20:00	 -5.0	 -0.7	  7.1	 14.7	 20.1	 24.0	 27.1	 24.7	 18.5	 12.5	  4.9	 -2.7	
 	20:01-21:00	 -6.5	 -2.1	  5.9	 13.7	 19.0	 23.0	 25.9	 23.6	 17.2	 10.9	  3.1	 -4.1	
 	21:01-22:00	 -7.6	 -3.3	  4.8	 12.8	 18.0	 22.1	 24.9	 22.8	 16.1	  9.6	  1.8	 -5.2	
 	22:01-23:00	 -8.6	 -4.3	  3.8	 11.7	 17.1	 21.1	 24.1	 22.1	 15.2	  8.5	  0.8	 -6.0	
 	23:01-24:00	 -9.4	 -5.2	  2.7	 10.6	 16.1	 20.0	 23.3	 21.3	 14.5	  7.5	 -0.0	 -6.6	
 	 Max Hour  	  16 	  16 	  16 	  16 	  17 	  17 	  17 	  16 	  16 	  16 	  16 	  16 	
 	 Min Hour  	   8 	   8 	   7 	   7 	   6 	   6 	   6 	   6 	   7 	   8 	   8 	   8 	

 - Average Hourly Statistics for Dew Point temperatures [C]
 	           	Jan	Feb	Mar	Apr	May	Jun	Jul	Aug	Sep	Oct	Nov	Dec	
 	 0:01- 1:00	-13.1	 -9.6	 -1.8	  6.1	 12.1	 15.6	 19.5	 17.7	 11.0	  4.0	 -3.5	-10.1	
 	 1:01- 2:00	-14.0	-10.5	 -3.0	  4.9	 10.8	 14.5	 18.7	 16.8	 10.4	  3.2	 -4.1	-10.7	
 	 2:01- 3:00	-15.0	-11.5	 -4.1	  3.7	  9.5	 13.4	 17.7	 16.0	  9.7	  2.3	 -4.7	-11.4	
 	 3:01- 4:00	-16.0	-12.5	 -5.2	  2.6	  8.1	 12.3	 16.7	 15.2	  9.0	  1.3	 -5.5	-12.2	
 	 4:01- 5:00	-17.0	-13.6	 -6.3	  1.5	  7.0	 11.4	 15.7	 14.4	  8.4	  0.4	 -6.3	-13.1	
 	 5:01- 6:00	-17.9	-14.6	 -7.1	  0.8	  6.6	 11.0	 15.3	 14.0	  7.8	 -0.4	 -7.0	-13.9	
 	 6:01- 7:00	-18.5	-15.3	 -7.6	  0.6	  7.1	 11.4	 15.7	 14.0	  7.6	 -0.9	 -7.5	-14.5	
 	 7:01- 8:00	-18.7	-15.5	 -7.4	  1.2	  8.3	 12.7	 16.8	 14.6	  8.0	 -0.9	 -7.6	-14.7	
 	 8:01- 9:00	-18.2	-14.9	 -6.5	  2.6	 10.0	 14.3	 18.2	 15.6	  9.0	  0.0	 -7.0	-13.6	
 	 9:01-10:00	-16.8	-13.6	 -4.9	  4.3	 11.7	 16.0	 19.5	 16.8	 10.3	  1.8	 -5.6	-11.8	
 	10:01-11:00	-16.3	-13.2	 -4.3	  4.6	 11.9	 16.0	 19.3	 16.6	 10.3	  2.6	 -5.2	-11.3	
 	11:01-12:00	-13.9	-10.8	 -1.9	  6.5	 13.5	 17.4	 20.5	 17.9	 11.9	  5.0	 -2.9	 -9.2	
 	12:01-13:00	-12.8	 -9.8	 -1.0	  6.9	 13.4	 17.2	 20.1	 17.8	 12.0	  6.0	 -2.0	 -8.6	
 	13:01-14:00	-10.3	 -7.2	  1.3	  8.6	 14.6	 18.4	 21.2	 19.2	 13.5	  8.3	  0.3	 -6.8	
 	14:01-15:00	 -8.2	 -4.8	  3.4	 10.2	 15.6	 19.3	 22.4	 20.5	 15.0	 10.2	  2.4	 -5.2	
 	15:01-16:00	 -7.0	 -3.3	  4.6	 11.2	 16.3	 20.0	 23.4	 21.4	 15.9	 11.2	  3.7	 -4.3	
 	16:01-17:00	 -7.2	 -3.4	  4.4	 11.2	 16.4	 20.2	 23.6	 21.4	 15.8	 10.8	  3.3	 -4.7	
 	17:01-18:00	 -6.6	 -2.6	  5.1	 12.1	 17.4	 21.3	 24.7	 22.3	 16.5	 11.2	  3.7	 -4.2	
 	18:01-19:00	 -8.0	 -3.8	  3.9	 11.3	 16.6	 20.5	 23.8	 21.3	 15.4	  9.7	  2.2	 -5.7	
 	19:01-20:00	 -8.0	 -3.7	  4.1	 11.7	 17.1	 21.0	 24.1	 21.7	 15.5	  9.5	  1.9	 -5.7	
 	20:01-21:00	 -9.5	 -5.1	  2.9	 10.7	 16.0	 20.0	 22.9	 20.6	 14.2	  7.9	  0.1	 -7.1	
 	21:01-22:00	-10.6	 -6.3	  1.8	  9.8	 15.0	 19.1	 21.9	 19.8	 13.1	  6.6	 -1.2	 -8.2	
 	22:01-23:00	-11.6	 -7.3	  0.8	  8.7	 14.1	 18.1	 21.1	 19.1	 12.2	  5.5	 -2.2	 -9.0	
 	23:01-24:00	-12.4	 -8.2	 -0.3	  7.6	 13.1	 17.0	 20.3	 18.3	 11.5	  4.5	 -3.0	 -9.6	
 	 Max Hour  	  18 	  18 	  18 	  18 	  18 	  18 	  18 	  18 	  18 	  18 	  18 	  18 	
 	 Min Hour  	   8 	   8 	   7 	   7 	   6 	   6 	   6 	   6 	   7 	   8 	   8 	   8 	

 - Monthly Statistics for Relative Humidity [%]
 	           	Jan	Feb	Mar	Apr	May	Jun	Jul	Aug	Sep	Oct	Nov	Dec	
 	Maximum  	78   	81   	83   	83   	84   	84   	84   	84   	83   	83   	82   	80   	
 	 Day:Hour 	24:20	28:20	22:20	30:20	29:20	12:20	 5:20	 7:20	 2:20	15:20	 1:20	19:20	

 	Minimum  	57   	57   	59   	60   	66   	67   	68   	67   	66   	62   	59   	58   	
 	 Day:Hour 	 1:13	 3:13	16:17	 9:17	 2:17	 4:17	23:13	18:17	23:13	22:13	25:13	 9:13	

 	Daily Avg	71   	72   	75   	77   	78   	79   	79   	79   	78   	77   	74   	72   	

 	DayTime Avg	67   	68   	71   	73   	75   	75   	76   	75   	74   	73   	71   	68   	

 	NightTime Avg	76   	76   	79   	81   	82   	82   	83   	82   	82   	80   	78   	76   	

 - Average Hourly Relative Humidity [%]
 	           	Jan	Feb	Mar	Apr	May	Jun	Jul	Aug	Sep	Oct	Nov	Dec	
 	 0:01- 1:00	   76	   77	   79	   81	   82	   83	   83	   83	   82	   81	   78	   77	
 	 1:01- 2:00	   76	   77	   79	   81	   82	   83	   83	   83	   82	   81	   78	   77	
 	 2:01- 3:00	   76	   77	   78	   81	   82	   82	   83	   83	   82	   80	   78	   77	
 	 3:01- 4:00	   76	   76	   78	   81	   82	   82	   83	   83	   82	   80	   78	   76	
 	 4:01- 5:00	   76	   76	   78	   80	   82	   82	   83	   83	   82	   80	   78	   76	
 	 5:01- 6:00	   76	   76	   78	   80	   81	   82	   83	   82	   81	   80	   78	   76	
 	 6:01- 7:00	   75	   76	   78	   80	   82	   82	   83	   82	   81	   79	   77	   76	
 	 7:01- 8:00	   75	   76	   78	   80	   82	   82	   83	   83	   82	   79	   77	   76	
 	 8:01- 9:00	   76	   76	   78	   81	   82	   83	   83	   83	   82	   80	   78	   76	
 	 9:01-10:00	   76	   76	   78	   81	   82	   83	   83	   83	   82	   80	   78	   77	
 	10:01-11:00	   66	   67	   70	   73	   75	   75	   76	   75	   74	   72	   69	   67	
 	11:01-12:00	   67	   67	   71	   74	   75	   76	   76	   76	   75	   73	   70	   68	
 	12:01-13:00	   59	   60	   64	   67	   68	   69	   70	   69	   68	   66	   64	   60	
 	13:01-14:00	   59	   61	   65	   67	   68	   69	   70	   69	   68	   67	   65	   61	
 	14:01-15:00	   60	   62	   66	   67	   69	   69	   70	   70	   69	   67	   65	   62	
 	15:01-16:00	   60	   63	   66	   68	   69	   70	   70	   70	   69	   68	   66	   62	
 	16:01-17:00	   60	   63	   66	   68	   69	   70	   70	   70	   69	   68	   66	   62	
 	17:01-18:00	   68	   71	   73	   75	   76	   76	   77	   76	   75	   75	   73	   70	
 	18:01-19:00	   68	   70	   73	   74	   75	   76	   77	   76	   75	   74	   73	   69	
 	19:01-20:00	   77	   79	   81	   82	   83	   83	   84	   83	   83	   82	   81	   78	
 	20:01-21:00	   77	   78	   81	   82	   83	   83	   84	   83	   83	   82	   80	   77	
 	21:01-22:00	   77	   78	   80	   82	   83	   83	   83	   83	   82	   81	   79	   77	
 	22:01-23:00	   77	   77	   80	   82	   82	   83	   83	   83	   82	   81	   79	   77	
 	23:01-24:00	   76	   77	   80	   82	   82	   83	   83	   83	   82	   81	   79	   77	
 	 Max Hour  	  20 	  20 	  20 	  20 	  20 	  20 	  20 	  20 	  20 	  20 	  20 	  20 	
 	 Min Hour  	  13 	  13 	  13 	  13 	  13 	  13 	  13 	  13 	  13 	  13 	  13 	  13 	

 - Monthly Statistics for Enthalpy [J/kg]
 	           	Jan	Feb	Mar	Apr	May	Jun	Jul	Aug	Sep	Oct	Nov	Dec	
 	Daily Avg	-5227	171  	13363	29422	44358	56419	68379	61202	42049	25766	10828	-393 	

 - Average Hourly Enthalpy [J/kg]
 	           	Jan	Feb	Mar	Apr	May	Jun	Jul	Aug	Sep	Oct	Nov	Dec	
 	 0:01- 1:00	-6736	-1533	10887	26320	41202	51351	64236	58431	38629	22128	 7787	-2571	
 	 1:01- 2:00	-7951	-2773	 8855	23718	37839	47939	61239	55565	37100	20263	 6776	-3391	
 	 2:01- 3:00	-9170	-4122	 7023	21337	34455	44712	58020	52794	35607	18423	 5697	-4308	
 	 3:01- 4:00	*****	-5616	 5226	19119	31147	41524	54473	50026	34029	16535	 4469	-5406	
 	 4:01- 5:00	*****	-7091	 3484	17214	28585	38895	51459	47650	32491	14746	 3239	-6570	
 	 5:01- 6:00	*****	-8344	 2124	15936	27582	37749	50122	46370	31321	13307	 2189	-7610	
 	 6:01- 7:00	*****	-9194	 1433	15497	28745	39007	51407	46414	30791	12449	 1494	-8343	
 	 7:01- 8:00	*****	-9466	 1740	16537	31687	42445	54885	48033	31607	12322	 1322	-8598	
 	 8:01- 9:00	*****	-8763	 3159	19163	35744	47188	59563	51177	33841	14105	 2274	-7134	
 	 9:01-10:00	*****	-7034	 5694	22605	40243	52337	64451	55010	36921	17581	 4433	-4603	
 	10:01-11:00	-9288	-5009	 8173	24822	42233	54198	65205	55906	38197	20607	 6581	-2405	
 	11:01-12:00	-6248	-1870	12209	29012	46642	59157	69797	60605	42252	25812	10294	  464	
 	12:01-13:00	-3345	 1084	15408	31475	47919	60229	70029	61922	43976	29618	13342	 2666	
 	13:01-14:00	   43	 4884	19791	35807	51663	64363	74404	67047	48295	35129	17536	 5453	
 	14:01-15:00	 3161	 8687	23866	39972	55112	68020	79157	72361	52481	40115	21516	 7998	
 	15:01-16:00	 5021	11266	26449	42788	57541	70830	83466	76396	55257	42978	23968	 9476	
 	16:01-17:00	 4639	11121	26230	42865	57824	71518	84435	76266	54816	41852	23249	 8781	
 	17:01-18:00	 4035	10904	26241	43998	59847	74307	87882	78383	55761	41268	22571	 7944	
 	18:01-19:00	 1976	 8873	23610	41359	57007	70981	83755	74201	52033	37091	19426	 5575	
 	19:01-20:00	  387	 7494	22341	40797	56851	71214	83459	73982	50921	34948	17339	 3971	
 	20:01-21:00	-1718	 5178	19771	37816	53218	67090	78034	69611	47032	30949	14150	 1814	
 	21:01-22:00	-3318	 3282	17731	35347	50152	63450	73858	66349	44108	27812	11724	  224	
 	22:01-23:00	-4626	 1739	15696	32735	47178	59704	70415	63542	41841	25257	 9942	 -949	
 	23:01-24:00	-5827	  417	13574	29884	44171	55853	67351	60819	39872	23084	 8567	-1896	
 	 Max Hour  	  16 	  16 	  16 	  18 	  18 	  18 	  18 	  18 	  18 	  16 	  16 	  16 	
 	 Min Hour  	   8 	   8 	   7 	   7 	   6 	   6 	   6 	   6 	   7 	   8 	   8 	   8 	

 - Monthly Indicators for Precipitation/Moisture [kPa]
 	           	Jan	Feb	Mar	Apr	May	Jun	Jul	Aug	Sep	Oct	Nov	Dec	
 	         	  0.3	  0.4	  0.8	  1.3	  1.8	  2.3	  2.7	  2.5	  1.7	  1.3	  0.7	  0.4	

 - Monthly Statistics for Wind Chill/HeatIndex temperatures [C] **
 	           	Jan	Feb	Mar	Apr	May	Jun	Jul	Aug	Sep	Oct	Nov	Dec	
 	Minimum WC	  -23	  -35	  -22	  -21	   -4	    9	     	     	   -3	  -11	  -24	  -28	
 	 Day:Hour	 1:06	 7:08	16:20	 9:19	 7:07	11:06	     	     	23:07	25:09	25:08	 1:08	

 	Average WC	   -9	   -7	   -3	    0	    4	    9	     	     	    4	    1	   -1	   -9	
 	Avg Del WC	    3	    5	    5	    5	    4	    0	     	     	    3	    3	    3	    5	

 	Maximum HI	     	     	     	     	   34	   48	   49	   49	     	   30	     	     	
 	 Day:Hour	     	     	     	     	25:16	30:18	 5:18	 6:16	     	15:16	     	     	

 	Average HI	     	     	     	     	   31	   35	   35	   36	     	   30	     	     	
 	Avg Del HI	     	     	     	     	    3	    6	    6	    6	     	    2	     	     	

   - **WindChill/HeatIndex Temps -- statistics...only those different from Air Temps

 - Monthly Statistics for WindChill Cautions
 	  #Hours  	Jan	Feb	Mar	Apr	May	Jun	Jul	Aug	Sep	Oct	Nov	Dec	
 	No Caution	  558	  552	  722	  714	  744	  720	  744	  744	  720	  744	  710	  633	
 	Very Cold	  182	  104	   21	    6	     	     	     	     	     	     	    8	   99	
 	Bitter Cold	    4	   12	    1	     	     	     	     	     	     	     	    2	   12	
 	Dangerous 1	     	    4	     	     	     	     	     	     	     	     	     	     	
 	Dangerous 2	     	     	     	     	     	     	     	     	     	     	     	     	
 	Dangerous 3	     	     	     	     	     	     	     	     	     	     	     	     	

   -  8305 annual No Caution Cold hours [>-14C]
   -   420 annual Very Cold hours [-14C,-22C]
   -    31 annual Bitterly Cold hours [-22C,-30C]
   -     4 annual Dangerous 1: Exposed flesh freezes (within 1 hour) hours [-30C,-45C]
   -     0 annual Dangerous 2: Exposed flesh freezes (within 1 minute) hours [-45C,-61C]
   -     0 annual Dangerous 3: Exposed flesh freezes (within 30 seconds) hours [<-61C]

 - Monthly Statistics for HeatIndex Cautions
 	  #Hours  	Jan	Feb	Mar	Apr	May	Jun	Jul	Aug	Sep	Oct	Nov	Dec	
 	No Caution	  744	  672	  744	  720	  712	  616	  543	  594	  720	  740	  720	  744	
 	Caution	     	     	     	     	   23	   35	   48	   41	     	    4	     	     	
 	Extreme Caution	     	     	     	     	    9	   50	  126	   90	     	     	     	     	
 	Dangerous	     	     	     	     	     	   19	   27	   19	     	     	     	     	
 	Extreme Danger	     	     	     	     	     	     	     	     	     	     	     	     	

   -  8269 annual No Caution Heat hours [<27C]
   -   151 annual Caution Heat hours {27C,32C]
   -   275 annual Extreme Caution Heat hours [32C,41C]
   -    65 annual Dangerous Heat hours [41C,54C]
   -     0 annual Extreme Danger Heat hours [>54C]


 - Monthly Statistics for Humidex Discomfort Calculation (HeatIndex) [HumidexValue]
 	  #Hours  	Jan	Feb	Mar	Apr	May	Jun	Jul	Aug	Sep	Oct	Nov	Dec	
 	Extreme Danger	     	     	     	     	     	     	     	     	     	     	     	     	
 	Extreme Heat	     	     	     	     	     	     	     	     	     	     	     	     	
 	Severe Heat	     	     	     	     	     	     	     	     	     	     	     	     	
 	Some Heat	     	     	     	     	     	   33	   81	   61	     	     	     	     	
 	Comfortable	  744	  672	  744	  720	  744	  687	  663	  683	  720	  744	  720	  744	

   -     0 annual Heatstroke Imminent Discomfort hours (very dangerous) [>54]
   -     0 annual Dangerous Heat Discomfort hours (dangerous) [45,54]
   -     0 annual Severe Heat Discomfort hours [40,45]
   -   175 annual Some Heat Discomfort hours [30,40]
   -  8585 annual Comfortable hours [<30]


 - Monthly Statistics for UTCI - Universal Thermal Climate Index [Stress] [Calc Value]
 	  #Hours  	Jan	Feb	Mar	Apr	May	Jun	Jul	Aug	Sep	Oct	Nov	Dec	
 	Extreme Heat	     	     	     	     	     	     	     	     	     	     	     	     	
 	V Strong Heat	     	     	     	     	     	     	     	     	     	     	     	     	
 	Strong Heat	     	     	     	     	     	   30	   64	   41	     	     	     	     	
 	Moderate Heat	     	     	     	     	   15	   64	  134	   99	     	     	     	     	
 	Slight Heat	     	     	     	    1	   32	   49	   71	   50	    7	    5	     	     	
 	Comfort	     	     	   85	  275	  533	  551	  475	  541	  599	  279	   42	    1	
 	Slight Cold	    7	   94	  225	  291	  138	   26	     	   13	  101	  285	  305	   88	
 	Moderate Cold	  407	  370	  337	  118	   26	     	     	     	   13	  161	  329	  464	
 	Strong Cold	  324	  193	   91	   29	     	     	     	     	     	   14	   39	  174	
 	V Strong Cold	    6	   13	    6	    6	     	     	     	     	     	     	    5	   17	
 	Extreme Cold	     	    2	     	     	     	     	     	     	     	     	     	     	

   -     0 annual Extreme Heat Stress hours [>46]
   -     0 annual Very Strong Heat Stress hours [38,46]
   -   135 annual Strong Heat Stress hours [32,38]
   -   312 annual Moderate Heat Stress hours [28,32]
   -   215 annual Slight Heat Stress hours [26,28]
   -  3381 annual Comfort [no thermal Heat Stress] hours [9,26]
   -  1573 annual Slight Cold Stress hours [0,9]
   -  2225 annual Moderate Cold Stress hours [-13,0]
   -   864 annual Strong Cold Stress hours [-27,-13]
   -    53 annual Very Strong Cold Stress hours [-40,-27]
   -     2 annual Extreme Cold Stress hours [<-40]

 - Monthly Wind Direction {Interval 11.25 deg from displayed deg) [%]
 	           	Jan	Feb	Mar	Apr	May	Jun	Jul	Aug	Sep	Oct	Nov	Dec	
 	N (0)      	   13	   14	   11	   10	    9	   10	    9	    9	   15	   13	   13	   16	
 	ENE (22.5) 	    7	    5	    7	    8	    8	    7	    6	    6	    7	    5	    7	    6	
 	NE (45)    	    8	    7	    7	    6	    5	    7	    7	    6	    6	    7	    7	    5	
 	ENE (67.5) 	    7	    4	    6	    6	    7	    5	    5	    5	    6	    5	    7	    6	
 	E (90)     	    6	    6	    6	    5	    5	    6	    5	    7	    6	    6	    6	    6	
 	ESE (112.5)	    7	    5	    5	    6	    7	    5	    6	    8	    4	    6	    7	    5	
 	SE (135)   	    6	    6	    6	    7	    7	    7	    6	    9	    5	    6	    6	    6	
 	SSE (157.5)	    6	    7	    6	    6	    7	    6	    7	    7	    7	    5	    4	    4	
 	S (180)    	    4	    7	    7	    6	    8	    9	   11	    8	    7	    7	    8	    6	
 	SSW (202.5)	    8	    6	    6	    7	    4	    8	    8	    7	    8	    6	    5	    5	
 	SW (225)   	    6	    7	    5	    6	    6	    7	    7	    5	    6	    6	    6	    6	
 	WSW (247.5)	    5	    5	    5	    6	    6	    6	    6	    6	    6	    5	    5	    6	
 	W (270)    	    4	    8	    7	    6	    7	    6	    6	    6	    5	    6	    6	    5	
 	WNW (292.5)	    4	    3	    4	    4	    3	    5	    4	    4	    4	    5	    3	    5	
 	NW (315)   	    4	    6	    5	    4	    4	    3	    4	    4	    3	    6	    3	    5	
 	NNW (337.5)	    5	    4	    6	    7	    5	    4	    5	    4	    3	    6	    7	    6	

 - Monthly Statistics for Wind Speed [m/s]
 	           	Jan	Feb	Mar	Apr	May	Jun	Jul	Aug	Sep	Oct	Nov	Dec	
 	Maximum 	7.0  	9.0  	9.0  	15.0 	9.0  	8.0  	7.0  	8.0  	5.0  	8.0  	10.0 	8.0  	
 	 Day:Hour 	18:15	13:03	 2:15	 9:15	 7:03	20:15	 2:21	25:21	 7:15	 2:15	12:21	31:15	

 	Minimum 	0.0  	0.0  	0.0  	0.0  	0.0  	0.0  	0.0  	0.0  	0.0  	0.0  	0.0  	0.0  	
 	 Day:Hour 	 1:21	 1:03	 1:01	 1:01	 1:01	 1:03	 1:03	 1:03	 1:01	 1:21	 1:09	 1:01	

 	Daily Avg	1.3  	1.5  	2.5  	3.3  	2.4  	2.1  	2.0  	2.3  	1.6  	1.9  	1.5  	1.3  	

   - Maximum Wind Speed of  15.0 m/s on Apr  9
   - Minimum Wind Speed of   0.0 m/s on Jan  1

 - Average Hourly Statistics for Wind Speed [m/s]
 	           	Jan	Feb	Mar	Apr	May	Jun	Jul	Aug	Sep	Oct	Nov	Dec	
 	 0:01- 1:00	  1.1	  1.1	  2.7	  3.6	  2.5	  2.8	  2.4	  2.3	  1.7	  1.8	  1.2	  0.6	
 	 1:01- 2:00	  1.1	  1.1	  2.7	  3.6	  2.5	  2.8	  2.4	  2.3	  1.7	  1.8	  1.2	  0.6	
 	 2:01- 3:00	  0.7	  1.2	  1.7	  1.4	  1.6	  1.1	  1.3	  1.5	  0.7	  1.0	  1.0	  0.9	
 	 3:01- 4:00	  0.7	  1.2	  1.7	  1.4	  1.6	  1.1	  1.3	  1.5	  0.7	  1.0	  1.0	  0.9	
 	 4:01- 5:00	  0.7	  1.2	  1.7	  1.4	  1.6	  1.1	  1.3	  1.5	  0.7	  1.0	  1.0	  0.9	
 	 5:01- 6:00	  0.7	  1.2	  1.7	  1.4	  1.6	  1.1	  1.3	  1.5	  0.7	  1.0	  1.0	  0.9	
 	 6:01- 7:00	  0.7	  1.2	  1.7	  1.4	  1.6	  1.1	  1.3	  1.5	  0.7	  1.0	  1.0	  0.9	
 	 7:01- 8:00	  0.7	  1.2	  1.7	  1.4	  1.6	  1.1	  1.3	  1.5	  0.7	  1.0	  1.0	  0.9	
 	 8:01- 9:00	  0.6	  0.6	  1.7	  2.2	  1.9	  1.4	  1.4	  1.9	  0.7	  1.2	  0.9	  1.0	
 	 9:01-10:00	  0.6	  0.6	  1.7	  2.2	  1.9	  1.4	  1.4	  1.9	  0.7	  1.2	  0.9	  1.0	
 	10:01-11:00	  0.6	  0.6	  1.7	  2.2	  1.9	  1.4	  1.4	  1.9	  0.7	  1.2	  0.9	  1.0	
 	11:01-12:00	  0.6	  0.6	  1.7	  2.2	  1.9	  1.4	  1.4	  1.9	  0.7	  1.2	  0.9	  1.0	
 	12:01-13:00	  0.6	  0.6	  1.7	  2.2	  1.9	  1.4	  1.4	  1.9	  0.7	  1.2	  0.9	  1.0	
 	13:01-14:00	  0.6	  0.6	  1.7	  2.2	  1.9	  1.4	  1.4	  1.9	  0.7	  1.2	  0.9	  1.0	
 	14:01-15:00	  2.7	  3.1	  4.0	  6.2	  3.6	  3.2	  2.9	  3.6	  3.1	  3.6	  3.0	  2.8	
 	15:01-16:00	  2.7	  3.1	  4.0	  6.2	  3.6	  3.2	  2.9	  3.6	  3.1	  3.6	  3.0	  2.8	
 	16:01-17:00	  2.7	  3.1	  4.0	  6.2	  3.6	  3.2	  2.9	  3.6	  3.1	  3.6	  3.0	  2.8	
 	17:01-18:00	  2.7	  3.1	  4.0	  6.2	  3.6	  3.2	  2.9	  3.6	  3.1	  3.6	  3.0	  2.8	
 	18:01-19:00	  2.7	  3.1	  4.0	  6.2	  3.6	  3.2	  2.9	  3.6	  3.1	  3.6	  3.0	  2.8	
 	19:01-20:00	  2.7	  3.1	  4.0	  6.2	  3.6	  3.2	  2.9	  3.6	  3.1	  3.6	  3.0	  2.8	
 	20:01-21:00	  1.1	  1.0	  2.7	  3.6	  2.6	  2.7	  2.4	  2.2	  1.8	  1.7	  1.1	  0.6	
 	21:01-22:00	  1.1	  1.0	  2.7	  3.6	  2.6	  2.7	  2.4	  2.2	  1.8	  1.7	  1.1	  0.6	
 	22:01-23:00	  1.1	  1.0	  2.7	  3.6	  2.6	  2.7	  2.4	  2.2	  1.8	  1.7	  1.1	  0.6	
 	23:01-24:00	  1.1	  1.0	  2.7	  3.6	  2.6	  2.7	  2.4	  2.2	  1.8	  1.7	  1.1	  0.6	
 	 Max Hour  	  15 	  15 	  15 	  15 	  15 	  15 	  15 	  15 	  15 	  15 	  15 	  15 	
 	 Min Hour  	   9 	   9 	   9 	   3 	   3 	   3 	   3 	   3 	   3 	   3 	   9 	   1 	

 - Average Hourly Statistics for Wind Direction [Degrees] {N=0,E=90,S=180,W=270}
 	           	Jan	Feb	Mar	Apr	May	Jun	Jul	Aug	Sep	Oct	Nov	Dec	
 	 0:01- 1:00	  162	  175	  146	  184	  184	  165	  148	  154	  163	  149	  171	  177	
 	 1:01- 2:00	  171	  181	  189	  191	  167	  173	  147	  187	  167	  177	  155	  163	
 	 2:01- 3:00	   40	  117	  123	  136	  117	   93	   86	   96	   55	  130	   98	  117	
 	 3:01- 4:00	  156	  194	  169	  151	  162	  136	  170	  160	  172	  159	  159	  195	
 	 4:01- 5:00	  170	  167	  182	  172	  153	  167	  161	  152	  187	  200	  156	  151	
 	 5:01- 6:00	  179	  170	  168	  176	  160	  166	  165	  171	  145	  133	  138	  187	
 	 6:01- 7:00	  183	  158	  195	  165	  187	  189	  198	  169	  159	  161	  125	  146	
 	 7:01- 8:00	  158	  218	  159	  184	  146	  166	  191	  179	  137	  160	  124	  174	
 	 8:01- 9:00	   56	   87	  130	  133	  147	  157	  131	  140	   68	  141	  133	  137	
 	 9:01-10:00	  190	  142	  179	  142	  168	  177	  166	  136	  173	  171	  159	  186	
 	10:01-11:00	  174	  175	  155	  163	  187	  155	  184	  151	  154	  163	  178	  151	
 	11:01-12:00	  136	  160	  155	  177	  138	  166	  162	  164	  162	  165	  176	  188	
 	12:01-13:00	  155	  170	  170	  155	  158	  178	  187	  170	  171	  186	  169	  158	
 	13:01-14:00	  174	  169	  187	  161	  191	  155	  172	  164	  164	  179	  172	  185	
 	14:01-15:00	  212	  206	  242	  240	  210	  188	  207	  187	  214	  252	  218	  204	
 	15:01-16:00	  181	  168	  140	  159	  201	  175	  165	  154	  180	  189	  174	  175	
 	16:01-17:00	  121	  174	  148	  157	  172	  168	  164	  173	  169	  190	  168	  209	
 	17:01-18:00	  184	  180	  211	  135	  152	  174	  177	  155	  158	  139	  160	  170	
 	18:01-19:00	  139	  177	  197	  154	  145	  172	  182	  177	  186	  163	  198	  141	
 	19:01-20:00	  179	  169	  157	  164	  190	  188	  185	  183	  192	  169	  172	  194	
 	20:01-21:00	   97	   81	  192	  213	  175	  178	  161	  123	  101	  172	   82	   45	
 	21:01-22:00	  133	  215	  143	  138	  163	  162	  140	  209	  189	  202	  147	  179	
 	22:01-23:00	  138	  145	  202	  165	  174	  152	  189	  181	  152	  170	  158	  152	
 	23:01-24:00	  164	  163	  156	  136	  148	  133	  181	  133	  165	  160	  164	  176	
 	 Max Hour  	  15 	   8 	  15 	  15 	  15 	   7 	  15 	  22 	  15 	  15 	  15 	  17 	
 	 Min Hour  	   3 	  21 	   3 	   9 	   3 	   3 	   3 	   3 	   3 	   3 	  21 	  21 	

 - Wind Frequency (m/s) by Direction {Interval 11.25 deg from displayed deg) [%]
 	           	<=.5 	<=2  	<=4  	<=6  	<=8  	<=10 	<=12 	<=14 	<=16 	<=18 	>18  	Total	
 	N (0)      	  7.6	  2.0	  1.6	  0.6	  0.1	  0.0	  0.0	  0.0	  0.0	  0.0	  0.0	 12.0	
 	ENE (22.5) 	  2.2	  2.1	  1.5	  0.4	  0.1	  0.0	  0.0	  0.0	  0.0	  0.0	  0.0	  6.4	
 	NE (45)    	  2.0	  2.1	  1.4	  0.5	  0.2	  0.0	  0.0	  0.0	  0.0	  0.0	  0.0	  6.4	
 	ENE (67.5) 	  2.0	  1.8	  1.3	  0.5	  0.1	  0.0	  0.0	  0.0	  0.0	  0.0	  0.0	  5.8	
 	E (90)     	  1.9	  1.9	  1.2	  0.5	  0.2	  0.1	  0.0	  0.0	  0.0	  0.0	  0.0	  5.8	
 	ESE (112.5)	  1.9	  1.9	  1.4	  0.4	  0.2	  0.0	  0.0	  0.0	  0.0	  0.0	  0.0	  6.0	
 	SE (135)   	  1.9	  2.1	  1.5	  0.7	  0.1	  0.0	  0.0	  0.0	  0.0	  0.0	  0.0	  6.3	
 	SSE (157.5)	  1.6	  2.1	  1.5	  0.7	  0.1	  0.0	  0.0	  0.0	  0.0	  0.0	  0.0	  6.1	
 	S (180)    	  2.0	  2.3	  2.1	  0.6	  0.3	  0.0	  0.0	  0.0	  0.0	  0.0	  0.0	  7.3	
 	SSW (202.5)	  1.9	  2.3	  1.6	  0.6	  0.1	  0.0	  0.0	  0.0	  0.0	  0.0	  0.0	  6.5	
 	SW (225)   	  2.3	  1.8	  1.4	  0.4	  0.1	  0.0	  0.0	  0.0	  0.0	  0.0	  0.0	  6.1	
 	WSW (247.5)	  1.8	  1.8	  1.4	  0.4	  0.1	  0.0	  0.0	  0.0	  0.0	  0.0	  0.0	  5.6	
 	W (270)    	  2.1	  2.1	  1.4	  0.4	  0.2	  0.0	  0.0	  0.0	  0.0	  0.0	  0.0	  6.2	
 	WNW (292.5)	  1.3	  1.3	  0.9	  0.4	  0.1	  0.0	  0.0	  0.0	  0.0	  0.0	  0.0	  4.1	
 	NW (315)   	  1.3	  1.4	  1.0	  0.4	  0.1	  0.0	  0.0	  0.0	  0.0	  0.0	  0.0	  4.4	
 	NNW (337.5)	  1.4	  1.5	  1.4	  0.7	  0.2	  0.1	  0.0	  0.0	  0.0	  0.0	  0.0	  5.1	

 	  Total    	 35.2	 30.5	 22.7	  8.1	  2.5	  0.5	  0.2	  0.1	  0.1	  0.0	  0.0	100.0	

 - Monthly Statistics for Albedo []
 	           	Jan	Feb	Mar	Apr	May	Jun	Jul	Aug	Sep	Oct	Nov	Dec	
 	Average 	0.533	0.435	0.300	0.209	0.200	0.200	0.200	0.200	0.200	0.214	0.306	0.459	

 - Monthly Statistics for Solar Radiation  (Direct Normal, Diffuse, Global Horizontal) [Wh/m²] **
 	           	Jan	Feb	Mar	Apr	May	Jun	Jul	Aug	Sep	Oct	Nov	Dec	
 	Direct Avg 	4890 	5537 	7515 	7412 	10264	9800 	8594 	7788 	6246 	5921 	5822 	3324 	
 	Missed Hrs 	    1	     	     	     	    1	     	     	     	    1	     	    1	     	

 	Direct Max 	9179 	7733 	14379	10499	18312	9926 	9809 	12780	15532	9195 	13765	6644 	
 	    Day    	   8 	  15 	   3 	   5 	   7 	   1 	  31 	  15 	  24 	  31 	   6 	   1 	

 	Diffuse Avg	1077 	1269 	1550 	1574 	1128 	678  	1026 	1675 	1840 	1482 	1022 	1066 	

 	Global Avg 	2676 	3721 	4992 	6034 	6574 	6830 	6483 	5909 	4959 	4036 	2953 	2233 	

 - Maximum Direct Normal Solar of 18311 Wh/m² on May  7

 - Global Horizontal Solar Radiation  1690 kWh/m²-yr
 - Direct Normal Solar Radiation  2447 kWh/m²-yr
 - Diffuse Horizontal Solar Radiation   452 kWh/m²-yr

 - Average Hourly Statistics for Direct Normal Solar Radiation [Wh/m²]
 	           	Jan	Feb	Mar	Apr	May	Jun	Jul	Aug	Sep	Oct	Nov	Dec	
 	 0:01- 1:00	    0	    0	    0	    0	    0	    0	    0	    0	    0	    0	    0	    0	
 	 1:01- 2:00	    0	    0	    0	    0	    0	    0	    0	    0	    0	    0	    0	    0	
 	 2:01- 3:00	    0	    0	    0	    0	    0	    0	    0	    0	    0	    0	    0	    0	
 	 3:01- 4:00	    0	    0	    0	    0	    0	    0	    0	    0	    0	    0	    0	    0	
 	 4:01- 5:00	    0	    0	    0	    0	    0	    0	    0	    0	    0	    0	    0	    0	
 	 5:01- 6:00	    0	    0	    0	    0	    0	    0	    0	    0	    0	    0	    0	    0	
 	 6:01- 7:00	    0	    0	    0	    8	  147	  277	  153	   40	    0	    0	    0	    0	
 	 7:01- 8:00	    0	    0	  122	  250	  380	  425	  398	  235	  137	    3	    0	    0	
 	 8:01- 9:00	  124	  308	  421	  363	  469	  515	  510	  361	  309	  257	   91	    6	
 	 9:01-10:00	  318	  386	  442	  509	  560	  587	  547	  451	  367	  380	  267	  283	
 	10:01-11:00	  429	  579	  547	  537	  568	  647	  616	  485	  423	  425	  395	  261	
 	11:01-12:00	  577	  478	  568	  602	  659	  694	  657	  538	  441	  530	  509	  317	
 	12:01-13:00	  510	  560	  562	  653	  698	  729	  654	  652	  555	  524	  616	  402	
 	13:01-14:00	  453	  651	  633	  671	  701	  750	  682	  547	  499	  506	  599	  392	
 	14:01-15:00	  510	  624	  628	  646	  752	  759	  703	  551	  544	  581	  556	  481	
 	15:01-16:00	  501	  549	  715	  700	  698	  757	  636	  603	  621	  430	  659	  568	
 	16:01-17:00	  538	  578	  607	  661	  658	  749	  667	  580	  592	  809	  791	  506	
 	17:01-18:00	  778	  627	  622	  722	  698	  743	  609	  575	  578	 1283	 1152	    0	
 	18:01-19:00	    0	    0	 1407	  843	  819	  768	  634	  614	  979	    0	    0	    0	
 	19:01-20:00	    0	    0	    0	    0	 2139	 1074	  850	 1304	    0	    0	    0	    0	
 	20:01-21:00	    0	    0	    0	    0	    0	    0	    0	    0	    0	    0	    0	    0	
 	21:01-22:00	    0	    0	    0	    0	    0	    0	    0	    0	    0	    0	    0	    0	
 	22:01-23:00	    0	    0	    0	    0	    0	    0	    0	    0	    0	    0	    0	    0	
 	23:01-24:00	    0	    0	    0	    0	    0	    0	    0	    0	    0	    0	    0	    0	
 	 Max Hour*	  18*	  14 	  19*	  19*	  20*	  20*	  20*	  20*	  19*	  18*	  18*	  16*	
 	 Min Hour  	   1 	   1 	   1 	   1 	   1 	   1 	   1 	   1 	   1 	   1 	   1 	   1 	

 - Average Hourly Statistics for Diffuse Horizontal Solar Radiation [Wh/m²]
 	           	Jan	Feb	Mar	Apr	May	Jun	Jul	Aug	Sep	Oct	Nov	Dec	
 	 0:01- 1:00	    0	    0	    0	    0	    0	    0	    0	    0	    0	    0	    0	    0	
 	 1:01- 2:00	    0	    0	    0	    0	    0	    0	    0	    0	    0	    0	    0	    0	
 	 2:01- 3:00	    0	    0	    0	    0	    0	    0	    0	    0	    0	    0	    0	    0	
 	 3:01- 4:00	    0	    0	    0	    0	    0	    0	    0	    0	    0	    0	    0	    0	
 	 4:01- 5:00	    0	    0	    0	    0	    0	    0	    0	    0	    0	    0	    0	    0	
 	 5:01- 6:00	    0	    0	    0	    0	    0	    0	    0	    0	    0	    0	    0	    0	
 	 6:01- 7:00	    0	    0	    0	    0	    6	    6	    7	    2	    0	    0	    0	    0	
 	 7:01- 8:00	    0	    0	    8	   28	   30	   18	   30	   40	   22	    0	    0	    0	
 	 8:01- 9:00	    6	   27	   47	   77	   48	   33	   47	   75	   70	   35	    9	    0	
 	 9:01-10:00	   62	   88	   99	  112	   75	   47	   73	  121	  118	   99	   60	   52	
 	10:01-11:00	  100	  128	  146	  155	  105	   61	   92	  159	  184	  141	  106	  107	
 	11:01-12:00	  131	  163	  185	  178	  123	   71	  101	  168	  241	  173	  139	  166	
 	12:01-13:00	  165	  192	  219	  189	  129	   77	  118	  200	  246	  209	  151	  166	
 	13:01-14:00	  193	  170	  216	  188	  129	   79	  120	  204	  235	  228	  155	  178	
 	14:01-15:00	  160	  161	  190	  205	  117	   74	  113	  198	  213	  204	  153	  153	
 	15:01-16:00	  127	  146	  173	  152	  118	   65	  101	  170	  193	  178	  122	  123	
 	16:01-17:00	   73	  100	  123	  111	  103	   52	   80	  144	  129	  105	   70	   68	
 	17:01-18:00	   23	   45	   70	   76	   63	   38	   63	   86	   90	   56	   23	   18	
 	18:01-19:00	    0	    3	   22	   44	   34	   24	   35	   45	   37	    6	    0	    0	
 	19:01-20:00	    0	    0	    0	    6	   13	   11	   15	   11	    0	    0	    0	    0	
 	20:01-21:00	    0	    0	    0	    0	    0	    0	    0	    0	    0	    0	    0	    0	
 	21:01-22:00	    0	    0	    0	    0	    0	    0	    0	    0	    0	    0	    0	    0	
 	22:01-23:00	    0	    0	    0	    0	    0	    0	    0	    0	    0	    0	    0	    0	
 	23:01-24:00	    0	    0	    0	    0	    0	    0	    0	    0	    0	    0	    0	    0	
 	 Max Hour  	  14 	  13 	  13 	  15 	  13 	  14 	  14 	  14 	  13 	  14 	  14 	  14 	
 	 Min Hour  	   1 	   1 	   1 	   1 	   1 	   1 	   1 	   1 	   1 	   1 	   1 	   1 	

 - Average Hourly Statistics for Global Horizontal Solar Radiation [Wh/m²]
 	           	Jan	Feb	Mar	Apr	May	Jun	Jul	Aug	Sep	Oct	Nov	Dec	
 	 0:01- 1:00	    0	    0	    0	    0	    0	    0	    0	    0	    0	    0	    0	    0	
 	 1:01- 2:00	    0	    0	    0	    0	    0	    0	    0	    0	    0	    0	    0	    0	
 	 2:01- 3:00	    0	    0	    0	    0	    0	    0	    0	    0	    0	    0	    0	    0	
 	 3:01- 4:00	    0	    0	    0	    0	    0	    0	    0	    0	    0	    0	    0	    0	
 	 4:01- 5:00	    0	    0	    0	    0	    0	    0	    0	    0	    0	    0	    0	    0	
 	 5:01- 6:00	    0	    0	    0	    0	    0	    0	    0	    0	    0	    0	    0	    0	
 	 6:01- 7:00	    0	    0	    0	    1	   32	   63	   34	    6	    0	    0	    0	    0	
 	 7:01- 8:00	    0	    0	   26	   95	  169	  186	  174	  110	   52	    1	    0	    0	
 	 8:01- 9:00	   18	   80	  178	  243	  304	  327	  324	  251	  193	  114	   27	    1	
 	 9:01-10:00	  142	  220	  314	  426	  469	  474	  457	  414	  324	  277	  153	  125	
 	10:01-11:00	  265	  406	  486	  558	  575	  610	  603	  539	  476	  393	  288	  204	
 	11:01-12:00	  403	  437	  595	  682	  721	  717	  702	  637	  583	  526	  409	  310	
 	12:01-13:00	  426	  542	  649	  758	  785	  780	  741	  793	  692	  572	  493	  360	
 	13:01-14:00	  420	  571	  690	  764	  774	  790	  763	  696	  624	  564	  468	  358	
 	14:01-15:00	  386	  515	  625	  718	  757	  746	  733	  658	  596	  541	  404	  343	
 	15:01-16:00	  296	  401	  589	  625	  634	  654	  596	  607	  559	  373	  335	  284	
 	16:01-17:00	  180	  279	  383	  455	  492	  527	  504	  477	  381	  342	  200	  138	
 	17:01-18:00	   54	  132	  223	  321	  351	  382	  345	  315	  230	  178	   77	   38	
 	18:01-19:00	    0	    7	   73	  162	  216	  237	  211	  171	   84	   23	    0	    0	
 	19:01-20:00	    0	    0	    0	   25	   82	  106	   88	   44	    0	    0	    0	    0	
 	20:01-21:00	    0	    0	    0	    0	    0	    1	    0	    0	    0	    0	    0	    0	
 	21:01-22:00	    0	    0	    0	    0	    0	    0	    0	    0	    0	    0	    0	    0	
 	22:01-23:00	    0	    0	    0	    0	    0	    0	    0	    0	    0	    0	    0	    0	
 	23:01-24:00	    0	    0	    0	    0	    0	    0	    0	    0	    0	    0	    0	    0	
 	 Max Hour  	  13 	  14 	  14 	  14 	  13 	  14 	  14 	  13 	  13 	  13 	  13 	  13 	
 	 Min Hour  	   1 	   1 	   1 	   1 	   1 	   1 	   1 	   1 	   1 	   1 	   1 	   1 	

 - Monthly Sunshine/Daylight (Daily Average) [hours]
 	           	Jan	Feb	Mar	Apr	May	Jun	Jul	Aug	Sep	Oct	Nov	Dec	
 	  Sunshine 	  4.9	  5.5	  7.5	  7.4	 10.3	  9.8	  8.6	  7.8	  6.2	  5.9	  5.8	  3.3	
 	  Daylight 	  9.8	 10.7	 11.9	 13.2	 14.2	 14.8	 14.5	 13.6	 12.5	 11.2	 10.1	  9.6	

 - Estimated Sunshine Hours per year  2557

 - Monthly Statistics for Horizontal Infrared Radiation Intensity from Sky [Wh/m²]
 	           	Jan	Feb	Mar	Apr	May	Jun	Jul	Aug	Sep	Oct	Nov	Dec	
 	IR Sky Avg 	5564 	5988 	6949 	8064 	8989 	9658 	10251	9891 	8867 	7814 	6789 	5931 	

 - Average Hourly Statistics for Horizontal Infrared Radiation Intensity from Sky [Wh/m²]
 	           	Jan	Feb	Mar	Apr	May	Jun	Jul	Aug	Sep	Oct	Nov	Dec	
 	 0:01- 1:00	  237	  254	  290	  337	  374	  397	  422	  410	  367	  323	  281	  249	
 	 1:01- 2:00	  233	  250	  284	  329	  366	  389	  416	  404	  363	  318	  278	  247	
 	 2:01- 3:00	  229	  245	  279	  323	  357	  382	  409	  398	  359	  312	  275	  244	
 	 3:01- 4:00	  225	  240	  273	  315	  348	  374	  402	  392	  355	  306	  271	  240	
 	 4:01- 5:00	  221	  235	  267	  309	  341	  368	  395	  387	  350	  301	  266	  236	
 	 5:01- 6:00	  216	  231	  262	  304	  338	  365	  392	  384	  346	  296	  263	  232	
 	 6:01- 7:00	  214	  228	  259	  303	  340	  367	  394	  383	  344	  293	  260	  230	
 	 7:01- 8:00	  212	  226	  260	  305	  348	  374	  400	  386	  346	  292	  259	  228	
 	 8:01- 9:00	  214	  228	  264	  312	  358	  384	  409	  392	  352	  297	  262	  232	
 	 9:01-10:00	  220	  233	  271	  322	  368	  395	  418	  400	  359	  307	  268	  240	
 	10:01-11:00	  210	  224	  266	  317	  364	  395	  419	  398	  354	  304	  261	  231	
 	11:01-12:00	  219	  234	  279	  328	  375	  406	  428	  408	  364	  319	  274	  240	
 	12:01-13:00	  220	  234	  281	  329	  373	  403	  426	  408	  362	  323	  275	  238	
 	13:01-14:00	  231	  247	  295	  341	  383	  413	  436	  419	  375	  338	  290	  248	
 	14:01-15:00	  241	  261	  308	  353	  392	  422	  446	  430	  386	  352	  303	  257	
 	15:01-16:00	  247	  270	  316	  361	  399	  429	  455	  440	  395	  361	  311	  263	
 	16:01-17:00	  247	  271	  316	  362	  400	  431	  458	  440	  394	  358	  309	  261	
 	17:01-18:00	  254	  280	  323	  371	  408	  438	  464	  445	  402	  363	  314	  269	
 	18:01-19:00	  248	  274	  317	  366	  403	  433	  457	  438	  394	  353	  306	  260	
 	19:01-20:00	  258	  280	  324	  371	  406	  434	  456	  438	  395	  357	  310	  268	
 	20:01-21:00	  252	  273	  316	  365	  399	  427	  447	  431	  387	  347	  300	  262	
 	21:01-22:00	  247	  268	  310	  359	  393	  420	  440	  425	  381	  339	  293	  258	
 	22:01-23:00	  244	  264	  304	  353	  387	  413	  434	  420	  375	  333	  288	  254	
 	23:01-24:00	  240	  260	  298	  346	  381	  406	  428	  415	  371	  326	  284	  252	
 	 Max Hour*	  20 	  20 	  20 	  20 	  18 	  18 	  18 	  18 	  18 	  18 	  18 	  18 	
 	 Min Hour  	  11 	  11 	   7 	   7 	   6 	   6 	   6 	   7 	   7 	   8 	   8 	   8 	

 - Monthly Statistics for Illuminance  (Direct Normal, Diffuse, Global Horizontal) [kLux]
 	           	Jan	Feb	Mar	Apr	May	Jun	Jul	Aug	Sep	Oct	Nov	Dec	
 	Direct Avg 	544  	563  	767  	752  	1106 	1000 	872  	802  	702  	612  	650  	339  	

 	           	Jan	Feb	Mar	Apr	May	Jun	Jul	Aug	Sep	Oct	Nov	Dec	
 	Diffuse Avg 	131  	156  	191  	201  	156  	104  	151  	217  	226  	180  	126  	128  	

 	           	Jan	Feb	Mar	Apr	May	Jun	Jul	Aug	Sep	Oct	Nov	Dec	
 	Global Avg 	287  	398  	536  	655  	727  	772  	737  	663  	542  	439  	318  	241  	

 - Monthly Statistics for Zenith Luminance [kCD/m²] **
 	           	Jan	Feb	Mar	Apr	May	Jun	Jul	Aug	Sep	Oct	Nov	Dec	
 	ZenLum Avg 	42   	41   	40   	40   	34   	23   	30   	43   	44   	38   	38   	40   	
 	**Missed Hrs 	   39	   49	   57	   45	   10	     	    7	   50	   74	   75	   40	   54	

 - Average Hourly Statistics for Total Sky Cover [%]
 	           	Jan	Feb	Mar	Apr	May	Jun	Jul	Aug	Sep	Oct	Nov	Dec	
 	 0:01- 1:00	   70	   70	   72	   78	   80	   80	   80	   80	   79	   75	   71	   70	
 	 1:01- 2:00	   70	   70	   72	   77	   80	   80	   80	   80	   79	   75	   71	   70	
 	 2:01- 3:00	   70	   69	   72	   77	   79	   80	   80	   80	   79	   74	   71	   70	
 	 3:01- 4:00	   70	   69	   71	   75	   79	   80	   80	   80	   79	   73	   71	   70	
 	 4:01- 5:00	   70	   69	   71	   74	   78	   80	   80	   80	   79	   73	   70	   70	
 	 5:01- 6:00	   69	   69	   70	   74	   78	   80	   80	   80	   78	   73	   70	   70	
 	 6:01- 7:00	   69	   69	   70	   74	   78	   80	   80	   80	   78	   72	   70	   70	
 	 7:01- 8:00	   68	   68	   70	   74	   79	   80	   80	   80	   78	   73	   70	   70	
 	 8:01- 9:00	   68	   69	   71	   75	   80	   80	   80	   80	   79	   73	   70	   70	
 	 9:01-10:00	   70	   69	   71	   76	   80	   80	   80	   80	   79	   75	   70	   70	
 	10:01-11:00	   50	   50	   55	   59	   64	   68	   70	   68	   63	   58	   54	   51	
 	11:01-12:00	   50	   50	   56	   60	   65	   69	   70	   68	   64	   60	   57	   52	
 	12:01-13:00	   40	   40	   46	   49	   53	   55	   58	   56	   50	   49	   46	   40	
 	13:01-14:00	   40	   41	   48	   49	   54	   56	   59	   56	   52	   50	   49	   41	
 	14:01-15:00	   40	   43	   49	   50	   54	   57	   59	   57	   53	   51	   49	   42	
 	15:01-16:00	   40	   44	   49	   51	   55	   58	   59	   58	   55	   52	   49	   43	
 	16:01-17:00	   40	   45	   49	   51	   55	   58	   59	   58	   54	   52	   49	   43	
 	17:01-18:00	   52	   57	   60	   65	   67	   69	   70	   69	   68	   64	   60	   55	
 	18:01-19:00	   50	   57	   60	   65	   67	   69	   70	   69	   68	   63	   59	   53	
 	19:01-20:00	   70	   70	   76	   79	   80	   80	   80	   80	   80	   79	   74	   70	
 	20:01-21:00	   70	   70	   75	   79	   80	   80	   80	   80	   80	   78	   72	   70	
 	21:01-22:00	   70	   70	   74	   79	   80	   80	   80	   80	   80	   77	   72	   70	
 	22:01-23:00	   70	   70	   73	   79	   80	   80	   80	   80	   80	   77	   71	   70	
 	23:01-24:00	   70	   70	   73	   78	   80	   80	   80	   80	   80	   76	   71	   70	
 	 Max Hour  	   1 	  20 	  20 	  20 	   1 	   1 	   1 	   1 	  20 	  20 	  20 	   1 	
 	 Min Hour  	  13 	  13 	  13 	  13 	  13 	  13 	  13 	  13 	  13 	  13 	  13 	  13 	

 - Average Hourly Statistics for Opaque Sky Cover [%]
 	           	Jan	Feb	Mar	Apr	May	Jun	Jul	Aug	Sep	Oct	Nov	Dec	
 	 0:01- 1:00	   70	   70	   72	   78	   80	   80	   80	   80	   79	   75	   71	   70	
 	 1:01- 2:00	   70	   70	   72	   77	   80	   80	   80	   80	   79	   75	   71	   70	
 	 2:01- 3:00	   70	   69	   72	   77	   79	   80	   80	   80	   79	   74	   71	   70	
 	 3:01- 4:00	   70	   69	   71	   75	   79	   80	   80	   80	   79	   73	   71	   70	
 	 4:01- 5:00	   70	   69	   71	   74	   78	   80	   80	   80	   79	   73	   70	   70	
 	 5:01- 6:00	   69	   69	   70	   74	   78	   80	   80	   80	   78	   73	   70	   70	
 	 6:01- 7:00	   69	   69	   70	   74	   78	   80	   80	   80	   78	   72	   70	   70	
 	 7:01- 8:00	   68	   68	   70	   74	   79	   80	   80	   80	   78	   73	   70	   70	
 	 8:01- 9:00	   68	   69	   71	   75	   80	   80	   80	   80	   79	   73	   70	   70	
 	 9:01-10:00	   70	   69	   71	   76	   80	   80	   80	   80	   79	   75	   70	   70	
 	10:01-11:00	   50	   50	   55	   59	   64	   68	   70	   68	   63	   58	   54	   51	
 	11:01-12:00	   50	   50	   56	   60	   65	   69	   70	   68	   64	   60	   57	   52	
 	12:01-13:00	   40	   40	   46	   49	   53	   55	   58	   56	   50	   49	   46	   40	
 	13:01-14:00	   40	   41	   48	   49	   54	   56	   59	   56	   52	   50	   49	   41	
 	14:01-15:00	   40	   43	   49	   50	   54	   57	   59	   57	   53	   51	   49	   42	
 	15:01-16:00	   40	   44	   49	   51	   55	   58	   59	   58	   55	   52	   49	   43	
 	16:01-17:00	   40	   45	   49	   51	   55	   58	   59	   58	   54	   52	   49	   43	
 	17:01-18:00	   52	   57	   60	   65	   67	   69	   70	   69	   68	   64	   60	   55	
 	18:01-19:00	   50	   57	   60	   65	   67	   69	   70	   69	   68	   63	   59	   53	
 	19:01-20:00	   70	   70	   76	   79	   80	   80	   80	   80	   80	   79	   74	   70	
 	20:01-21:00	   70	   70	   75	   79	   80	   80	   80	   80	   80	   78	   72	   70	
 	21:01-22:00	   70	   70	   74	   79	   80	   80	   80	   80	   80	   77	   72	   70	
 	22:01-23:00	   70	   70	   73	   79	   80	   80	   80	   80	   80	   77	   71	   70	
 	23:01-24:00	   70	   70	   73	   78	   80	   80	   80	   80	   80	   76	   71	   70	
 	 Max Hour  	   1 	  20 	  20 	  20 	   1 	   1 	   1 	   1 	  20 	  20 	  20 	   1 	
 	 Min Hour  	  13 	  13 	  13 	  13 	  13 	  13 	  13 	  13 	  13 	  13 	  13 	  13 	

 - Monthly Calculated "undisturbed" Ground Temperatures** [C]
 	           	Jan	Feb	Mar	Apr	May	Jun	Jul	Aug	Sep	Oct	Nov	Dec	
 	   0.5 m  	  0.1	 -5.0	 -6.4	 -5.2	  1.7	  9.4	 16.6	 21.9	 23.4	 21.0	 15.0	  7.5	
 	   2.0 m  	  4.7	 -0.1	 -2.4	 -2.5	  1.2	  6.4	 12.1	 17.0	 19.5	 19.0	 15.7	 10.5	
 	   4.0 m  	  7.7	  4.0	  1.7	  1.0	  2.3	  5.4	  9.2	 12.9	 15.5	 16.1	 14.6	 11.6	

   - **These ground temperatures should NOT BE USED in the GroundTemperatures object to compute building floor losses.
   -   The temperatures for 0.5 m depth can be used for GroundTemperatures:Surface.
   -   The temperatures for 4.0 m depth can be used for GroundTemperatures:Deep.
   -   Calculations use a standard soil diffusivity of 2.3225760E-03 {m**2/day}

 - Heating/Cooling Degree Days/Hours calculated from this weather file.
 - Heating/Cooling Degree Days/Hours from design conditions shown earlier in this report.
 - Monthly Weather File Heating/Cooling Degree Days/Hours []
 	           	Jan	Feb	Mar	Apr	May	Jun	Jul	Aug	Sep	Oct	Nov	Dec	
 	HDD base 10C	  587	  429	  228	   39	    0	    0	    0	    0	    8	   79	  256	  481	
 	HDD base 18C	  835	  653	  475	  225	   75	    8	    0	    5	   91	  283	  496	  729	

 	CDD base 10C	    0	    0	    0	   55	  201	  314	  434	  369	  179	   44	    0	    0	
 	CDD base 18C	    0	    0	    0	    0	   28	   82	  186	  126	   22	    0	    0	    0	

 	CDH base 20C	    0	    0	    4	  132	  847	 1762	 3213	 2410	  537	  176	    0	    0	
 	CDH base 23C	    0	    0	    0	   26	  329	  897	 1711	 1277	   95	   52	    0	    0	
 	CDH base 27C	    0	    0	    0	    0	   31	  262	  524	  398	    0	    2	    0	    0	

    - 1596 annual (wthr file) cooling degree-days (10C baseline)
    - 2107 annual (wthr file) heating degree-days (10C baseline)

    -  445 annual (wthr file) cooling degree-days (18C baseline)
    - 3875 annual (wthr file) heating degree-days (18C baseline)

    - 9079 annual (wthr file) cooling degree-hours (20C baseline)
    - 4388 annual (wthr file) cooling degree-hours (23C baseline)
    - 1217 annual (wthr file) cooling degree-hours (27C baseline)

 - Psychrometric Chart Data rows=Dewpoint - columns=DryBulb [%]
 	           	<=-10	<=-5 	 <=0 	 <=5 	<=10 	<=15 	<=20 	<=25 	<=30 	<=35 	<=40 	>40  	
 	 >30       	     	     	     	     	     	     	     	     	     	     	     	     	
 	 <=30      	     	     	     	     	     	     	     	     	  0.6	  1.5	     	     	
 	 <=25      	     	     	     	     	     	     	     	  2.3	  5.7	  0.5	     	     	
 	 <=20      	     	     	     	     	     	     	  3.6	 10.9	  0.6	     	     	     	
 	 <=15      	     	     	     	     	     	  4.3	  9.8	  0.7	     	     	     	     	
 	 <=10      	     	     	     	     	  3.0	  7.8	  0.4	     	     	     	     	     	
 	 <=5       	     	     	     	  2.6	  7.2	  0.5	     	     	     	     	     	     	
 	 <=0       	     	     	  3.6	  8.0	  0.4	     	     	     	     	     	     	     	
 	 <=-5      	     	  3.0	  8.0	  0.6	     	     	     	     	     	     	     	     	
 	 <=-10     	  7.9	  6.3	  0.4	     	     	     	     	     	     	     	     	     	

 - Climate type "BSk" (Köppen classification)**
 - Mid-latitude dry semiarid (e.g. Great Plains of USA, lat. 15-60°N)
 - 
 - **Note that the Köppen classification shown here is derived from the ASHRAE design condition data.
 -   It "should" be indicative of the long term climate for this location.

 - Typical/Extreme Period Determination

 - Summer is Jun:Aug
     Extreme Summer Week (nearest maximum temperature for summer)
     Extreme Hot Week Period selected: Aug  3:Aug  9, Maximum Temp=  34.50C, Deviation=| 8.420|C
     Typical Summer Week (nearest average temperature for summer)
     Typical Week Period selected: Jun  8:Jun 14, Average Temp=  22.15C, Deviation=| 0.215|C

 - Winter is Dec:Feb
     Extreme Winter Week (nearest minimum temperature for winter)
     Extreme Cold Week Period selected: Jan 27:Feb  2, Minimum Temp= -24.45C, Deviation=|14.204|C
     Typical Winter Week (nearest average temperature for winter)
     Typical Week Period selected: Jan 20:Jan 26, Average Temp=  -6.64C, Deviation=| 1.040|C

 - Autumn is Sep:Nov
     Typical Autumn Week (nearest average temperature for autumn)
     Typical Week Period selected: Sep 22:Sep 28, Average Temp=   8.68C, Deviation=| 1.981|C

 - Spring is Mar:May
     Typical Spring Week (nearest average temperature for spring)
     Typical Week Period selected: Apr 12:Apr 18, Average Temp=   9.88C, Deviation=| 0.311|C
