# Supplementary material for: An integrated genetic algorithm-machine learning approach for morphological optimization of high-rise residential districts in Yulin
Source: PLoS One. 2025 Sep 2;20(9):e0330913. doi: 10.1371/journal.pone.0330913 (PMC12404440; doi:10.1371/journal.pone.0330913)
Supplement: S1 File — (ZIP) [file pone.0330913.s001.zip › Correlation_Matrix.csv]

	Length	Width	Height	Angle	Density	Plot ratio	Summer utci	Radiation
Length	1.0	-0.32840347612360377	-0.46491207690528924	0.04700293051132076	0.7033864560874855	0.3757073857926808	0.6971635249707383	-0.2734141043799461
Width	-0.32840347612360377	1.0	-0.27312124140751365	-0.13556584108857436	0.43731987884216095	0.25779083805676695	-0.3467407961023226	0.3168142811946919
Height	-0.46491207690528924	-0.27312124140751365	1.0	-0.12695308868638952	-0.6450057767297784	0.27330819548801094	-0.5010953694643506	-0.5400385212124792
Angle	0.04700293051132076	-0.13556584108857436	-0.12695308868638952	1.0	-0.04781853682312966	-0.209448836153172	0.288121007318341	0.03783273739020804
Density	0.7033864560874855	0.43731987884216095	-0.6450057767297784	-0.04781853682312966	1.0	0.5526133323269976	0.4090117683025368	-0.01944772406788531
Plot ratio	0.3757073857926808	0.25779083805676695	0.27330819548801094	-0.209448836153172	0.5526133323269976	1.0	-0.03359210987341747	-0.6136619678412693
Summer utci	0.6971635249707383	-0.3467407961023226	-0.5010953694643506	0.288121007318341	0.4090117683025368	-0.03359210987341747	1.0	-0.02462560765332815
Radiation	-0.2734141043799461	0.3168142811946919	-0.5400385212124792	0.03783273739020804	-0.01944772406788531	-0.6136619678412693	-0.02462560765332815	1.0
