# Supplementary material for: An integrated genetic algorithm-machine learning approach for morphological optimization of high-rise residential districts in Yulin
Source: PLoS One. 2025 Sep 2;20(9):e0330913. doi: 10.1371/journal.pone.0330913 (PMC12404440; doi:10.1371/journal.pone.0330913)
Supplement: S1 File — (ZIP) [file pone.0330913.s001.zip › data sets.xlsx]

## Sheet: Sheet1
Length	Width	Height	Angle	Density	Plot ratio	Summer utci	Radiation
30	14	51.75	-12	0.155556	2.83889	25.4413	875.468
26	16	46.05	13	0.154074	2.51911	25.4291	879.286
28	15	52.95	1	0.155556		25.438	882.202
30	13	49.95	14	0.144444	2.54944	25.4572	882.147
34	15	48.45	8	0.188889		25.4801	875.011
30	14	44.85	11	0.155556	2.48111	25.4888	896.502
35	17	44.55	-5	0.22037		25.4797	875.245
26	16	41.1	15	0.154074	2.26489	25.419	898.496
27	15	50.1	3	0.15	2.655	25.4404	875.89
33	14	49.2	7	0.171111		25.4693	862.855
26	16	41.1	15	0.154074	2.26489	25.419	898.496
30	14	44.85	11	0.155556	2.48111	25.4888	896.502
26	16	44.25	14	0.154074	2.42667	25.4254	889.282
26	16	46.05	13	0.154074	2.51911	25.4291	879.286
26	16	43.5	14	0.154074	2.38815	25.439	889.262
28	15	53.4	1	0.155556		25.4336	881.313
28	15	52.95	1	0.155556		25.4359	882.202
28	15	50.4	1	0.155556	2.76889	25.4392	888.252
28	15	52.95	1	0.155556		25.438	882.202
27	15	50.1	3	0.15	2.655	25.4404	875.89
26	16	41.1	15	0.154074	2.26489	25.4152	898.496
26	15	44.85	15	0.144444	2.30389	25.4083	893.196
26	16	41.1	15	0.154074	2.26489	25.4187	898.496
26	16	41.1	15	0.154074	2.26489	25.419	898.496
30	14	44.85	11	0.155556	2.48111	25.4888	896.502
26	16	44.25	14	0.154074	2.42667	25.4254	889.282
26	16	42	14	0.154074	2.31111	25.4448	891.71
30	14	47.4	12	0.155556	2.61333	25.4686	892.042
26	16	46.05	13	0.154074	2.51911	25.4291	879.286
26	16	43.5	14	0.154074	2.38815	25.439	889.262
26	16	41.1	15	0.154074	2.26489	25.4152	898.496
26	15	44.85	15	0.144444	2.30389	25.4083	893.196
26	15	44.7	15	0.144444	2.29667	25.4135	893.783
26	16	40.95	15	0.154074	2.25719	25.4169	898.91
26	16	39.9	14	0.154074	2.20326	25.4385	900.586
26	16	41.1	15	0.154074	2.26489	25.4187	898.496
26	16	40.8	15	0.154074	2.24948	25.4203	899.239
26	14	46.95	12	0.134815	2.24467	25.4489	899.738
26	16	41.1	15	0.154074	2.26489	25.419	898.496
26	16	43.2	15	0.154074	2.37274	25.419	890.176
26	15	44.85	15	0.144444	2.30389	25.4083	893.196
26	16	40.95	15	0.154074	2.25719	25.4169	898.91
26	16	40.35	15	0.154074	2.22637	25.4211	899.791
26	16	39.75	12	0.154074	2.19556	25.438	903.21
26	16	41.1	15	0.154074	2.26489	25.4144	898.496
26	16	42.6	15	0.154074	2.34193	25.41	896.608
26	16	40.8	15	0.154074	2.24948	25.4203	899.239
26	16	39.9	14	0.154074	2.20326	25.4385	900.586
26	16	41.1	15	0.154074	2.26489	25.4152	898.496
26	15	44.7	15	0.144444	2.29667	25.4135	893.783
26	15	44.85	15	0.144444	2.30389	25.4083	893.196
26	16	39.75	12	0.154074	2.19556	25.438	903.21
26	16	41.1	15	0.154074	2.26489	25.4144	898.496
26	16	42.6	15	0.154074	2.34193	25.41	896.608
26	15	45.3	15	0.144444	2.32556	25.4064	890.845
26	16	40.65	15	0.154074	2.24178	25.4151	900.595
26	16	39	12	0.154074	2.15704	25.4487	906.858
26	16	39.9	12	0.154074	2.20326	25.4394	902.933
26	15	45.15	15	0.144444	2.31833	25.4091	891.2
26	16	40.35	15	0.154074	2.22637	25.4211	899.791
26	16	39.75	12	0.154074	2.19556	25.438	903.21
26	16	41.1	15	0.154074	2.26489	25.4144	898.496
26	16	42.6	15	0.154074	2.34193	25.41	896.608
26	16	40.65	15	0.154074	2.24178	25.4151	900.595
26	16	39	12	0.154074	2.15704	25.4487	906.858
26	16	43.65	15	0.154074	2.39585	25.4054	893.316
26	16	39.9	12	0.154074	2.20326	25.4394	902.933
26	16	40.35	15	0.154074	2.22637	25.4211	899.791
26	15	43.65	15	0.144444	2.24611	25.4163	897.476
26	15	44.7	15	0.144444	2.29667	25.4057	893.571
26	16	39.75	12	0.154074	2.19556	25.438	903.21
26	16	41.1	15	0.154074	2.26489	25.4144	898.496
26	16	42.6	15	0.154074	2.34193	25.41	896.608
26	16	40.65	15	0.154074	2.24178	25.4151	900.595
26	16	39	12	0.154074	2.15704	25.4487	906.858
26	16	43.65	15	0.154074	2.39585	25.4054	893.316
26	15	44.7	15	0.144444	2.29667	25.4057	893.571
26	16	39.75	12	0.154074	2.19556	25.439	903.124
26	16	41.25	12	0.154074	2.27259	25.4352	900.93
26	16	40.35	15	0.154074	2.22637	25.4211	899.791
26	16	41.1	15	0.154074	2.26489	25.4144	898.496
26	16	42.6	15	0.154074	2.34193	25.41	896.608
26	16	40.65	15	0.154074	2.24178	25.4151	900.595
26	16	39	12	0.154074	2.15704	25.4487	906.858
26	16	43.65	15	0.154074	2.39585	25.4054	893.316
26	16	39.6	15	0.154074	2.18785	25.4215	903.614
26	16	42.45	15	0.154074	2.33422	25.4101	896.819
26	16	40.95	15	0.154074	2.25719	25.4181	899.853
26	15	44.7	15	0.144444	2.29667	25.4057	893.571
26	16	39.75	15	0.154074	2.19556	25.4244	903.647
26	16	40.65	15	0.154074	2.24178	25.4151	900.595
26	16	39	12	0.154074	2.15704	25.4487	906.858
26	16	39.6	15	0.154074	2.18785	25.4215	903.614
26	16	39.45	15	0.154074	2.18015	25.4235	905.103
26	16	42.6	15	0.154074	2.34193	25.4053	898.543
26	16	38.7	15	0.154074	2.14163	25.4321	904.565
26	16	43.65	15	0.154074	2.39585	25.4054	893.316
26	16	39.75	15	0.154074	2.19556	25.4244	903.647
26	16	41.1	15	0.154074	2.26489	25.4144	898.496
26	16	40.95	15	0.154074	2.25719	25.4181	899.853
26	16	39	12	0.154074	2.15704	25.4487	906.858
26	16	39.45	15	0.154074	2.18015	25.4235	905.103
26	16	42.6	15	0.154074	2.34193	25.4053	898.543
26	16	41.4	15	0.154074	2.2803	25.4149	903.635
26	16	39.45	15	0.154074	2.18015	25.4276	905.103
26	16	43.65	15	0.154074	2.39585	25.4054	893.316
26	16	41.1	15	0.154074	2.26489	25.4144	898.496
26	16	40.65	15	0.154074	2.24178	25.4151	900.595
26	16	39.6	15	0.154074	2.18785	25.4215	903.614
26	16	39.3	14	0.154074	2.17244	25.4412	905.282
26	16	42.6	15	0.154074	2.34193	25.4053	898.543
26	16	42.45	15	0.154074	2.33422	25.4079	899.383
26	16	38.85	15	0.154074	2.14933	25.427	907.2
26	16	41.1	15	0.154074	2.26489	25.417	904.779
26	16	41.4	15	0.154074	2.2803	25.4144	903.635
26	16	39	12	0.154074	2.15704	25.4487	906.858
26	16	43.65	15	0.154074	2.39585	25.4054	893.316
26	16	39.45	15	0.154074	2.18015	25.4235	905.103
26	16	41.4	15	0.154074	2.2803	25.4149	903.635
26	16	42.45	15	0.154074	2.33422	25.4128	897.947
26	16	42.6	15	0.154074	2.34193	25.4053	898.543
26	16	38.85	15	0.154074	2.14933	25.427	907.2
26	16	42.45	15	0.154074	2.33422	25.4055	899.383
26	16	40.8	15	0.154074	2.24948	25.4114	905.202
26	16	43.65	15	0.154074	2.39585	25.4054	893.316
26	16	38.7	15	0.154074	2.14163	25.4282	907.527
26	16	42.45	15	0.154074	2.33422	25.4079	899.383
26	16	41.1	15	0.154074	2.26489	25.4168	904.779
26	16	41.4	15	0.154074	2.2803	25.4142	903.635
26	16	42.6	15	0.154074	2.34193	25.4121	897.84
26	16	42.6	15	0.154074	2.34193	25.4053	898.543
26	16	42.45	15	0.154074	2.33422	25.4055	899.383
26	16	40.8	15	0.154074	2.24948	25.4114	905.202
26	16	38.85	15	0.154074	2.14933	25.4258	907.2
26	16	38.85	15	0.154074	2.14933	25.4258	907.279
26	16	43.65	15	0.154074	2.39585	25.4054	893.316
26	16	41.1	15	0.154074	2.26489	25.4168	904.779
26	16	42	15	0.154074	2.31111	25.4117	900.938
26	16	41.4	15	0.154074	2.2803	25.4121	903.807
26	16	42.75	15	0.154074	2.34963	25.4071	898.262
26	16	42.6	15	0.154074	2.34193	25.4053	898.543
26	16	42.45	15	0.154074	2.33422	25.4055	899.383
26	16	40.8	15	0.154074	2.24948	25.4114	905.202
26	16	38.85	15	0.154074	2.14933	25.4258	907.2
26	16	43.8	15	0.154074	2.40356	25.4046	894.183
26	16	40.65	15	0.154074	2.24178	25.415	905.471
26	16	38.85	15	0.154074	2.14933	25.4258	907.279
26	16	43.65	15	0.154074	2.39585	25.4054	893.316
26	16	41.1	15	0.154074	2.26489	25.4168	904.779
26	16	42.75	15	0.154074	2.34963	25.4069	898.262
26	16	42.6	15	0.154074	2.34193	25.4053	898.543
26	16	42.45	15	0.154074	2.33422	25.4055	899.383
26	16	40.8	15	0.154074	2.24948	25.4114	905.202
26	16	38.85	15	0.154074	2.14933	25.4258	907.2
26	16	40.65	15	0.154074	2.24178	25.415	905.471
26	16	43.35	15	0.154074	2.38044	25.4032	895.339
26	16	37.2	15	0.154074	2.06459	25.4361	909.427
26	15	41.25	15	0.144444	2.13056	25.4173	906.724
26	16	43.65	15	0.154074	2.39585	25.4014	894.305
26	16	38.85	15	0.154074	2.14933	25.4258	907.279
26	16	42.6	15	0.154074	2.34193	25.4053	898.543
26	16	42.45	15	0.154074	2.33422	25.4055	899.383
26	16	40.8	15	0.154074	2.24948	25.4114	905.202
26	16	38.85	15	0.154074	2.14933	25.4258	907.2
26	16	43.35	15	0.154074	2.38044	25.4032	895.339
26	15	41.25	15	0.144444	2.13056	25.4173	906.724
26	16	43.65	15	0.154074	2.39585	25.4014	894.305
26	16	40.65	15	0.154074	2.24178	25.4117	905.474
26	16	37.2	15	0.154074	2.06459	25.4347	909.686
26	16	37.5	15	0.154074	2.08	25.4349	908.727
26	16	42.6	15	0.154074	2.34193	25.4053	898.543
26	16	42.45	15	0.154074	2.33422	25.4055	899.383
26	16	40.8	15	0.154074	2.24948	25.4114	905.202
26	16	38.85	15	0.154074	2.14933	25.4258	907.2
26	16	43.35	15	0.154074	2.38044	25.4032	895.339
26	15	41.25	15	0.144444	2.13056	25.4173	906.724
26	16	43.65	15	0.154074	2.39585	25.4014	894.305
26	16	40.65	15	0.154074	2.24178	25.4117	905.474
26	16	37.2	15	0.154074	2.06459	25.4347	909.686
26	16	41.85	15	0.154074	2.30341	25.4068	900.589
26	16	43.65	15	0.154074	2.39585	25.4014	894.305
26	16	38.1	15	0.154074	2.11082	25.4284	909.721
26	15	41.25	15	0.144444	2.13056	25.4173	906.724
26	16	38.85	15	0.154074	2.14933	25.4258	907.2
26	16	41.85	15	0.154074	2.30341	25.4068	900.589
26	16	41.1	15	0.154074	2.26489	25.4101	904.268
26	16	43.35	15	0.154074	2.38044	25.4032	895.339
26	16	42.6	15	0.154074	2.34193	25.4053	898.543
26	16	40.65	15	0.154074	2.24178	25.4117	905.474
26	16	42.45	15	0.154074	2.33422	25.4055	899.383
26	16	43.65	15	0.154074	2.39585	25.4014	894.305
26	16	38.1	15	0.154074	2.11082	25.4284	909.721
26	16	38.85	15	0.154074	2.14933	25.4258	907.2
26	16	41.85	15	0.154074	2.30341	25.4068	900.589
26	16	41.1	15	0.154074	2.26489	25.4101	904.268
26	16	42.6	15	0.154074	2.34193	25.4053	898.543
26	16	40.65	15	0.154074	2.24178	25.4117	905.474
26	16	42.45	15	0.154074	2.33422	25.4055	899.383
26	15	41.25	15	0.144444	2.13056	25.4156	906.724
26	16	43.5	15	0.154074	2.38815	25.4031	894.977
26	16	41.85	15	0.154074	2.30341	25.4068	900.589
26	16	41.1	15	0.154074	2.26489	25.4101	904.268
26	16	40.65	15	0.154074	2.24178	25.4117	905.474
26	15	41.25	15	0.144444	2.13056	25.4156	906.724
26	17	40.95	15	0.163704	2.39826	25.401	900.297
26	16	38.85	15	0.154074	2.14933	25.4231	907.155
26	16	37.95	15	0.154074	2.10311	25.4249	910.217
26	16	38.1	15	0.154074	2.11082	25.4284	909.721
26	16	43.65	15	0.154074	2.39585	25.4014	894.305
26	16	41.1	15	0.154074	2.26489	25.414	904.571
26	16	41.85	15	0.154074	2.30341	25.4068	900.589
26	16	41.1	15	0.154074	2.26489	25.4101	904.268
26	16	40.65	15	0.154074	2.24178	25.4117	905.474
26	15	41.25	15	0.144444	2.13056	25.4156	906.724
26	16	38.85	15	0.154074	2.14933	25.4231	907.155
26	16	37.95	15	0.154074	2.10311	25.4249	910.217
26	17	41.1	15	0.163704	2.40644	25.3985	899.903
26	16	38.1	15	0.154074	2.11082	25.4284	909.721
26	17	40.95	15	0.163704	2.39826	25.401	900.297
26	16	40.8	15	0.154074	2.24948	25.4122	905.468
26	16	41.1	15	0.154074	2.26489	25.4101	904.268
26	15	41.25	15	0.144444	2.13056	25.4156	906.724
26	16	37.95	15	0.154074	2.10311	25.4249	910.217
26	17	41.1	15	0.163704	2.40644	25.3985	899.903
26	16	37.8	15	0.154074	2.09541	25.4373	911.149
26	16	40.65	15	0.154074	2.24178	25.4114	905.87
26	16	38.1	15	0.154074	2.11082	25.4216	909.249
26	16	41.85	15	0.154074	2.30341	25.4046	900.589
26	16	38.1	15	0.154074	2.11082	25.4284	909.721
26	17	40.95	15	0.163704	2.39826	25.401	900.297
26	16	41.1	15	0.154074	2.26489	25.4101	904.268
26	15	41.25	15	0.144444	2.13056	25.4156	906.724
26	16	37.95	15	0.154074	2.10311	25.4249	910.217
26	17	41.1	15	0.163704	2.40644	25.3985	899.903
26	16	37.8	15	0.154074	2.09541	25.4373	911.149
26	16	38.1	15	0.154074	2.11082	25.4216	909.249
26	16	41.85	15	0.154074	2.30341	25.4046	900.589
26	16	40.65	15	0.154074	2.24178	25.411	905.485
26	15	40.8	15	0.144444	2.10889	25.4174	907.441
26	17	40.95	15	0.163704	2.39826	25.4002	900.297
26	16	41.1	15	0.154074	2.26489	25.4101	904.268
26	16	37.95	15	0.154074	2.10311	25.4249	910.217
26	17	41.1	15	0.163704	2.40644	25.3985	899.903
26	16	37.8	15	0.154074	2.09541	25.4373	911.149
26	16	38.1	15	0.154074	2.11082	25.4216	909.249
26	16	41.85	15	0.154074	2.30341	25.4046	900.589
26	16	40.65	15	0.154074	2.24178	25.411	905.485
26	15	40.8	15	0.144444	2.10889	25.4174	907.441
26	16	40.35	15	0.154074	2.22637	25.4119	906.702
26	17	40.95	15	0.163704	2.39826	25.4002	900.297
26	16	41.1	15	0.154074	2.26489	25.4101	904.268
26	16	37.95	15	0.154074	2.10311	25.4249	910.217
26	17	41.1	15	0.163704	2.40644	25.3985	899.903
26	16	38.1	15	0.154074	2.11082	25.4216	909.249
26	16	41.85	15	0.154074	2.30341	25.4046	900.589
26	16	40.65	15	0.154074	2.24178	25.411	905.485
26	16	40.35	15	0.154074	2.22637	25.4119	906.702
26	16	40.05	15	0.154074	2.21096	25.4159	907.764
26	16	37.8	15	0.154074	2.09541	25.4302	911.149
26	16	37.8	15	0.154074	2.09541	25.4317	911.149
26	16	37.95	15	0.154074	2.10311	25.4249	910.217
26	17	41.1	15	0.163704	2.40644	25.3985	899.903
26	16	38.1	15	0.154074	2.11082	25.4216	909.249
26	16	41.85	15	0.154074	2.30341	25.4046	900.589
26	16	40.35	15	0.154074	2.22637	25.4119	906.702
26	16	40.05	15	0.154074	2.21096	25.4159	907.764
26	16	37.95	15	0.154074	2.10311	25.4286	910.501
26	16	40.65	15	0.154074	2.24178	25.4081	905.57
26	16	37.8	15	0.154074	2.09541	25.4302	911.149
26	17	41.1	15	0.163704	2.40644	25.399	899.903
26	16	37.95	15	0.154074	2.10311	25.4249	910.217
26	17	41.1	15	0.163704	2.40644	25.3985	899.903
26	16	38.1	15	0.154074	2.11082	25.4216	909.249
26	16	41.85	15	0.154074	2.30341	25.4046	900.589
26	16	40.05	15	0.154074	2.21096	25.4159	907.764
26	16	37.95	15	0.154074	2.10311	25.4286	910.501
26	16	40.65	15	0.154074	2.24178	25.4081	905.57
26	16	40.5	15	0.154074	2.23407	25.4111	906.886
26	16	37.8	15	0.154074	2.09541	25.4302	911.149
26	17	41.1	15	0.163704	2.40644	25.399	899.903
26	16	37.95	15	0.154074	2.10311	25.4249	910.217
26	17	41.1	15	0.163704	2.40644	25.3985	899.903
26	16	38.1	15	0.154074	2.11082	25.4216	909.249
26	16	41.85	15	0.154074	2.30341	25.4046	900.589
26	16	40.05	15	0.154074	2.21096	25.4159	907.764
26	16	37.95	15	0.154074	2.10311	25.4286	910.501
26	16	40.65	15	0.154074	2.24178	25.4081	905.57
26	16	40.5	15	0.154074	2.23407	25.4111	906.886
26	16	37.8	15	0.154074	2.09541	25.4302	911.149
26	17	41.1	15	0.163704	2.40644	25.399	899.903
26	16	37.95	15	0.154074	2.10311	25.4249	910.217
26	17	41.1	15	0.163704	2.40644	25.3985	899.903
26	16	38.1	15	0.154074	2.11082	25.4216	909.249
26	16	37.95	15	0.154074	2.10311	25.4286	910.501
26	16	40.65	15	0.154074	2.24178	25.4081	905.57
26	16	40.5	15	0.154074	2.23407	25.4111	906.886
26	16	39.9	15	0.154074	2.20326	25.4154	907.333
26	17	40.35	15	0.163704	2.36552	25.4043	903.002
26	16	39.9	15	0.154074	2.20326	25.4183	908.239
26	16	37.8	15	0.154074	2.09541	25.4302	911.149
26	16	37.95	15	0.154074	2.10311	25.4249	910.217
26	17	41.1	15	0.163704	2.40644	25.3985	899.903
26	16	38.1	15	0.154074	2.11082	25.4216	909.249
26	16	40.65	15	0.154074	2.24178	25.4081	905.57
26	16	40.5	15	0.154074	2.23407	25.4111	906.886
26	17	40.35	15	0.163704	2.36552	25.4043	903.002
26	16	37.95	15	0.154074	2.10311	25.4274	910.411
26	16	40.35	15	0.154074	2.22637	25.4148	907.354
26	16	39.75	15	0.154074	2.19556	25.418	908.489
26	16	37.95	15	0.154074	2.10311	25.4286	910.501
26	16	37.95	15	0.154074	2.10311	25.4249	910.217
26	17	41.1	15	0.163704	2.40644	25.3985	899.903
26	16	38.1	15	0.154074	2.11082	25.4216	909.249
26	16	40.65	15	0.154074	2.24178	25.4081	905.57
26	16	40.5	15	0.154074	2.23407	25.4111	906.886
26	16	37.95	15	0.154074	2.10311	25.4274	910.411
26	16	40.35	15	0.154074	2.22637	25.4148	907.354
26	16	39.75	15	0.154074	2.19556	25.418	908.489
26	16	37.65	15	0.154074	2.0877	25.4307	911.56
26	17	40.2	15	0.163704	2.35733	25.4028	903.484
26	17	41.1	15	0.163704	2.40644	25.3985	899.903
26	16	37.65	15	0.154074	2.0877	25.4307	911.56
26	17	40.2	15	0.163704	2.35733	25.4028	903.484
26	16	40.65	15	0.154074	2.24178	25.4081	905.57
26	17	40.65	15	0.163704	2.38189	25.4005	901.938
26	16	38.1	15	0.154074	2.11082	25.4216	909.249
26	16	40.35	15	0.154074	2.22637	25.4148	907.354
26	16	39.75	15	0.154074	2.19556	25.418	908.489
26	16	40.5	15	0.154074	2.23407	25.4111	906.886
26	16	37.8	15	0.154074	2.09541	25.4264	910.629
26	17	41.1	15	0.163704	2.40644	25.3985	899.903
26	16	37.65	15	0.154074	2.0877	25.4307	911.56
26	17	40.2	15	0.163704	2.35733	25.4028	903.484
26	16	40.65	15	0.154074	2.24178	25.4081	905.57
26	17	40.65	15	0.163704	2.38189	25.4005	901.938
26	16	38.1	15	0.154074	2.11082	25.4216	909.249
26	16	40.35	15	0.154074	2.22637	25.4148	907.354
26	16	39.75	15	0.154074	2.19556	25.418	908.489
26	16	40.5	15	0.154074	2.23407	25.4111	906.886
26	16	37.8	15	0.154074	2.09541	25.4261	910.629
26	16	37.5	15	0.154074	2.08	25.4326	912.119
25	17	41.4	15	0.157407	2.32963	25.3952	901.251
26	17	40.35	15	0.163704	2.36552	25.4016	903.045
26	16	40.65	15	0.154074	2.24178	25.4081	905.57
26	17	40.65	15	0.163704	2.38189	25.3954	901.938
26	16	38.1	15	0.154074	2.11082	25.4216	909.249
26	16	40.35	15	0.154074	2.22637	25.4148	907.354
26	16	39.75	15	0.154074	2.19556	25.418	908.489
26	16	40.5	15	0.154074	2.23407	25.4111	906.886
26	16	37.65	15	0.154074	2.0877	25.4307	911.56
26	16	37.5	15	0.154074	2.08	25.4326	912.119
26	16	38.1	15	0.154074	2.11082	25.4216	909.249
26	16	40.35	15	0.154074	2.22637	25.4148	907.354
26	16	40.05	15	0.154074	2.21096	25.4176	907.921
25	17	40.2	15	0.157407	2.26667	25.3942	906.273
26	16	37.65	15	0.154074	2.0877	25.4281	911.56
25	17	41.4	15	0.157407	2.32963	25.3952	901.251
26	16	37.65	15	0.154074	2.0877	25.4307	911.56
26	16	39.75	15	0.154074	2.19556	25.418	908.489
26	17	40.35	15	0.163704	2.36552	25.4016	903.045
26	16	38.1	15	0.154074	2.11082	25.4216	909.249
26	16	40.05	15	0.154074	2.21096	25.4176	907.921
25	17	40.2	15	0.157407	2.26667	25.3942	906.273
26	16	37.65	15	0.154074	2.0877	25.4254	911.56
26	16	37.5	15	0.154074	2.08	25.4285	912.119
26	16	40.35	15	0.154074	2.22637	25.4139	907.354
26	16	37.5	15	0.154074	2.08	25.4326	912.119
25	17	41.4	15	0.157407	2.32963	25.3952	901.251
26	17	40.35	15	0.163704	2.36552	25.4016	903.045
26	16	40.35	15	0.154074	2.22637	25.4148	907.354
25	17	40.2	15	0.157407	2.26667	25.3942	906.273
26	16	37.65	15	0.154074	2.0877	25.4254	911.56
26	16	37.5	15	0.154074	2.08	25.4285	912.119
26	16	40.35	15	0.154074	2.22637	25.4139	907.354
26	16	39.9	15	0.154074	2.20326	25.4175	908.77
26	16	37.35	15	0.154074	2.0723	25.4298	912.496
25	17	41.4	15	0.157407	2.32963	25.3952	901.251
26	17	40.35	15	0.163704	2.36552	25.4016	903.045
26	16	40.2	15	0.154074	2.21867	25.4131	906.912
25	16	40.2	15	0.148148	2.13333	25.4261	910.182
25	17	40.2	15	0.157407	2.26667	25.3942	906.273
26	16	37.65	15	0.154074	2.0877	25.4254	911.56
26	16	40.35	15	0.154074	2.22637	25.4139	907.354
26	16	39.9	15	0.154074	2.20326	25.4175	908.77
26	16	37.35	15	0.154074	2.0723	25.427	912.734
25	16	40.2	15	0.148148	2.13333	25.4217	909.988
26	16	40.05	15	0.154074	2.21096	25.4156	908.407
26	16	37.5	15	0.154074	2.08	25.4285	912.119
25	17	41.4	15	0.157407	2.32963	25.3952	901.251
26	17	39.9	15	0.163704	2.34096	25.4005	904.667
25	17	40.2	15	0.157407	2.26667	25.3942	906.273
26	16	37.65	15	0.154074	2.0877	25.4254	911.56
26	16	40.35	15	0.154074	2.22637	25.4139	907.354
26	16	37.35	15	0.154074	2.0723	25.427	912.734
25	16	40.2	15	0.148148	2.13333	25.4217	909.988
26	16	40.05	15	0.154074	2.21096	25.4156	908.407
25	17	41.85	15	0.157407	2.35324	25.3916	900.435
25	17	41.4	15	0.157407	2.32963	25.3921	901.251
26	16	39.6	15	0.154074	2.18785	25.4174	909.473
25	16	39.9	15	0.148148	2.11852	25.4244	910.611
25	17	40.2	15	0.157407	2.26667	25.3942	906.273
26	16	37.65	15	0.154074	2.0877	25.4254	911.56
26	16	37.35	15	0.154074	2.0723	25.427	912.734
25	16	40.2	15	0.148148	2.13333	25.4216	910.353
25	17	41.4	15	0.157407	2.32963	25.3874	901.919
25	16	40.35	14	0.148148	2.14074	25.4058	909.52
25	17	41.4	15	0.157407	2.32963	25.3913	901.251
25	16	39.9	15	0.148148	2.11852	25.4244	910.611
25	17	40.05	15	0.157407	2.2588	25.3977	906.778
26	16	40.35	15	0.154074	2.22637	25.4139	907.354
25	17	40.2	15	0.157407	2.26667	25.3942	906.273
26	16	37.65	15	0.154074	2.0877	25.4254	911.56
25	16	40.2	15	0.148148	2.13333	25.4216	910.353
25	17	41.4	15	0.157407	2.32963	25.3874	901.919
25	16	40.35	14	0.148148	2.14074	25.4058	909.52
26	16	37.5	15	0.154074	2.08	25.4256	912.119
25	17	41.4	15	0.157407	2.32963	25.3913	901.251
26	16	37.35	15	0.154074	2.0723	25.427	912.734
25	17	40.05	15	0.157407	2.2588	25.3977	906.778
26	16	40.35	15	0.154074	2.22637	25.4139	907.354
25	17	40.2	15	0.157407	2.26667	25.3942	906.273
26	16	37.65	15	0.154074	2.0877	25.4254	911.56
25	16	40.2	15	0.148148	2.13333	25.4216	910.353
25	16	40.35	14	0.148148	2.14074	25.4058	909.52
26	16	37.5	15	0.154074	2.08	25.4256	912.119
25	17	40.5	14	0.157407	2.28241	25.3821	906.163
25	17	41.4	15	0.157407	2.32963	25.3874	901.919
26	16	37.35	15	0.154074	2.0723	25.427	912.734
26	16	40.35	15	0.154074	2.22637	25.4139	907.354
25	17	40.05	15	0.157407	2.2588	25.3977	906.778
25	17	40.2	15	0.157407	2.26667	25.3942	906.273
26	16	37.65	15	0.154074	2.0877	25.4254	911.56
25	16	40.2	15	0.148148	2.13333	25.4216	910.353
25	16	40.35	14	0.148148	2.14074	25.4058	909.52
26	16	37.5	15	0.154074	2.08	25.4256	912.119
25	17	40.8	14	0.157407	2.29815	25.3763	905.412
26	16	37.35	15	0.154074	2.0723	25.427	912.734
25	17	40.5	14	0.157407	2.28241	25.3821	906.163
26	16	40.35	15	0.154074	2.22637	25.4139	907.354
25	17	40.05	15	0.157407	2.2588	25.3977	906.778
25	17	40.2	15	0.157407	2.26667	25.3942	906.273
26	16	37.65	15	0.154074	2.0877	25.4254	911.56
25	16	40.2	15	0.148148	2.13333	25.4216	910.353
25	16	40.35	14	0.148148	2.14074	25.4058	909.52
26	16	37.5	15	0.154074	2.08	25.4256	912.119
25	17	40.8	14	0.157407	2.29815	25.3763	905.412
26	16	36.9	15	0.154074	2.04919	25.4316	914.688
25	16	40.8	14	0.148148	2.16296	25.4057	908.103
25	17	41.1	14	0.157407	2.31389	25.3773	904.413
25	16	37.2	15	0.148148		25.4389	914.999
26	16	37.65	15	0.154074	2.0877	25.4254	911.56
25	16	40.35	14	0.148148	2.14074	25.4058	909.52
26	16	37.5	15	0.154074	2.08	25.4256	912.119
25	17	40.8	14	0.157407	2.29815	25.3763	905.412
26	16	36.9	15	0.154074	2.04919	25.4316	914.688
25	17	40.05	14	0.157407	2.2588	25.3805	907.88
25	16	40.2	15	0.148148	2.13333	25.4211	910.353
25	17	41.1	14	0.157407	2.31389	25.3773	904.413
25	16	37.2	15	0.148148		25.4373	914.999
25	17	40.2	15	0.157407	2.26667	25.3942	906.273
25	17	40.8	14	0.157407	2.29815	25.3763	905.412
26	16	36.9	15	0.154074	2.04919	25.4316	914.688
25	17	40.05	14	0.157407	2.2588	25.3805	907.88
25	17	38.25	14	0.157407	2.16435	25.3861	909.047
25	17	37.5	14	0.157407	2.125	25.3908	912.084
25	17	41.1	14	0.157407	2.31389	25.3773	904.413
25	16	37.2	15	0.148148		25.4373	914.999
25	17	37.2	14	0.157407	2.10926	25.3932	912
25	17	40.2	15	0.157407	2.26667	25.3942	906.273
26	16	37.5	15	0.154074	2.08	25.4256	912.119
26	16	36.9	15	0.154074	2.04919	25.4316	914.688
25	17	38.25	14	0.157407	2.16435	25.3861	909.047
25	17	37.05	14	0.157407	2.10139	25.3876	912.299
25	17	40.05	14	0.157407	2.2588	25.3767	907.88
25	17	40.65	14	0.157407	2.29028	25.375	905.727
25	16	37.2	15	0.148148		25.4373	914.999
25	17	37.5	14	0.157407	2.125	25.3908	912.084
25	17	37.95	14	0.157407	2.14861	25.3899	909.434
25	17	40.05	14	0.157407	2.2588	25.3805	907.88
25	17	40.8	14	0.157407	2.29815	25.3763	905.412
26	16	36.9	15	0.154074	2.04919	25.4316	914.688
25	17	38.25	14	0.157407	2.16435	25.3861	909.047
25	17	37.05	14	0.157407	2.10139	25.3876	912.299
25	17	40.05	14	0.157407	2.2588	25.3767	907.88
25	17	40.65	14	0.157407	2.29028	25.375	905.727
25	17	40.8	14	0.157407	2.29815	25.3763	905.412
25	16	37.2	15	0.148148		25.4373	914.999
25	17	37.5	14	0.157407	2.125	25.3908	912.084
25	17	39.75	14	0.157407	2.24306	25.3788	908.328
25	17	37.95	14	0.157407	2.14861	25.3883	910.934
26	16	36.9	15	0.154074	2.04919	25.4316	914.688
25	17	38.25	14	0.157407	2.16435	25.3861	909.047
25	17	37.05	14	0.157407	2.10139	25.3876	912.299
25	17	40.05	14	0.157407	2.2588	25.3767	907.88
25	17	40.65	14	0.157407	2.29028	25.375	905.727
25	16	37.05	15	0.148148		25.4401	915.581
26	16	37.2	15	0.154074	2.06459	25.4275	913.134
25	17	40.8	14	0.157407	2.29815	25.3763	905.412
25	16	37.2	15	0.148148		25.4373	914.999
25	17	36.9	14	0.157407	2.09352	25.3882	912.746

## Sheet: Sheet2
0.001142	25.4413	875.657
0.001137	25.4291	879.507
0.001134	25.438	881.834
0.001134	25.4572	881.834
0.001143	25.4801	874.891
0.001115	25.4888	896.861
0.001143	25.4797	874.891
0.001113	25.419	898.473
0.001142	25.4404	875.657
0.001159	25.4693	862.813
0.001113	25.419	898.473
0.001115	25.4888	896.861
0.001125	25.4254	888.889
0.001137	25.4291	879.507
0.001125	25.439	888.889
0.001135	25.4336	881.057
0.001134	25.4359	881.834
0.001126	25.4392	888.099
0.001134	25.438	881.834
0.001142	25.4404	875.657
0.001113	25.4152	898.473
0.00112	25.4083	892.857
0.001113	25.4187	898.473
0.001113	25.419	898.473
0.001115	25.4888	896.861
0.001125	25.4254	888.889
0.001121	25.4448	892.061
0.001121	25.4686	892.061
0.001137	25.4291	879.507
0.001125	25.439	888.889
0.001113	25.4152	898.473
0.00112	25.4083	892.857
0.001119	25.4135	893.655
0.001112	25.4169	899.281
0.00111	25.4385	900.901
0.001113	25.4187	898.473
0.001112	25.4203	899.281
0.001111	25.4489	900.09
0.001113	25.419	898.473
0.001123	25.419	890.472
0.00112	25.4083	892.857
0.001112	25.4169	899.281
0.001111	25.4211	900.09
0.001107	25.438	903.342
0.001113	25.4144	898.473
0.001115	25.41	896.861
0.001112	25.4203	899.281
0.00111	25.4385	900.901
0.001113	25.4152	898.473
0.001119	25.4135	893.655
0.00112	25.4083	892.857
0.001107	25.438	903.342
0.001113	25.4144	898.473
0.001115	25.41	896.861
0.001123	25.4064	890.472
0.00111	25.4151	900.901
0.001103	25.4487	906.618
0.001108	25.4394	902.527
0.001122	25.4091	891.266
0.001111	25.4211	900.09
0.001107	25.438	903.342
0.001113	25.4144	898.473
0.001115	25.41	896.861
0.00111	25.4151	900.901
0.001103	25.4487	906.618
0.001119	25.4054	893.655
0.001108	25.4394	902.527
0.001111	25.4211	900.09
0.001114	25.4163	897.666
0.001119	25.4057	893.655
0.001107	25.438	903.342
0.001113	25.4144	898.473
0.001115	25.41	896.861
0.00111	25.4151	900.901
0.001103	25.4487	906.618
0.001119	25.4054	893.655
0.001119	25.4057	893.655
0.001107	25.439	903.342
0.00111	25.4352	900.901
0.001111	25.4211	900.09
0.001113	25.4144	898.473
0.001115	25.41	896.861
0.00111	25.4151	900.901
0.001103	25.4487	906.618
0.001119	25.4054	893.655
0.001107	25.4215	903.342
0.001115	25.4101	896.861
0.001111	25.4181	900.09
0.001119	25.4057	893.655
0.001107	25.4244	903.342
0.00111	25.4151	900.901
0.001103	25.4487	906.618
0.001107	25.4215	903.342
0.001105	25.4235	904.977
0.001113	25.4053	898.473
0.001106	25.4321	904.159
0.001119	25.4054	893.655
0.001107	25.4244	903.342
0.001113	25.4144	898.473
0.001111	25.4181	900.09
0.001103	25.4487	906.618
0.001105	25.4235	904.977
0.001113	25.4053	898.473
0.001107	25.4149	903.342
0.001105	25.4276	904.977
0.001119	25.4054	893.655
0.001113	25.4144	898.473
0.00111	25.4151	900.901
0.001107	25.4215	903.342
0.001105	25.4412	904.977
0.001113	25.4053	898.473
0.001112	25.4079	899.281
0.001102	25.427	907.441
0.001105	25.417	904.977
0.001107	25.4144	903.342
0.001103	25.4487	906.618
0.001119	25.4054	893.655
0.001105	25.4235	904.977
0.001107	25.4149	903.342
0.001114	25.4128	897.666
0.001113	25.4053	898.473
0.001102	25.427	907.441
0.001112	25.4055	899.281
0.001105	25.4114	904.977
0.001119	25.4054	893.655
0.001102	25.4282	907.441
0.001112	25.4079	899.281
0.001105	25.4168	904.977
0.001107	25.4142	903.342
0.001114	25.4121	897.666
0.001113	25.4053	898.473
0.001112	25.4055	899.281
0.001105	25.4114	904.977
0.001102	25.4258	907.441
0.001102	25.4258	907.441
0.001119	25.4054	893.655
0.001105	25.4168	904.977
0.00111	25.4117	900.901
0.001106	25.4121	904.159
0.001113	25.4071	898.473
0.001113	25.4053	898.473
0.001112	25.4055	899.281
0.001105	25.4114	904.977
0.001102	25.4258	907.441
0.001118	25.4046	894.454
0.001104	25.415	905.797
0.001102	25.4258	907.441
0.001119	25.4054	893.655
0.001105	25.4168	904.977
0.001113	25.4069	898.473
0.001113	25.4053	898.473
0.001112	25.4055	899.281
0.001105	25.4114	904.977
0.001102	25.4258	907.441
0.001104	25.415	905.797
0.001117	25.4032	895.255
0.0011	25.4361	909.091
0.001103	25.4173	906.618
0.001118	25.4014	894.454
0.001102	25.4258	907.441
0.001113	25.4053	898.473
0.001112	25.4055	899.281
0.001105	25.4114	904.977
0.001102	25.4258	907.441
0.001117	25.4032	895.255
0.001103	25.4173	906.618
0.001118	25.4014	894.454
0.001104	25.4117	905.797
0.001099	25.4347	909.918
0.0011	25.4349	909.091
0.001113	25.4053	898.473
0.001112	25.4055	899.281
0.001105	25.4114	904.977
0.001102	25.4258	907.441
0.001117	25.4032	895.255
0.001103	25.4173	906.618
0.001118	25.4014	894.454
0.001104	25.4117	905.797
0.001099	25.4347	909.918
0.00111	25.4068	900.901
0.001118	25.4014	894.454
0.001099	25.4284	909.918
0.001103	25.4173	906.618
0.001102	25.4258	907.441
0.00111	25.4068	900.901
0.001106	25.4101	904.159
0.001117	25.4032	895.255
0.001113	25.4053	898.473
0.001104	25.4117	905.797
0.001112	25.4055	899.281
0.001118	25.4014	894.454
0.001099	25.4284	909.918
0.001102	25.4258	907.441
0.00111	25.4068	900.901
0.001106	25.4101	904.159
0.001113	25.4053	898.473
0.001104	25.4117	905.797
0.001112	25.4055	899.281
0.001103	25.4156	906.618
0.001117	25.4031	895.255
0.00111	25.4068	900.901
0.001106	25.4101	904.159
0.001104	25.4117	905.797
0.001103	25.4156	906.618
0.001111	25.401	900.09
0.001102	25.4231	907.441
0.001099	25.4249	909.918
0.001099	25.4284	909.918
0.001118	25.4014	894.454
0.001105	25.414	904.977
0.00111	25.4068	900.901
0.001106	25.4101	904.159
0.001104	25.4117	905.797
0.001103	25.4156	906.618
0.001102	25.4231	907.441
0.001099	25.4249	909.918
0.001111	25.3985	900.09
0.001099	25.4284	909.918
0.001111	25.401	900.09
0.001104	25.4122	905.797
0.001106	25.4101	904.159
0.001103	25.4156	906.618
0.001099	25.4249	909.918
0.001111	25.3985	900.09
0.001098	25.4373	910.747
0.001104	25.4114	905.797
0.0011	25.4216	909.091
0.00111	25.4046	900.901
0.001099	25.4284	909.918
0.001111	25.401	900.09
0.001106	25.4101	904.159
0.001103	25.4156	906.618
0.001099	25.4249	909.918
0.001111	25.3985	900.09
0.001098	25.4373	910.747
0.0011	25.4216	909.091
0.00111	25.4046	900.901
0.001104	25.411	905.797
0.001102	25.4174	907.441
0.001111	25.4002	900.09
0.001106	25.4101	904.159
0.001099	25.4249	909.918
0.001111	25.3985	900.09
0.001098	25.4373	910.747
0.0011	25.4216	909.091
0.00111	25.4046	900.901
0.001104	25.411	905.797
0.001102	25.4174	907.441
0.001103	25.4119	906.618
0.001111	25.4002	900.09
0.001106	25.4101	904.159
0.001099	25.4249	909.918
0.001111	25.3985	900.09
0.0011	25.4216	909.091
0.00111	25.4046	900.901
0.001104	25.411	905.797
0.001103	25.4119	906.618
0.001102	25.4159	907.441
0.001098	25.4302	910.747
0.001098	25.4317	910.747
0.001099	25.4249	909.918
0.001111	25.3985	900.09
0.0011	25.4216	909.091
0.00111	25.4046	900.901
0.001103	25.4119	906.618
0.001102	25.4159	907.441
0.001098	25.4286	910.747
0.001104	25.4081	905.797
0.001098	25.4302	910.747
0.001111	25.399	900.09
0.001099	25.4249	909.918
0.001111	25.3985	900.09
0.0011	25.4216	909.091
0.00111	25.4046	900.901
0.001102	25.4159	907.441
0.001098	25.4286	910.747
0.001104	25.4081	905.797
0.001103	25.4111	906.618
0.001098	25.4302	910.747
0.001111	25.399	900.09
0.001099	25.4249	909.918
0.001111	25.3985	900.09
0.0011	25.4216	909.091
0.00111	25.4046	900.901
0.001102	25.4159	907.441
0.001098	25.4286	910.747
0.001104	25.4081	905.797
0.001103	25.4111	906.618
0.001098	25.4302	910.747
0.001111	25.399	900.09
0.001099	25.4249	909.918
0.001111	25.3985	900.09
0.0011	25.4216	909.091
0.001098	25.4286	910.747
0.001104	25.4081	905.797
0.001103	25.4111	906.618
0.001102	25.4154	907.441
0.001107	25.4043	903.342
0.001101	25.4183	908.265
0.001098	25.4302	910.747
0.001099	25.4249	909.918
0.001111	25.3985	900.09
0.0011	25.4216	909.091
0.001104	25.4081	905.797
0.001103	25.4111	906.618
0.001107	25.4043	903.342
0.001098	25.4274	910.747
0.001102	25.4148	907.441
0.001101	25.418	908.265
0.001098	25.4286	910.747
0.001099	25.4249	909.918
0.001111	25.3985	900.09
0.0011	25.4216	909.091
0.001104	25.4081	905.797
0.001103	25.4111	906.618
0.001098	25.4274	910.747
0.001102	25.4148	907.441
0.001101	25.418	908.265
0.001097	25.4307	911.577
0.001107	25.4028	903.342
0.001111	25.3985	900.09
0.001097	25.4307	911.577
0.001107	25.4028	903.342
0.001104	25.4081	905.797
0.001109	25.4005	901.713
0.0011	25.4216	909.091
0.001102	25.4148	907.441
0.001101	25.418	908.265
0.001103	25.4111	906.618
0.001098	25.4264	910.747
0.001111	25.3985	900.09
0.001097	25.4307	911.577
0.001107	25.4028	903.342
0.001104	25.4081	905.797
0.001109	25.4005	901.713
0.0011	25.4216	909.091
0.001102	25.4148	907.441
0.001101	25.418	908.265
0.001103	25.4111	906.618
0.001098	25.4261	910.747
0.001096	25.4326	912.409
0.00111	25.3952	900.901
0.001107	25.4016	903.342
0.001104	25.4081	905.797
0.001109	25.3954	901.713
0.0011	25.4216	909.091
0.001102	25.4148	907.441
0.001101	25.418	908.265
0.001103	25.4111	906.618
0.001097	25.4307	911.577
0.001096	25.4326	912.409
0.0011	25.4216	909.091
0.001102	25.4148	907.441
0.001101	25.4176	908.265
0.001103	25.3942	906.618
0.001097	25.4281	911.577
0.00111	25.3952	900.901
0.001097	25.4307	911.577
0.001101	25.418	908.265
0.001107	25.4016	903.342
0.0011	25.4216	909.091
0.001101	25.4176	908.265
0.001103	25.3942	906.618
0.001097	25.4254	911.577
0.001096	25.4285	912.409
0.001102	25.4139	907.441
0.001096	25.4326	912.409
0.00111	25.3952	900.901
0.001107	25.4016	903.342
0.001102	25.4148	907.441
0.001103	25.3942	906.618
0.001097	25.4254	911.577
0.001096	25.4285	912.409
0.001102	25.4139	907.441
0.0011	25.4175	909.091
0.001096	25.4298	912.409
0.00111	25.3952	900.901
0.001107	25.4016	903.342
0.001103	25.4131	906.618
0.001099	25.4261	909.918
0.001103	25.3942	906.618
0.001097	25.4254	911.577
0.001102	25.4139	907.441
0.0011	25.4175	909.091
0.001096	25.427	912.409
0.001099	25.4217	909.918
0.001101	25.4156	908.265
0.001096	25.4285	912.409
0.00111	25.3952	900.901
0.001105	25.4005	904.977
0.001103	25.3942	906.618
0.001097	25.4254	911.577
0.001102	25.4139	907.441
0.001096	25.427	912.409
0.001099	25.4217	909.918
0.001101	25.4156	908.265
0.001111	25.3916	900.09
0.00111	25.3921	900.901
0.0011	25.4174	909.091
0.001098	25.4244	910.747
0.001103	25.3942	906.618
0.001097	25.4254	911.577
0.001096	25.427	912.409
0.001098	25.4216	910.747
0.001109	25.3874	901.713
0.001099	25.4058	909.918
0.00111	25.3913	900.901
0.001098	25.4244	910.747
0.001103	25.3977	906.618
0.001102	25.4139	907.441
0.001103	25.3942	906.618
0.001097	25.4254	911.577
0.001098	25.4216	910.747
0.001109	25.3874	901.713
0.001099	25.4058	909.918
0.001096	25.4256	912.409
0.00111	25.3913	900.901
0.001096	25.427	912.409
0.001103	25.3977	906.618
0.001102	25.4139	907.441
0.001103	25.3942	906.618
0.001097	25.4254	911.577
0.001098	25.4216	910.747
0.001099	25.4058	909.918
0.001096	25.4256	912.409
0.001104	25.3821	905.797
0.001109	25.3874	901.713
0.001096	25.427	912.409
0.001102	25.4139	907.441
0.001103	25.3977	906.618
0.001103	25.3942	906.618
0.001097	25.4254	911.577
0.001098	25.4216	910.747
0.001099	25.4058	909.918
0.001096	25.4256	912.409
0.001104	25.3763	905.797
0.001096	25.427	912.409
0.001104	25.3821	905.797
0.001102	25.4139	907.441
0.001103	25.3977	906.618
0.001103	25.3942	906.618
0.001097	25.4254	911.577
0.001098	25.4216	910.747
0.001099	25.4058	909.918
0.001096	25.4256	912.409
0.001104	25.3763	905.797
0.001093	25.4316	914.913
0.001101	25.4057	908.265
0.001106	25.3773	904.159
0.001093	25.4389	914.913
0.001097	25.4254	911.577
0.001099	25.4058	909.918
0.001096	25.4256	912.409
0.001104	25.3763	905.797
0.001093	25.4316	914.913
0.001101	25.3805	908.265
0.001098	25.4211	910.747
0.001106	25.3773	904.159
0.001093	25.4373	914.913
0.001103	25.3942	906.618
0.001104	25.3763	905.797
0.001093	25.4316	914.913
0.001101	25.3805	908.265
0.0011	25.3861	909.091
0.001096	25.3908	912.409
0.001106	25.3773	904.159
0.001093	25.4373	914.913
0.001096	25.3932	912.409
0.001103	25.3942	906.618
0.001096	25.4256	912.409
0.001093	25.4316	914.913
0.0011	25.3861	909.091
0.001096	25.3876	912.409
0.001101	25.3767	908.265
0.001104	25.375	905.797
0.001093	25.4373	914.913
0.001096	25.3908	912.409
0.0011	25.3899	909.091
0.001101	25.3805	908.265
0.001104	25.3763	905.797
0.001093	25.4316	914.913
0.0011	25.3861	909.091
0.001096	25.3876	912.409
0.001101	25.3767	908.265
0.001104	25.375	905.797
0.001104	25.3763	905.797
0.001093	25.4373	914.913
0.001096	25.3908	912.409
0.001101	25.3788	908.265
0.001098	25.3883	910.747
0.001093	25.4316	914.913
0.0011	25.3861	909.091
0.001096	25.3876	912.409
0.001101	25.3767	908.265
0.001104	25.375	905.797
0.001092	25.4401	915.751
0.001095	25.4275	913.242
0.001104	25.3763	905.797
0.001093	25.4373	914.913
0.001096	25.3882	912.409
