# Supplementary material for: An integrated genetic algorithm-machine learning approach for morphological optimization of high-rise residential districts in Yulin
Source: PLoS One. 2025 Sep 2;20(9):e0330913. doi: 10.1371/journal.pone.0330913 (PMC12404440; doi:10.1371/journal.pone.0330913)
Supplement: S1 File — (ZIP) [file pone.0330913.s001.zip › P-Values_Matrix.csv]

	Length	Width	Height	Angle	Density	Plot ratio	Summer utci	Radiation
Length	1	0.00043333897180403966	2.7388012765638367e-07	0.6242246625845131	7.449112959037725e-18	4.835919335281488e-05	1.9082623351775212e-17	0.003689857337084293
Width	0.00043333897180403966	1	0.003728145305512405	0.15599673737860018	1.5926568054688862e-06	0.006303144443165931	0.0001928998045655176	0.0007046376294053074
Height	2.7388012765638367e-07	0.003728145305512405	1	0.1842533873736939	2.1653127604022203e-14	0.003703662643066103	2.1258478242506394e-08	9.540178629075442e-10
Angle	0.6242246625845131	0.15599673737860018	0.1842533873736939	1	0.6182149807406367	0.027367721195064962	0.0021659258940291983	0.6934173462401496
Density	7.449112959037725e-18	1.5926568054688862e-06	2.1653127604022203e-14	0.6182149807406367	1	3.2099177095586037e-10	8.311822499387348e-06	0.839452204487893
Plot ratio	4.835919335281488e-05	0.006303144443165931	0.003703662643066103	0.027367721195064962	3.2099177095586037e-10	1	0.7263332046815286	8.008607273530051e-13
Summer utci	1.9082623351775212e-17	0.0001928998045655176	2.1258478242506394e-08	0.0021659258940291983	8.311822499387348e-06	0.7263332046815286	1	0.7975270804994472
Radiation	0.003689857337084293	0.0007046376294053074	9.540178629075442e-10	0.6934173462401496	0.839452204487893	8.008607273530051e-13	0.7975270804994472	1
