# Supplementary material for: An integrated genetic algorithm-machine learning approach for morphological optimization of high-rise residential districts in Yulin
Source: PLoS One. 2025 Sep 2;20(9):e0330913. doi: 10.1371/journal.pone.0330913 (PMC12404440; doi:10.1371/journal.pone.0330913)
Supplement: S1 File — (ZIP) [file pone.0330913.s001.zip › Temperature from June to August.xlsx]

## Sheet: Sheet1
26.7061
25.5038
24.3406
23.0809
21.7251
20.647
20.2959
27.566
28.1879
27.946
29.3284
30.3146
31.4811
32.3953
34.1348
33.3372
33.5728
33.9919
33.5165
31.165
27.4792
28.4625
27.2809
26.225
25.2025
24.1136
23.0417
19.3287
17.961
16.8251
16.5437
18.2035
23.8652
22.8669
27.3806
29.1591
29.6064
30.9532
32.7416
33.3138
32.9389
32.7369
34.4351
32.7021
29.0103
31.1582
30.0998
29.1871
28.2792
27.3253
26.2196
24.8145
23.3132
22.0109
21.4741
23.3468
29.0881
30.5573
32.2287
32.4036
34.3222
34.7359
35.9642
39.1197
37.637
39.3016
39.6309
36.0641
33.0361
32.8444
31.9777
31.3301
30.7109
29.9978
29.0411
27.7357
26.0009
24.6041
23.9867
30.8829
27.9598
31.4435
32.5277
32.6164
33.0031
33.9011
36.6008
40.1572
41.9654
42.4358
41.1271
37.0694
32.4154
32.2296
30.6927
29.6346
28.8035
28.0806
27.2222
26.2317
25.0231
23.9555
23.5019
27.8869
33.9579
28.2487
35.164
31.4613
37.3775
33.9279
39.9306
35.899
40.6617
41.2662
37.5812
35.0346
32.6385
32.7839
30.7767
28.9484
27.165
25.2638
23.3015
21.1347
18.7938
16.8947
16.0865
24.6772
25.743
27.9167
29.8778
31.4421
33.0276
34.8312
37.1513
35.5112
36.2415
37.0328
37.2209
34.7626
30.8028
31.3213
28.7419
26.2517
23.7308
21.3274
18.9387
18.7654
16.7429
15.2576
14.6595
17.3595
25.6116
28.6937
30.9236
32.7477
35.0248
36.5988
39.5848
40.9665
42.4162
41.8024
40.6098
36.767
32.6485
30.4011
28.5516
26.9845
26.7994
25.6068
24.452
23.2044
21.865
20.7981
20.4193
27.5826
28.3708
27.6408
28.9139
29.8638
27.7652
29.0193
34.1861
33.0959
34.0496
33.9791
33.7633
31.3574
27.5404
28.5364
27.3592
26.3095
25.2938
24.2125
23.1517
19.4436
18.0849
16.9622
16.6329
18.087
23.9014
22.1474
26.6837
24.098
26.1198
27.2073
32.6399
32.9477
32.4531
32.4715
34.6093
32.8842
29.0628
31.2236
30.1709
29.2616
28.3617
27.4149
26.3188
24.9248
23.4361
22.1513
21.6202
23.2304
29.1111
30.0945
31.6058
28.2272
30.2619
31.5351
34.8874
38.7008
37.0889
39.243
39.8912
36.2288
33.0942
32.9102
32.0475
31.4027
30.7867
30.0796
29.1342
27.8384
26.1222
24.7383
24.1295
30.8601
27.5245
30.9534
32.0368
27.5734
28.9515
30.1104
36.5485
39.7671
41.4191
42.3748
41.3699
37.2638
32.4682
32.299
30.7728
29.7194
28.897
28.1799
27.3269
26.347
25.1499
24.0975
23.6507
27.9269
34.0717
27.9579
34.4704
28.904
32.9397
31.9948
39.6879
35.705
41.1053
41.2013
37.6931
35.1395
32.681
32.8427
30.8449
29.028
27.2567
25.3673
23.4241
21.2729
18.9565
17.0744
16.2791
24.6968
25.9954
27.5599
29.4133
26.146
28.976
30.9344
37.1351
35.2648
36.6898
37.032
37.4575
34.9505
30.8478
31.3848
28.8228
26.3465
23.8459
21.464
19.0985
18.9505
16.9512
15.4835
14.8958
17.2555
25.7815
28.3207
30.4553
27.3469
30.9262
32.6057
39.5208
40.6689
42.8632
41.761
40.8574
36.9872
32.7002
30.4641
28.6226
27.0627
26.7161
25.5149
24.3525
23.0941
21.7401
20.6632
20.3088
27.6177
28.1813
27.8194
28.7836
30.0101
31.0462
32.9855
34.3088
32.9301
33.9165
33.76
33.5021
31.7006
27.4858
28.4704
27.2893
26.234
25.2123
24.1242
23.0535
19.341
17.9743
16.8398
16.5537
18.2319
23.8598
22.8997
26.9118
28.8325
29.26
31.6071
32.8989
32.9807
32.9689
32.7648
34.429
33.273
29.016
31.1652
30.1074
29.1951
28.2881
27.3349
26.2302
24.8263
23.3264
22.026
21.4898
23.3757
29.0825
30.4224
31.6438
32.1528
33.9126
35.2265
35.9888
38.7678
37.6697
39.1046
39.6224
36.5796
33.0423
32.8514
31.9852
31.3379
30.719
30.0066
29.0511
27.7467
26.0139
24.6185
24.002
30.9207
27.9956
31.3243
31.9393
32.307
32.6137
34.5666
36.7293
39.7852
41.9923
42.2283
41.1231
37.7221
32.4211
32.2371
30.7013
29.6437
28.8135
28.0912
27.2334
26.244
25.0367
23.9707
23.5179
27.9156
33.946
28.1786
34.5166
31.3075
36.9833
34.22
40.0472
35.7134
41.0473
41.0043
37.5842
35.3329
32.643
32.7902
30.784
28.9569
27.1748
25.2749
23.3146
21.1496
18.8113
16.914
16.1072
24.714
25.7381
27.8129
29.2141
31.1499
32.6914
35.4578
37.2568
35.1203
36.5693
36.8153
37.2267
35.4297
30.8076
31.3281
28.7506
26.2619
23.7432
21.3421
18.9558
18.7853
16.7652
15.2819
14.6848
17.4004
25.6078
28.5924
30.2529
32.4717
34.7241
37.2166
39.6774
40.5478
42.7643
41.594
40.6206
37.568
32.654
30.4079
28.5592
26.9928
26.7357
25.5365
24.3759
23.1201
21.7695
20.695
20.3316
27.5409
28.2654
27.6668
29.2787
30.2449
31.8204
32.4468
34.4682
32.9227
33.7221
33.7589
33.4801
31.3114
27.4986
28.4859
27.3057
26.2518
25.2315
24.145
23.0766
19.3652
18.0003
16.8687
16.5656
18.1852
23.8884
22.7351
27.2927
29.0651
29.8764
31.0046
33.0598
32.9443
32.8809
32.7054
34.3974
32.8543
29.027
31.179
30.1224
29.2107
28.3054
27.3537
26.2511
24.8495
23.3522
22.0555
21.5205
23.3292
29.1112
30.2196
32.137
32.3076
34.7085
34.7536
35.8469
38.7068
37.5705
39.0898
39.5692
36.2074
33.0545
32.8653
31.9998
31.3532
30.735
30.0238
29.0707
27.7683
26.0394
24.6467
24.0321
30.8287
27.87
31.1267
32.4433
32.53
33.4461
33.9583
36.8908
39.7032
41.8948
42.2106
41.0679
37.245
32.4322
32.2517
30.7181
29.6615
28.8332
28.1121
27.2554
26.2683
25.0634
24.0006
23.5491
27.8622
34.0335
28.067
35.0426
31.4077
37.8529
33.9473
40.2103
35.6687
40.7411
40.9794
37.5591
35.1214
32.6519
32.8026
30.7983
28.9736
27.1941
25.2967
23.3404
21.1786
18.8455
16.9518
16.1477
24.6396
25.8739
27.4727
29.7038
31.3715
33.5496
34.8141
37.4149
35.0063
36.3119
36.8011
37.1683
34.9458
30.8171
31.3415
28.7676
26.2818
23.7673
21.3708
18.9894
18.8242
16.809
15.3293
14.7345
17.3498
25.7203
28.2424
30.743
32.6823
35.5037
36.5835
39.8289
40.404
42.4748
41.5666
40.5508
36.993
32.6649
30.4211
28.5741
27.0093
26.8532
25.6662
24.5162
23.2757
21.9457
20.8854
20.5191
21.2142
22.1329
21.8383
23.6575
25.2573
31.5811
32.1854
34.4499
33.4896
34.7353
34.5079
34.4614
33.1394
27.5758
28.579
27.4044
26.3583
25.3465
24.2695
23.2152
19.5099
18.1563
17.0414
16.719
17.8871
18.6619
21.3278
22.061
23.5972
29.1492
30.5774
32.9568
33.3271
32.2812
32.3618
35.1918
34.7896
29.0931
31.2613
30.2119
29.3046
28.4093
27.4667
26.3761
24.9884
23.507
22.2323
21.7045
23.0307
23.8342
24.0069
26.0088
27.6446
34.1907
34.1609
34.5094
39.1083
36.893
39.771
40.7406
37.9256
33.1277
32.9483
32.0878
31.4447
30.8304
30.1269
29.188
27.8976
26.1921
24.8157
24.2119
25.0758
26.9481
25.5371
26.4732
27.1368
33.1397
33.6344
36.8332
40.1804
41.2399
42.9154
42.1649
39.4598
32.4987
32.3391
30.819
29.7683
28.9509
28.2373
27.3872
26.4136
25.223
24.1794
23.7365
24.5798
26.8162
25.0055
28.54
28.6186
37.2728
33.6759
40.0251
35.9644
41.9491
41.8693
38.0607
36.1505
32.7056
32.8767
30.8843
29.074
27.3096
25.427
23.4949
21.3526
19.0503
17.1781
16.3902
17.3526
18.8115
20.8625
23.4318
25.7755
33.3825
34.5846
37.3977
35.6684
37.3975
37.6065
38.2293
37.2335
30.8738
31.4215
28.8694
26.4012
23.9123
21.5429
19.1906
19.0572
17.0713
15.6137
15.032
17.02
18.6706
21.3391
24.3463
26.9455
34.9681
36.3312
39.7895
41.1056
43.6289
42.366
41.7184
39.7213
32.7301
30.5005
28.6635
27.1079
26.7353
25.5361
24.3755
23.1196
21.7689
20.6943
23.8342
27.2405
28.7158
27.7767
29.672
30.1762
31.5434
32.4415
33.9309
33.1552
33.9717
33.6206
33.6887
31.1946
27.4984
28.4856
27.3054
26.2514
25.2311
24.1446
23.0761
19.3647
17.9998
16.8681
21.6408
18.2142
24.2594
22.777
27.5834
28.9521
29.5904
30.935
32.5014
33.1455
32.9147
32.7338
34.5697
32.7313
29.0268
31.1787
30.1221
29.2104
28.305
27.3533
26.2506
24.849
23.3517
22.0549
21.5198
23.3583
29.4707
30.3321
32.5463
32.1774
34.3427
34.6838
35.8641
38.932
37.608
38.9846
39.8278
36.0994
33.0543
32.865
31.9995
31.3528
30.7346
30.0234
29.0703
27.7679
26.0388
24.6461
24.0314
30.5789
27.9194
31.2164
32.8957
32.4039
33.0619
33.896
36.3437
39.9529
41.9293
42.1081
41.3112
37.1096
32.4319
32.2514
30.7177
29.6612
28.8327
28.1117
27.2549
26.2678
25.0628
24
23.5485
27.7208
34.5026
28.1053
35.5175
31.2981
37.3964
33.8998
39.6129
35.797
41.088
40.8616
37.6664
35.0633
32.6518
32.8023
30.798
28.9733
27.1937
25.2962
23.3399
21.178
18.8448
16.951
16.1468
24.2942
26.3436
27.7258
30.2608
31.2106
33.1162
34.8064
36.8796
35.3009
36.6139
36.7104
37.4083
34.8214
30.8169
31.3412
28.7672
26.2814
23.7668
21.3702
18.9887
18.8234
16.8081
15.3283
14.7335
17.3865
26.1551
28.4974
31.3065
32.4911
35.0437
36.5675
39.2947
40.7288
42.8074
41.4904
40.8232
36.8527
32.6647
30.4208
28.5738
27.0089
26.7324
25.5329
24.372
23.1158
21.7646
20.6896
20.3299
27.4017
28.8706
28.0298
29.2717
30.4139
31.5931
32.1471
34.6314
33.2701
33.9916
33.8715
33.7429
31.2325
27.4965
28.4833
27.303
26.2488
25.2283
24.1415
23.0727
19.3611
17.996
16.8638
16.5674
18.2171
24.3965
22.8317
27.2939
29.2233
29.6937
30.733
33.2376
33.2634
32.9267
32.735
34.6118
32.7721
29.0251
31.1767
30.1199
29.2081
28.3025
27.3506
26.2476
24.8456
23.3479
22.0505
21.5153
23.3614
29.6019
30.6393
32.1251
32.4174
34.4663
34.5529
35.9312
39.0739
37.622
39.189
39.8882
36.134
33.0525
32.863
31.9974
31.3506
30.7323
30.0209
29.0674
27.7647
26.0351
24.642
24.027
30.7142
27.9442
31.5078
32.425
32.6394
33.1877
33.676
37.0772
40.1163
41.9433
42.312
41.3616
37.1497
32.4303
32.2492
30.7153
29.6586
28.8299
28.1086
27.2517
26.2642
25.0589
23.9956
23.5439
27.7967
34.6491
28.2837
35.0225
31.4437
37.575
33.8179
40.4228
35.885
41.1813
41.1076
37.6844
35.0785
32.6505
32.8005
30.7959
28.9708
27.1909
25.293
23.3361
21.1737
18.8398
16.9454
16.1409
24.4679
26.4693
28.0031
29.6921
31.4281
33.2709
34.5154
37.6074
35.4915
36.7022
36.9079
37.4402
34.8476
30.8155
31.3392
28.7647
26.2785
23.7633
21.366
18.9838
18.8177
16.8017
15.3214
14.7262
17.3895
26.2719
28.7877
30.7289
32.707
35.2445
36.2822
40.0245
40.9407
42.9124
41.6727
40.8475
36.8713
32.6631
30.4189
28.5717
27.0065
26.8536
25.6667
24.5167
23.2762
21.9463
20.886
20.5212
21.1764
28.5435
27.6452
29.4436
30.4238
32.1193
32.085
34.8732
33.2875
34.0667
33.9899
33.6195
31.1167
27.576
28.5793
27.4047
26.3587
25.3469
24.27
23.2156
19.5105
18.1569
17.042
16.7225
17.9489
23.9737
21.7369
27.1967
29.1511
29.8769
30.5384
33.3951
33.0775
32.0834
32.1768
34.435
32.6144
29.0933
31.2616
30.2122
29.305
28.4096
27.4671
26.3765
24.9889
23.5075
22.233
21.7052
23.0925
29.1781
30.0787
32.1844
32.1947
34.8906
34.2112
34.5408
38.8237
36.6777
39.1698
39.6611
35.9763
33.1279
32.9486
32.0881
31.445
30.8308
30.1272
29.1884
27.8981
26.1927
24.8163
24.2125
25.0903
27.1824
30.955
32.5849
32.6892
33.7345
33.5514
37.2814
39.8918
41.0239
42.3161
41.164
36.9657
32.499
32.3394
30.8193
29.7686
28.9513
28.2377
27.3877
26.4141
25.2236
24.18
23.7372
24.6086
34.2178
27.9966
35.0765
31.4091
38.0169
33.6982
40.5189
35.7937
41.1539
41.1531
37.5896
35.0121
32.7058
32.8769
30.8846
29.0743
27.31
25.4274
23.4954
21.3532
19.051
17.1789
16.391
17.296
26.2249
27.4946
29.9454
31.5938
33.8862
34.458
37.8577
35.3968
36.7987
37.0424
37.2681
34.655
30.874
31.4218
28.8698
26.4016
23.9128
21.5435
19.1914
19.0581
17.0722
15.6147
15.0331
17.1079
25.96
28.2715
30.9814
32.882
35.6639
36.2169
40.2549
40.7941
42.9908
41.7208
40.6383
36.6354
32.7303
30.5007
28.6638
27.1082
26.8916
25.7086
24.5622
23.3266
22.0033
20.9476
20.6444
27.3355
29.0178
21.6444
23.4164
24.8282
26.8345
28.1931
29.859
28.6707
29.515
34.3634
33.6148
31.6897
27.601
28.6095
27.4367
26.3931
25.3841
24.3103
23.2605
19.5573
18.2074
17.0979
16.8613
17.8874
24.3113
21.2445
21.8971
23.0933
24.9053
26.1651
27.9471
28.8707
31.5396
31.9326
34.4325
33.222
29.1148
31.2882
30.2413
29.3354
28.4433
27.5037
26.417
25.0339
23.5576
22.2902
21.7647
23.0294
29.4901
23.8824
25.7768
27.1467
29.0843
30.3387
33.28
34.2143
36.0677
39.3823
39.6783
36.5287
33.1516
32.9755
32.1166
31.4746
30.8617
30.1606
29.2264
27.9399
26.2421
24.871
24.2707
30.5927
26.9384
25.4711
26.2092
26.6532
27.9076
29.1811
31.852
35.2572
40.4144
42.5597
41.1986
37.6627
32.5205
32.3677
30.852
29.8032
28.9894
28.2782
27.4304
26.4611
25.2752
24.2379
23.7977
27.8226
34.6378
25.0069
28.2782
28.3322
31.6998
31.3659
34.3687
33.3555
35.7382
41.4959
37.6116
35.3386
32.7232
32.9009
30.9124
29.1068
27.3474
25.4696
23.5454
21.4095
19.1173
17.2521
16.4695
24.4201
26.688
20.6436
23.1378
25.3103
28.0598
30.1382
32.4022
30.7644
32.1978
37.3917
37.3347
35.3724
30.8924
31.4477
28.9028
26.4403
23.9597
21.5991
19.2565
19.1334
17.157
15.7066
15.1293
17.0473
26.3374
21.1238
24.0432
26.4527
29.7292
31.7515
34.6669
35.8496
38.0814
41.9823
40.7215
37.5002
32.7515
30.5265
28.6928
27.1402
26.7478
25.5498
24.3904
23.1361
21.7876
20.7145
20.4074
27.4915
28.2578
27.5876
29.3941
29.921
31.6847
32.816
33.806
33.0831
33.8573
33.8669
33.5792
30.8827
27.5065
28.4955
27.3159
26.2627
25.2433
24.1578
23.0908
19.38
18.0164
16.8864
16.6609
18.206
23.8799
22.7362
27.3527
28.6959
29.7279
31.4558
32.3494
33.0627
32.8758
32.7088
34.4698
32.3918
29.0338
31.1874
30.1316
29.2204
28.3161
27.3653
26.2639
24.8637
23.3681
22.0736
21.5394
23.3504
29.0962
30.1454
32.2488
31.9916
34.5538
35.0743
35.8062
38.8315
37.564
39.1849
39.6752
35.7904
33.062
32.8738
32.0089
31.3626
30.7448
30.0344
29.0827
27.7816
26.0551
24.664
24.0505
30.7938
27.8881
31.0547
32.583
32.1653
33.3164
34.4378
36.1634
39.839
41.8842
42.3114
41.1602
36.705
32.439
32.2606
30.7285
29.6725
28.8452
28.125
27.269
26.2832
25.0798
24.019
23.5684
27.8527
33.9876
28.0209
35.1767
31.1984
37.695
34.142
39.3924
35.7361
40.9252
41.1157
37.5959
34.8782
32.6575
32.8102
30.8071
28.9839
27.2059
25.3101
23.3563
21.1965
18.8665
16.975
16.1726
24.5759
25.8176
27.4717
29.9072
30.9928
33.4472
35.346
36.677
35.1804
36.483
36.9294
37.244
34.3868
30.8229
31.3497
28.778
26.2941
23.7822
21.3885
19.0101
18.8481
16.836
15.3586
14.7651
17.3824
25.6556
28.2423
30.949
32.2951
35.3728
37.115
39.0784
40.5945
42.6619
41.693
40.6242
36.3135
32.6716
30.4292
28.5833
27.0194
26.7559
25.5588
24.4001
23.1469
21.7998
20.7277
20.3681
27.4165
28.8268
27.5481
29.2736
30.0026
31.4616
32.6195
34.1925
33.0162
34.1356
33.8832
33.525
31.0306
27.5119
28.5019
27.3227
26.2701
25.2512
24.1664
23.1004
19.3901
18.0272
16.8984
16.5982
18.1522
24.315
22.5824
27.2561
28.8086
29.5425
31.207
32.7717
33.0176
32.7961
32.6526
34.4353
32.5516
29.0383
31.1931
30.1378
29.2269
28.3233
27.3731
26.2726
24.8734
23.3788
22.0859
21.5521
23.2963
29.5201
30.0894
32.1336
32.0942
34.3045
34.8842
35.686
38.7951
37.4747
39.1935
39.641
35.9366
33.0671
32.8795
32.0149
31.3689
30.7514
30.0415
29.0909
27.7906
26.0657
24.6758
24.063
30.705
27.7651
31.0067
32.4682
32.3081
33.0348
34.1762
36.624
39.8166
41.8001
42.3192
41.1453
36.8988
32.4436
32.2667
30.7354
29.6799
28.8534
28.1336
27.2781
26.2933
25.0908
24.0313
23.5814
27.8002
34.5834
28.0035
35.0582
31.2946
37.3878
34.0367
39.9123
35.7382
41.2405
41.122
37.5979
34.97
32.6612
32.8153
30.8131
28.9909
27.2139
25.3191
23.367
21.2085
18.8807
16.9907
16.1894
24.4905
26.4508
27.4437
29.8308
31.1726
33.1192
35.1122
37.1722
35.1813
36.7517
36.9366
37.2626
34.5963
30.8268
31.3552
28.7851
26.3023
23.7923
21.4004
19.024
18.8643
16.8541
15.3783
14.7857
17.3174
26.2307
28.2157
30.8748
32.4917
35.0844
36.8774
39.5928
40.6026
42.9463
41.6964
40.6625
36.5741
32.6761
30.4347
28.5895
27.0262
26.8624
25.6764
24.5273
23.288
21.9596
20.9004
20.5343
21.2181
22.1265
21.8207
23.6354
25.2221
30.6256
32.6599
34.2684
33.594
34.5738
34.8466
34.6152
32.8718
27.5819
28.5864
27.4122
26.3667
25.3556
24.2794
23.2261
19.5214
18.1686
17.055
16.7318
17.8589
18.6491
21.221
22.0202
23.5485
28.3014
31.0448
32.7619
33.3944
32.2125
32.3204
35.3
34.4965
29.0983
31.2678
30.219
29.3121
28.4175
27.4756
26.3859
24.9994
23.5192
22.2463
21.719
23.0022
23.8201
23.9801
25.9748
27.583
33.1183
34.4911
34.3734
39.1714
36.8157
40.0669
40.8808
37.6662
33.1335
32.9548
32.0947
31.4519
30.838
30.135
29.1972
27.9078
26.2042
24.829
24.2261
25.076
26.8739
25.5107
26.4484
27.0975
32.0073
34.126
36.6462
40.2455
41.1667
43.2231
42.2791
39.1197
32.504
32.346
30.8269
29.7767
28.9602
28.2472
27.3977
26.425
25.2356
24.1935
23.7513
24.5865
26.8004
24.9954
28.5038
28.5927
36.0379
33.8865
39.8077
35.9975
41.7818
42.2562
38.1037
35.9987
32.7099
32.8825
30.8911
29.0819
27.3187
25.4373
23.5071
21.3663
19.0665
17.196
16.4093
17.3601
18.8078
20.8468
23.412
25.7445
32.167
35.072
37.2114
35.7372
37.2665
37.9321
38.3096
36.8811
30.8783
31.4278
28.8775
26.4107
23.9237
21.5565
19.2065
19.0756
17.0919
15.6361
15.0555
16.9887
[truncated: 33,280 more rows]

## Sheet: Sheet3
9.87267
10.4903
11.1644
16.2454
16.3878
16.306
16.5126
23.8168
25.156
23.2999
24.4869
25.332
26.6254
26.9285
29.0152
32.7956
32.8771
33.0685
33.3682
32.7909
26.7646
26.057
25.205
24.2557
23.1702
21.9433
20.5602
17.4623
15.7147
14.2314
13.9393
21.6884
24.0827
28.2071
29.7323
30.5916
31.7276
31.8863
33.8762
35.1665
36.1568
36.6572
36.4448
34.8982
28.372
23.9086
21.871
20.1084
18.4991
17.0532
15.685
19.9756
19.0682
18.3901
18.3522
25.5902
27.2801
28.4117
30.698
32.7891
35.1225
35.7088
36.434
31.139
27.0289
22.6773
19.0221
15.5681
7.91465
12.7028
13.3745
13.1909
12.5455
11.5664
10.4903
11.7718
11.0826
10.6837
17.1682
18.5631
20.0709
21.0247
22.0263
22.2979
22.7291
21.877
22.2789
18.5337
16.3364
14.6662
13.6998
13.0554
6.35662
8.85556
8.69113
8.49673
8.56243
8.73496
8.95134
9.10501
9.23369
9.26984
15.7681
17.0852
18.422
21.4209
22.04
21.9935
22.3571
21.9023
23.2808
23.2927
23.1103
23.3011
23.5957
22.9241
15.9862
16.9847
16.051
15.008
13.9464
12.822
11.6622
3.66649
2.25304
1.15209
7.2069
8.77496
10.6589
14.3638
15.6447
16.2912
17.4198
17.7272
19.8832
21.1422
21.855
22.6972
23.4313
22.6219
15.8073
20.9899
19.5943
18.0908
16.5774
15.1864
13.936
12.9546
12.296
11.9421
18.7912
20.3502
22.3728
23.8664
25.2539
26.0254
27.2721
27.2002
29.0957
30.9523
31.1185
31.0553
30.94
29.7605
22.7289
21.3654
19.9139
18.4043
16.8748
15.4168
13.9844
13.3827
12.1478
11.2588
18.0059
19.7016
22.0551
23.0243
24.4351
25.0819
25.9953
25.9321
27.8779
31.1629
32.1493
33.2656
34.1145
33.0445
25.9898
23.9063
21.8575
19.9286
18.1191
16.3099
14.6149
12.9546
11.3908
10.1784
16.8727
19.0001
22.0994
24.6986
26.8243
28.0797
29.4055
29.8031
32.5815
36.2783
37.7694
36.9913
36.1053
33.9328
26.8435
19.7965
17.7927
16.0595
14.5346
13.0359
11.4764
15.4067
13.7974
12.512
18.5587
20.3227
22.9764
27.2031
29.4907
31.3572
33.3446
34.1939
36.3694
34.3435
34.0006
33.7354
33.4363
31.3895
24.7543
24.3088
22.1486
20.1226
18.0938
15.9048
13.4312
12.722
9.77785
7.28275
13.2913
15.398
18.7783
21.7952
24.4146
26.2501
28.1572
29.0357
31.692
33.8558
35.3463
36.1935
36.0226
34.1872
27.9088
26.9796
25.0491
23.3701
21.7481
20.0753
18.2885
16.2457
13.9786
12.1415
18.0861
20.3409
24.1367
29.7249
32.4911
34.4927
36.3755
36.9083
39.0983
38.7255
39.7646
40.2606
40.4387
38.5803
33.6694
32.4799
30.8364
29.3669
27.8688
26.0978
23.8281
22.55
19.4477
16.8256
22.0138
23.64
26.2479
28.7006
31.0162
32.9294
34.8516
35.6036
37.8372
40.4574
40.4832
40.4867
40.6206
39.0713
33.8898
30.915
28.9939
27.0818
25.0771
22.8429
20.4634
21.3316
18.8935
16.9002
22.7795
24.5715
27.5312
30.3923
33.2005
35.6348
38.1366
39.3596
41.9837
40.4213
40.2097
38.4367
35.1998
30.2519
21.1153
19.3348
17.2337
16.3564
16.2284
16.3436
16.2796
20.8677
19.6502
18.3538
24.2848
25.4757
26.9605
27.4243
28.0623
28.3421
28.563
27.8407
29.2848
25.1487
25.9478
26.4632
26.0729
24.4283
17.8507
21.7709
21.1234
20.7953
20.5925
20.2901
19.64
20.4068
18.866
17.3753
23.4188
24.4232
25.5834
26.3138
26.9355
27.4002
27.8086
27.2526
28.8426
29.2888
29.2556
29.6676
29.981
28.9808
22.4122
19.4114
18.0938
16.9185
15.8583
14.805
13.6513
16.769
15.6087
14.651
21.2386
22.808
25.2008
26.7356
28.4532
29.7223
30.8338
31.0819
33.2858
35.252
36.3561
37.032
36.5561
34.249
27.8035
25.4164
25.4351
24.1656
21.8178
19.0268
16.4702
18.7653
18.3538
18.7832
26.0963
27.9129
29.6378
30.3545
30.0083
28.9121
27.4866
24.9793
24.8119
26.0662
24.7419
24.1837
24.549
24.7682
19.6595
14.9789
15.0033
14.1733
12.7838
11.0483
9.31817
12.2316
11.2921
10.7431
17.5399
19.0106
21.2591
18.7691
20.1798
21.0235
21.4594
20.6937
21.9234
21.2897
20.908
20.2961
19.7038
18.0269
10.9936
10.9187
9.57606
8.34931
7.258
6.28659
5.45921
9.10501
8.72681
8.52129
15.3052
16.8819
19.3916
16.1394
18.1716
19.6008
20.6341
20.5304
22.217
23.1238
23.328
23.7454
24.0873
23.1823
17.3356
19.0281
16.9528
14.5123
11.9361
9.39454
7.15668
13.0698
12.1478
11.6538
18.89
20.4265
22.9664
24.3312
26.1155
27.5274
28.7178
28.907
31.1402
33.9427
34.5277
34.8131
34.5917
32.999
26.6162
23.8726
22.32
20.8863
19.4725
18.0477
16.4826
17.0905
15.5062
14.1933
20.8383
22.3687
25.0066
27.2871
29.1106
30.5911
31.769
31.9189
33.8325
36.1441
35.9515
34.9056
33.379
30.5718
22.6931
18.7178
17.2445
16.4406
16.051
15.8463
15.5899
17.3248
16.4746
15.6515
22.3242
23.4734
25.2698
26.6732
27.7846
28.7527
29.6005
29.3039
30.9675
29.9869
29.5645
29.3542
29.2185
27.8956
21.784
20.5002
19.1707
17.796
16.4118
14.943
13.4312
16.3618
15.0654
14.0613
20.8788
22.3762
24.8535
22.654
24.8436
26.7286
28.2506
28.7896
30.9
32.2045
32.429
32.8076
33.3307
32.2545
26.941
26.1659
24.1526
22.1863
20.1715
18.1176
15.9862
17.9904
16.1936
14.8003
14.6356
23.07
25.984
26.4588
28.7517
30.5471
31.941
32.3093
34.1858
33.1836
33.5624
33.7377
33.4967
31.5898
26.271
26.1008
25.6271
23.7819
20.7848
17.7161
15.2684
17.835
16.9475
15.0726
13.8704
20.8052
22.3134
23.6622
24.8746
26.0062
26.971
26.8977
28.3621
26.2816
25.6541
24.9668
24.3318
22.7001
16.3447
21.1115
20.1386
19.1985
18.2423
17.3044
16.2494
15.8407
14.7497
13.8958
13.8953
22.0847
24.1312
25.1505
26.6558
28.148
29.5389
30.127
32.3214
32.9785
33.6646
33.9687
33.5981
31.5993
25.939
23.9086
23.9086
22.9131
21.148
19.1419
17.5379
15.4676
13.8405
10.3748
7.61491
13.7667
15.2894
21.0029
22.3193
23.4853
24.3882
24.2219
25.6303
30.6121
29.6871
28.9564
28.5824
27.0107
20.4342
14.4246
13.3209
12.3225
11.2713
10.3072
9.29392
15.2066
14.3757
13.7139
13.8079
22.2568
24.7672
26.5037
28.6397
30.4846
32.2378
33.0581
35.1939
33.5992
33.9642
34.2629
34.8444
33.7971
29.21
29.9146
27.3252
24.3764
21.4298
18.5299
15.8671
16.0428
14.4995
13.5072
13.4948
22.3593
25.5378
28.7779
31.6164
34.072
36.4894
37.6723
40.4241
40.129
40.5162
40.6611
40.7121
38.2768
32.9388
31.7999
28.9483
26.2195
23.5326
20.9986
18.5624
18.4364
16.4833
15.1078
14.8212
23.39
22.2289
28.404
30.125
28.0472
32.347
32.5813
34.8325
36.9273
38.0271
37.212
36.4012
34.1785
28.4119
26.6868
25.1583
23.9058
22.6533
21.3274
19.8077
19.4798
17.5309
15.8303
15.4323
24.1985
26.8418
29.7637
31.6538
33.2067
31.1086
34.59
36.2085
33.3531
36.4283
32.5594
34.928
32.8482
26.8585
20.1855
18.3381
16.5999
14.9334
13.3421
11.7188
19.6409
18.5727
17.7538
17.6494
25.4702
27.2272
26.5063
27.3452
24.6935
28.5599
28.2763
30.2489
32.1612
33.7867
34.7596
33.6297
29.7706
21.4506
16.2688
13.9097
12.6958
12.2978
12.2221
12.1849
17.9007
17.0642
16.1895
16.0813
24.6671
27.0112
28.5621
29.9752
31.304
29.3337
33.1321
36.1546
38.7066
38.6172
40.3777
39.5037
37.0032
31.7444
30.9959
29.6888
28.6346
27.5637
26.2893
24.4722
22.1596
19.2694
16.7939
15.9708
24.3384
27.8077
31.34
34.0381
35.9803
37.517
37.7106
39.563
39.8742
38.2397
40.8648
41.0059
38.816
34.4019
33.8238
31.7248
29.8031
28.0237
26.3143
24.577
21.4755
19.8108
18.5357
18.2484
25.3432
27.681
29.8928
31.4787
32.7254
33.8748
33.9489
35.5431
37.8767
38.5093
36.9435
40.1748
38.4027
33.7934
33.4821
33.4821
31.5447
28.1289
24.4931
21.7367
19.0027
17.9267
15.7375
14.3459
28.2783
29.5276
28.2702
28.1324
30.5031
31.4084
31.5254
31.4283
27.7035
27.9848
24.0617
25.9392
20.2403
18.9192
19.9624
19.64
19.4945
19.4615
19.4725
19.4615
20.757
20.5044
20.2782
20.367
24.4571
29.0563
30.3008
30.9677
31.504
31.8591
31.5104
32.7391
33.9046
34.3383
34.9946
33.2953
34.1076
28.6167
26.5603
24.7541
23.3701
22.1481
21.0211
19.8739
20.5284
19.2434
18.1989
18.0075
25.702
27.8702
29.9232
31.5187
33.0392
34.4269
35.1158
37.2106
38.9216
39.5598
36.1057
37.2514
34.4737
28.8226
24.5302
23.0979
22.2511
21.634
21.0335
20.1882
21.9079
20.2993
18.8373
18.5823
25.1438
26.4151
26.9739
27.5886
27.7426
27.6436
27.2046
28.0128
29.5625
30.0968
30.823
31.7965
30.7335
26.2446
24.8942
23.1065
21.8812
21.0607
20.4799
19.9635
19.8549
19.1418
18.4627
18.4078
25.5624
27.3408
28.9052
30.0305
30.8728
31.7311
31.7105
33.11
34.0435
34.2233
30.5973
31.6028
26.6048
22.6657
21.1112
20.3902
20.2901
20.481
20.6484
20.559
19.8519
18.4396
16.9899
16.6922
19.4258
26.7959
29.3902
31.118
32.4019
33.3729
33.4432
34.8034
37.0968
37.6241
37.8416
37.682
35.85
31.1714
29.6024
28.1421
26.7441
25.2395
23.7072
21.9536
21.3404
19.3256
17.6446
17.1082
24.9106
27.0124
25.6162
27.1488
28.387
29.346
29.5152
31.1488
32.4917
33.6076
34.8472
35.7616
34.0041
28.7143
29.207
26.674
24.5215
22.6374
20.9995
19.6409
18.5272
17.7091
17.1521
17.1727
25.2403
27.5717
29.9516
31.7091
33.2778
34.7682
35.4961
37.759
40.9576
41.9726
40.9401
39.5738
36.4621
30.6096
28.5238
26.5968
25.1312
23.8959
22.8025
21.6947
20.5284
19.3078
18.2713
18.0669
26.4017
28.9812
31.6282
33.5317
35.0395
36.2922
36.6023
35.6638
38.5735
39.0658
38.0828
36.6583
33.6329
27.8803
26.9796
25.3613
24.257
23.3349
22.4347
21.4066
20.0975
18.472
17.0535
16.6679
24.4261
26.6832
29.1218
31.0133
32.6426
34.2992
35.0164
36.7142
38.8904
38.833
37.963
37.1109
34.7205
29.6577
27.9791
26.5856
25.3247
24.3167
23.3467
22.3431
19.6769
18.428
17.3794
17.2572
19.4302
25.807
27.5138
28.4432
29.0291
29.6809
29.6233
30.9704
30.9774
31.9855
32.3484
31.9087
29.6284
24.4923
22.4905
20.9918
19.8165
18.8403
17.9541
17.0081
17.2854
16.1044
15.1056
15.0071
21.6812
22.8383
25.2175
28.9703
29.4999
30.839
30.5403
32.1221
34.7412
35.7664
36.1877
35.6854
33.269
28.0316
24.7403
23.1641
21.8891
20.766
19.6997
18.5115
20.7457
19.3912
18.2351
17.9683
27.0652
29.8599
32.5609
34.4735
35.8693
37.2933
34.6364
39.3118
35.9587
40.212
39.149
37.9011
34.8949
29.4946
27.3968
25.8342
24.648
23.552
22.5581
21.411
21.3295
19.6054
18.1294
17.6394
25.0432
27.1414
27.6822
29.0577
30.0856
31.1127
31.341
32.8401
34.6131
35.3741
34.2104
30.407
29.0763
23.224
24.8144
23.8371
23.4874
23.5209
23.6385
23.6267
20.3482
19.3132
18.2197
17.8507
24.788
26.4193
23.5879
28.037
29.2791
30.6467
31.1525
32.731
34.4211
35.0321
35.2331
35.011
31.4821
29.2869
30.0782
28.86
27.7381
26.6723
25.5744
24.3283
21.7018
20.2072
18.8267
18.1276
23.9395
25.3495
29.0507
31.7128
34.6266
37.1513
37.0324
35.6517
31.5904
27.1405
23.0103
16.9792
18.2773
14.9821
21.8257
22.3349
22.5713
22.5054
22.2827
21.9226
21.8969
21.4483
21.1057
21.2426
27.8273
28.9126
29.1845
29.1214
28.8081
28.5992
27.5839
27.7254
29.6403
30.0282
27.676
30.9617
30.3888
25.9679
23.2195
22.0564
21.146
20.4698
19.9315
19.4725
20.9899
20.6333
20.3973
20.4324
28.7991
30.5181
32.183
32.9769
33.5931
34.2738
30.6351
34.8944
31.6891
35.9583
36.4011
33.9187
34.8744
29.8976
28.2611
26.8203
25.5283
24.4691
23.4757
22.5616
23.297
22.4579
21.8027
21.6929
29.3324
31.3594
32.9653
34.4297
35.5949
37.0085
37.2887
38.1871
36.625
36.6876
36.5374
34.1014
34.14
29.8169
30.9533
29.2557
27.6183
26.057
24.7615
23.6999
23.297
22.8386
22.6082
22.8323
29.3092
30.9578
31.9072
32.6399
32.6735
32.939
32.5323
32.9362
33.5427
34.4795
35.399
35.8284
31.125
29.3062
27.2549
25.9376
25.3613
25.0854
24.7662
24.1288
24.3702
22.528
20.8128
20.3238
27.2483
28.3123
25.1649
25.7253
26.0178
26.6146
26.6605
27.4109
28.1304
26.7848
29.1148
29.406
27.6376
22.7974
22.4594
21.1062
20.0024
19.1345
18.4041
17.796
18.9604
18.4612
18.0971
18.0737
25.4178
26.6209
29.7625
30.4725
30.9051
31.784
32.2442
33.5628
32.8002
37.6746
38.2719
37.595
34.7935
29.357
27.4549
26.0342
25.1048
24.3437
23.4943
22.3557
15.9894
13.4458
11.1195
10.2568
18.4689
20.714
28.4133
30.1835
31.5116
33.3565
34.3437
36.15
37.5609
38.5891
38.8542
38.2535
35.5068
30.2834
26.7689
24.5697
22.716
20.9978
19.375
17.7485
19.8549
18.3992
17.2049
16.8889
25.7485
28.5149
31.4206
33.9568
35.6809
37.8982
38.8069
40.4428
40.1597
40.8934
40.7632
40.4581
37.7398
33.2423
30.7429
28.4936
26.407
24.3152
22.3206
20.2449
21.5519
19.6595
18.1345
17.6208
27.0105
29.2901
31.6462
33.5896
35.0214
33.4604
38.1407
39.8012
35.1525
39.248
38.1769
36.9158
33.8891
28.7903
29.6024
27.9004
26.3771
24.8834
23.4757
22.0564
22.2438
20.7553
19.5578
19.1804
28.093
30.0721
27.9616
33.8495
35.0849
37.0274
34.7738
39.9438
41.5668
42.5681
41.5605
37.8652
37.6384
32.8154
30.9959
29.3922
27.9974
26.7061
25.3938
24.1764
21.4755
20.1612
19.1354
18.7917
26.2622
28.0693
31.3791
29.5076
33.6026
34.9417
35.4533
36.5308
37.2315
38.1259
38.2309
37.7263
35.366
31.1208
30.5303
29.1015
27.8612
26.7061
25.5038
24.3406
23.0809
21.7251
20.6469
20.2841
27.3483
28.474
27.8736
29.1664
30.0974
31.852
32.6566
34.0866
33.2418
33.9621
33.8196
33.4483
31.2939
27.4792
28.4625
27.2809
26.225
25.2025
24.1136
23.0416
19.3287
17.961
16.8251
16.528
18.2026
24.1013
22.8647
27.2463
28.9071
29.9251
31.1939
32.677
33.2178
32.939
32.7365
34.3818
32.8402
29.0103
31.1582
30.0998
29.1871
28.2792
27.3252
26.2195
24.8144
23.3132
22.0108
21.474
23.3458
29.3235
30.4663
32.0612
32.1944
34.7473
34.9165
35.9627
38.9981
37.6369
39.1472
39.5554
36.1893
33.0361
32.8444
31.9777
31.3301
30.7109
29.9978
29.0411
27.7357
26.0008
24.604
23.9867
30.6817
27.9584
31.3588
32.3589
32.3148
33.4635
34.1433
36.5082
40.0059
41.9658
42.2731
41.0614
37.2312
32.4154
32.2296
30.6927
29.6346
28.8035
28.0805
27.2221
26.2316
25.0231
23.9555
23.5018
27.7662
34.2915
28.1989
34.9831
31.3095
37.8876
34.036
39.8153
35.8124
41.1188
41.0577
37.5551
35.1098
32.6384
32.7839
30.7766
28.9483
27.165
25.2638
23.3014
21.1347
18.7938
16.8947
16.0865
24.4136
26.0953
27.8836
29.631
31.0739
33.5434
35.031
37.0327
35.3016
36.6321
36.8533
37.1695
34.9361
30.8028
31.3213
28.7419
26.2517
23.7308
21.3274
18.9386
18.7653
16.7428
15.2576
14.6594
17.3583
25.9533
28.6573
30.6795
32.3552
35.5091
36.7967
39.4535
40.7184
42.8418
41.6244
40.5606
36.982
32.6485
30.4011
28.5516
26.9844
25.5879
24.2046
22.9524
23.0809
21.7937
20.7604
20.3197
29.2333
30.8092
28.0707
27.6331
30.5092
32.4977
33.5992
35.2499
36.7015
39.8214
36.1583
35.6096
29.5618
24.3556
20.0739
18.6726
18.0562
17.9212
17.8111
17.3963
20.0879
18.4759
16.882
16.1493
24.1739
26.2195
27.9144
29.3396
29.9117
31.729
32.5538
34.2602
36.9299
38.6789
37.4508
36.4516
33.151
29.112
27.6956
26.6447
25.7949
24.931
23.7377
22.2115
21.634
19.1272
16.9264
15.9545
18.3565
26.2681
29.0537
30.713
31.5151
33.4438
34.1704
35.6391
33.2924
35.8447
34.8207
32.7819
29.4925
25.4221
27.8297
27.8481
27.6083
26.8904
25.708
24.3286
22.688
20.8963
19.1022
17.4573
22.2639
18.2997
19.2263
14.7304
15.5043
23.0452
19.3433
21.166
29.7757
29.4491
23.9306
26.8463
21.2731
20.6331
21.2475
20.3568
19.4396
18.5662
17.6853
16.8207
14.0695
13.1748
12.5514
12.2824
13.9847
20.0717
16.9693
20.1211
24.4179
27.065
26.7051
28.1205
29.8072
29.1127
29.8097
34.1587
27.9959
21.3792
19.9658
18.7388
17.7129
16.8129
15.9513
15.1073
18.3176
17.4663
16.8127
16.5354
24.0138
22.3187
27.3045
29.373
30.3302
32.7063
32.6142
33.9775
32.2617
32.7036
32.2872
31.4276
26.4625
24.064
24.4588
24.4588
23.1769
20.7783
18.1295
15.9862
15.1188
14.695
13.9131
13.3654
14.9876
17.4748
22.2536
27.4355
26.7017
30.2577
28.7965
30.5869
34.2516
33.6184
28.6565
24.8037
24.1566
22.5385
21.7709
20.9424
20.0531
19.1959
18.3532
17.6058
16.9847
16.4826
16.1347
15.9023
21.9991
19.1943
21.8598
30.2772
25.4635
26.759
32.7355
27.0647
32.7015
26.972
26.5468
30.3184
24.0505
23.3952
24.1377
24.4564
24.9697
24.3934
22.0305
19.3721
10.3341
10.1619
9.76438
9.15332
12.593
10.1764
25.2547
21.0541
21.3839
28.9124
21.7789
21.5248
18.2289
22.4314
19.6132
13.6542
11.6862
12.2316
10.1337
10.2954
10.3908
10.3798
10.2402
10.0123
7.41375
6.87048
6.3151
5.88499
10.3883
11.8554
23.8183
24.9512
19.8053
27.3622
27.711
24.709
31.7241
34.0896
34.1606
29.6056
24.4997
23.278
22.9438
21.3219
19.9099
18.6832
17.5306
16.539
15.6392
14.7581
14.0362
13.4999
22.2358
24.5675
26.9974
29.1209
30.2043
33.2939
34.3257
36.1044
37.5209
38.0651
37.2093
36.5677
28.5599
27.359
25.2278
23.3108
21.5774
20.0306
18.665
17.3955
16.3618
15.4892
14.7666
14.3106
22.8749
25.2986
27.8789
30.1392
31.3564
34.567
35.5827
37.4809
38.8655
39.3802
38.0526
36.8445
28.7299
27.7473
25.7273
24.0024
22.4228
20.961
19.6316
18.4092
17.2076
16.1204
15.2236
14.5607
23.0736
25.5774
28.037
29.9226
30.4343
33.1064
33.6201
35.838
35.9119
38.1251
36.6161
35.0255
26.6415
24.7403
22.1863
19.978
18.1176
16.517
15.1304
13.8944
17.0905
16.2281
15.4671
14.9582
19.4959
[truncated: 461,680+ more rows]
